# Supplementary material for: The ghosts of propagation past: haplotype information clarifies the relative influence of stocking history and phylogeographic processes on contemporary population structure of walleye (Sander vitreus)
Source: Evol Appl. 2021 Jan 29;14(4):1124–44. doi: 10.1111/eva.13186 (PMC8061267; doi:10.1111/eva.13186)
Supplement: Supplementary file 1 — Table S1‐S5 [file EVA-14-1124-s001.xlsx]

## Sheet: Table_S1
Sample_ID	retained_reads	retained_YN
Big_Arbor_Vitae-10-13651	3303854	YES
Big_Arbor_Vitae-10-13652	2720732	YES
Big_Arbor_Vitae-10-13653	2996476	YES
Big_Arbor_Vitae-10-13654	3079102	YES
Big_Arbor_Vitae-10-13655	3533317	YES
Big_Arbor_Vitae-10-13656	2778918	YES
Big_Arbor_Vitae-10-13657	2157252	YES
Big_Arbor_Vitae-10-13658	2059940	YES
Big_Arbor_Vitae-10-13659	2720732	YES
Big_Arbor_Vitae-10-13660	1619755	YES
Big_Arbor_Vitae-10-13661	1625322	NO
Big_Arbor_Vitae-10-13662	2156556	YES
Big_Arbor_Vitae-10-13663	2203767	YES
Big_Arbor_Vitae-10-13664	1633508	YES
Big_Arbor_Vitae-10-13665	1349514	NO
Big_Arbor_Vitae-10-13666	2000087	YES
Big_Arbor_Vitae-10-13667	2223174	YES
Big_Arbor_Vitae-10-13668	1626593	YES
Big_Arbor_Vitae-10-13669	1691001	YES
Big_Arbor_Vitae-10-13670	2237966	YES
Big_Arbor_Vitae-10-13671	2071085	YES
Big_Arbor_Vitae-10-13672	2314556	YES
Big_Arbor_Vitae-10-13673	2160546	YES
Big_Arbor_Vitae-10-13674	1216996	NO
Big_Arbor_Vitae-10-13675	2996476	YES
Big_Arbor_Vitae-10-13676	2000087	YES
Big_Arbor_Vitae-10-13677	2065177	YES
Big_Arbor_Vitae-10-13678	2530281	YES
Big_Arbor_Vitae-10-13679	1899621	YES
Big_Arbor_Vitae-10-13680	1853074	YES
Big_Arbor_Vitae-10-13681	2135019	NO
Big_Arbor_Vitae-10-13682	1540790	YES
Big_Arbor_Vitae-10-13683	1639497	YES
Big_Arbor_Vitae-10-13684	2416783	YES
Big_Arbor_Vitae-10-13685	2010490	YES
Big_Arbor_Vitae-10-13686	1825857	YES
Big_Arbor_Vitae-10-13687	3079102	YES
Big_Arbor_Vitae-10-13688	2156556	YES
Big_Arbor_Vitae-10-13689	2237966	YES
Big_Arbor_Vitae-10-13690	2530281	YES
Big_Arbor_Vitae-10-13691	1830206	YES
Big_Arbor_Vitae-10-13692	2052989	YES
Big_Arbor_Vitae-10-13693	2462954	YES
Big_Arbor_Vitae-10-13694	2166697	YES
Big_Arbor_Vitae-10-13695	2440084	YES
Big_Arbor_Vitae-10-13696	2506351	YES
Big_Arbor_Vitae-10-13697	2476991	YES
Big_Arbor_Vitae-10-13698	1556842	YES
Chippe_17-08301	1346266	YES
Chippe_17-08302	1258985	YES
Chippe_17-08303	760184	YES
Chippe_17-08304	1350414	YES
Chippe_17-08305	1076708	YES
Chippe_17-08306	588780	YES
Chippe_17-08307	1029669	YES
Chippe_17-08308	841367	YES
Chippe_17-08309	725951	YES
Chippe_17-08310	857951	YES
Chippe_17-08311	1174447	YES
Chippe_17-08312	428573	YES
Chippe_17-08313	993207	YES
Chippe_17-08314	571321	YES
Chippe_17-08315	619078	YES
Chippe_17-08316	773376	YES
Chippe_17-08317	773073	YES
Chippe_17-08318	873546	YES
Chippe_17-08319	1040977	YES
Chippe_17-08320	943931	YES
Chippe_17-08321	799078	YES
Chippe_17-08322	281965	NO
Chippe_17-08323	810145	YES
Chippe_17-08324	431995	YES
Chippe_17-08325	850310	YES
Chippe_17-08326	1057054	YES
Chippe_17-08327	343863	NO
Chippe_17-08328	996737	YES
Chippe_17-08329	728036	YES
Chippe_17-08330	800614	YES
Chippe_17-08331	641059	YES
Chippe_17-08332	854396	YES
Chippe_17-08333	1237596	YES
Chippe_17-08334	771576	YES
Chippe_17-08335	1001253	YES
Chippe_17-08336	32751	NO
Chippe_17-08337	653886	YES
Chippe_17-08338	549620	YES
Chippe_17-08339	878577	YES
Chippe_17-08340	732716	YES
Chippe_17-08341	42812	NO
Chippe_17-08342	803159	YES
Chippe_17-08343	877679	YES
Chippe_17-08344	917250	YES
Chippe_17-08345	1131603	YES
Chippe_17-08346	826642	YES
Chippe_17-08347	1031922	YES
Cutfoo_17-15557	475898	YES
Cutfoo_17-15558	516929	YES
Cutfoo_17-15559	501181	YES
Cutfoo_17-15560	742977	YES
Cutfoo_17-15561	526802	YES
Cutfoo_17-15562	450827	YES
Cutfoo_17-15563	393138	NO
Cutfoo_17-15564	1113102	YES
Cutfoo_17-15565	601660	YES
Cutfoo_17-15566	420266	YES
Cutfoo_17-15567	465137	YES
Cutfoo_17-15568	496181	YES
Cutfoo_17-15569	424714	YES
Cutfoo_17-15570	378608	NO
Cutfoo_17-15571	263814	NO
Cutfoo_17-15572	255851	NO
Cutfoo_17-15573	806503	YES
Cutfoo_17-15574	494553	YES
Cutfoo_17-15575	409351	YES
Cutfoo_17-15576	671843	YES
Cutfoo_17-15577	1047142	YES
Cutfoo_17-15578	342060	NO
Cutfoo_17-15579	557300	YES
Cutfoo_17-15580	525663	YES
Cutfoo_17-15581	531509	YES
Cutfoo_17-15582	400486	YES
Cutfoo_17-15583	412739	YES
Cutfoo_17-15584	583890	YES
Cutfoo_17-15585	393498	YES
Cutfoo_17-15586	408026	YES
Cutfoo_17-15587	146166	NO
Cutfoo_17-15588	295275	NO
Delavan-15-01401	4158450	YES
Delavan-15-01402	2504276	YES
Delavan-15-01403	3327910	YES
Delavan-15-01404	2778008	YES
Delavan-15-01405	2277731	YES
Delavan-15-01406	2266179	YES
Delavan-15-01407	3816421	YES
Delavan-15-01408	2344601	YES
Delavan-15-01409	2504276	YES
Delavan-15-01410	2101590	YES
Delavan-15-01411	2602449	YES
Delavan-15-01412	2542961	YES
Delavan-15-01413	2489785	YES
Delavan-15-01414	1570127	YES
Delavan-15-01415	2182596	YES
Delavan-15-01416	2123663	YES
Delavan-15-01417	2475087	YES
Delavan-15-01418	3616327	YES
Delavan-15-01419	1772573	YES
Delavan-15-01420	2315412	YES
Delavan-15-01421	2137859	YES
Delavan-15-01422	3473848	YES
Delavan-15-01423	2244734	YES
Delavan-15-01424	1889252	YES
Delavan-15-01425	3327910	YES
Delavan-15-01426	2123663	YES
Delavan-15-01427	1347551	YES
Delavan-15-01428	1432553	YES
Delavan-15-01429	1171530	YES
Delavan-15-01430	2756624	YES
Delavan-15-01431	2473410	YES
Delavan-15-01432	4811673	YES
Delavan-15-01433	2590379	YES
Delavan-15-01434	3018212	YES
Delavan-15-01435	1582427	YES
Delavan-15-01436	3925527	YES
Delavan-15-01437	4367011	YES
Delavan-15-01438	2349787	YES
Delavan-15-01439	2793122	YES
Delavan-15-01440	1856944	YES
Delavan-15-01441	3925527	YES
Delavan-15-01442	5564024	YES
Delavan-15-01443	2756624	YES
Delavan-15-01444	5564024	YES
Delavan-15-01446	3634256	YES
Delavan-15-01447	2330804	YES
Delavan-15-01448	2177862	YES
Delavan-15-01449	4310406	YES
EauCl_17-01403	824760	YES
EauCl_17-01404	1228265	YES
EauCl_17-01405	837713	YES
EauCl_17-01406	1138217	YES
EauCl_17-01407	1458942	YES
EauCl_17-01408	1500590	YES
EauCl_17-01409	1575071	YES
EauCl_17-01410	769895	YES
EauCl_17-01411	854929	YES
EauCl_17-01412	1924868	YES
EauCl_17-01413	888487	YES
EauCl_17-01414	988160	YES
EauCl_17-01415	1249293	YES
EauCl_17-01416	863025	YES
EauCl_17-01417	2498990	YES
EauCl_17-01418	603673	YES
EauCl_17-01419	758231	YES
EauCl_17-01420	2443389	YES
EauCl_17-01421	2223231	YES
EauCl_17-01422	1717427	YES
EauCl_17-01423	2100636	YES
EauCl_17-01424	2429060	YES
EauCl_17-01425	2480341	YES
EauCl_17-01426	646422	YES
EauCl_17-01427	3907939	YES
EauCl_17-01428	1035865	YES
EauCl_17-01429	861090	YES
EauCl_17-01430	2041118	YES
EauCl_17-01431	1570691	YES
EauCl_17-01432	2418701	YES
EauCl_17-01433	1805861	YES
EauCl_17-01434	1801399	YES
EauCl_17-01435	801755	YES
EauCl_17-01436	812107	YES
EauCl_17-01437	2241075	YES
EauCl_17-01438	1940902	YES
EauCl_17-01439	2541679	YES
EauCl_17-01440	2176494	YES
EauCl_17-01441	1077124	YES
EauCl_17-01442	1487234	YES
EauCl_17-01443	1982398	YES
EauCl_17-01444	2057340	YES
EauCl_17-01445	1012593	YES
EauCl_17-01446	1305355	YES
EauCl_17-01447	942710	YES
EauCl_17-01448	3518682	YES
EauCl_17-01449	1056147	YES
Escana_17-02601	824792	YES
Escana_17-02602	661202	YES
Escana_17-02603	618161	YES
Escana_17-02604	802818	YES
Escana_17-02605	645998	YES
Escana_17-02606	308820	NO
Escana_17-02607	222539	NO
Escana_17-02608	654797	YES
Escana_17-02609	791786	YES
Escana_17-02610	1049875	YES
Escana_17-02611	551602	YES
Escana_17-02612	803701	YES
Escana_17-02613	778699	YES
Escana_17-02614	1159002	YES
Escana_17-02615	369259	NO
Escana_17-02616	835803	YES
Escana_17-02617	1512351	YES
Escana_17-02618	863109	YES
Escana_17-02619	709260	YES
Escana_17-02620	1713689	YES
Escana_17-02621	504992	YES
Escana_17-02622	598908	YES
Escana_17-02623	289061	NO
Escana_17-02624	777463	YES
Escanaba_Lake-17-02523	6958697	YES
Escanaba_Lake-17-02533	2399312	YES
Escanaba_Lake-17-02566	6861155	YES
Escanaba_Lake-17-02598	5984701	YES
Escanaba_Lake-17-02625	2053775	YES
Escanaba_Lake-17-02626	3365521	YES
Escanaba_Lake-17-02627	1679246	YES
Escanaba_Lake-17-02636	4027299	YES
Escanaba_Lake-17-02644	3029016	YES
Escanaba_Lake-17-02654	2753616	YES
Escanaba_Lake-17-02672	1677237	YES
Escanaba_Lake-17-02680	6104893	YES
Escanaba_Lake-17-02681	4358720	YES
Escanaba_Lake-17-02704	2701497	YES
Escanaba_Lake-17-02731	3819621	YES
Escanaba_Lake-17-02733	8156976	YES
Escanaba_Lake-17-02744	2836810	YES
Escanaba_Lake-17-02749	1969395	YES
Escanaba_Lake-17-02752	6088520	YES
Escanaba_Lake-17-02766	3043074	YES
Escanaba_Lake-17-02768	1968332	YES
Escanaba_Lake-17-02770	4301404	YES
Escanaba_Lake-17-02771	2415927	YES
Escanaba_Lake-17-02775	3074177	YES
Island_17-10931	2483957	YES
Island_17-10932	1156027	YES
Island_17-10933	1989440	YES
Island_17-10934	1499970	YES
Island_17-10935	1463768	YES
Island_17-10936	1405199	YES
Island_17-10937	929283	YES
Island_17-10938	1426632	YES
Island_17-10939	1763880	YES
Island_17-10940	884305	YES
Island_17-10941	963294	YES
Island_17-10942	1269239	YES
Island_17-10943	1099028	YES
Island_17-10944	366205	NO
Island_17-10945	347417	NO
Kawaguesaga-10-14517	4164218	YES
Kawaguesaga-10-14518	2383138	YES
Kawaguesaga-10-14519	3365521	YES
Kawaguesaga-10-14520	1891293	YES
Kawaguesaga-10-14521	3288989	YES
Kawaguesaga-10-14522	788438	YES
Kawaguesaga-10-14523	1195142	YES
Kawaguesaga-10-14524	2346391	YES
Kawaguesaga-11-00261	2777790	YES
Kawaguesaga-11-00262	2623054	YES
Kawaguesaga-11-00263	2500212	YES
Kawaguesaga-11-00264	2141251	YES
Kawaguesaga-11-00265	3768732	YES
Kawaguesaga-11-00266	3636973	YES
Kawaguesaga-11-00267	1329719	YES
Kawaguesaga-11-00268	1482199	YES
Kawaguesaga-11-00269	1550855	YES
Kawaguesaga-11-00270	963435	YES
Kawaguesaga-11-00271	2863411	YES
Kawaguesaga-11-00272	3636973	YES
Kawaguesaga-11-00273	2177349	YES
Kawaguesaga-11-00274	2177349	YES
Kawaguesaga-11-00275	3425136	YES
Kawaguesaga-11-00276	2392078	YES
Kawaguesaga-11-00277	1999774	YES
Kawaguesaga-11-00278	3252251	YES
Kawaguesaga-11-00279	2753616	YES
Kawaguesaga-11-00280	3564846	NO
Kawaguesaga-11-00281	1746749	NO
Kawaguesaga-11-00282	1997756	YES
Kawaguesaga-11-00283	1995343	YES
Kawaguesaga-11-00284	2449230	YES
Kawaguesaga-11-00285	2273369	YES
Kawaguesaga-11-00286	2521984	NO
Kawaguesaga-11-00287	1719872	YES
Kawaguesaga-11-00288	2415927	YES
Kawaguesaga-11-00289	2500212	YES
Kawaguesaga-11-00290	3425136	NO
Kawaguesaga-11-00291	1762240	NO
Kawaguesaga-11-00292	2526551	NO
Kawaguesaga-11-00293	1965083	YES
Kawaguesaga-11-00294	1854428	YES
Kawaguesaga-11-00295	3015775	YES
Kawaguesaga-11-00296	3074177	YES
Kawaguesaga-11-00297	2392078	YES
Kawaguesaga-11-00298	2449230	YES
Kawaguesaga-11-00299	2427132	YES
Kawaguesaga-11-00300	1770752	YES
Koroni_17-15525	492390	YES
Koroni_17-15526	527476	YES
Koroni_17-15527	242130	NO
Koroni_17-15528	966828	YES
Koroni_17-15529	379831	NO
Koroni_17-15530	613957	YES
Koroni_17-15531	252613	NO
Koroni_17-15532	307026	NO
Koroni_17-15533	554807	YES
Koroni_17-15534	303975	NO
Koroni_17-15535	470743	YES
Koroni_17-15536	948736	YES
Koroni_17-15537	429571	YES
Koroni_17-15538	742672	YES
Koroni_17-15539	167936	NO
Koroni_17-15540	494580	YES
Koroni_17-15541	342301	NO
Koroni_17-15542	408832	YES
Koroni_17-15543	576197	YES
Koroni_17-15544	318033	NO
Koroni_17-15545	363165	NO
Koroni_17-15546	316060	NO
Koroni_17-15547	185323	NO
Koroni_17-15548	363018	NO
Koroni_17-15549	353023	NO
Koroni_17-15550	383918	YES
Koroni_17-15551	512614	YES
Koroni_17-15552	531728	YES
Koroni_17-15553	325670	NO
Koroni_17-15554	578731	YES
Koroni_17-15555	147541	NO
Koroni_17-15556	418986	YES
Lake_Wisconsin-15-05251	3816421	YES
Lake_Wisconsin-15-05252	2489785	YES
Lake_Wisconsin-15-05253	2473410	YES
Lake_Wisconsin-15-05254	1189453	YES
Lake_Wisconsin-15-05255	4367011	NO
Lake_Wisconsin-15-05256	4310406	NO
Lake_Wisconsin-15-05257	1086967	YES
Lake_Wisconsin-15-05258	3320518	YES
Lake_Wisconsin-15-05259	2287158	YES
Lake_Wisconsin-15-05260	2315412	YES
Lake_Wisconsin-15-05261	4811673	YES
Lake_Wisconsin-15-05262	4349594	YES
Lake_Wisconsin-15-05263	3320518	YES
Lake_Wisconsin-15-05264	3619932	YES
Lake_Wisconsin-15-05265	1555766	YES
Lake_Wisconsin-15-05266	2376145	YES
Lake_Wisconsin-15-05267	2349787	YES
Lake_Wisconsin-15-05268	3634256	YES
Lake_Wisconsin-15-05269	2590379	YES
Lake_Wisconsin-15-05270	3619932	YES
Lake_Wisconsin-15-05271	2155802	NO
Lake_Wisconsin-15-05272	3501978	YES
Lake_Wisconsin-15-05273	1532922	YES
Lake_Wisconsin-15-05274	2370488	YES
Lake_Wisconsin-15-05275	2101590	YES
Lake_Wisconsin-15-05276	3473848	YES
Lake_Wisconsin-15-05277	3018212	YES
Lake_Wisconsin-15-05278	1937437	YES
Lake_Wisconsin-15-05279	2793122	YES
Lake_Wisconsin-15-05280	3501978	YES
Lake_Wisconsin-15-05281	1781146	YES
Lake_Wisconsin-15-05282	1555766	YES
Lake_Wisconsin-15-05283	2602449	YES
Lake_Wisconsin-15-05284	2244734	YES
Lake_Wisconsin-15-05285	2199516	YES
Lake_Wisconsin-15-05286	1985266	YES
Lake_Wisconsin-15-05287	2344601	YES
Lake_Wisconsin-15-05288	1862834	YES
Lake_Wisconsin-15-05289	2199516	YES
Lake_Wisconsin-15-05290	4228558	YES
Lake_Wisconsin-15-05291	2542961	YES
Lake_Wisconsin-15-05292	1889252	YES
Lake_Wisconsin-15-05293	1939112	YES
Lake_Wisconsin-15-05294	2376145	YES
Lake_Wisconsin-15-05295	1404691	YES
Lake_Wisconsin-15-05296	2370488	YES
Lake_Wisconsin-15-05297	4228558	YES
Lake_Wisconsin-15-05298	2800870	YES
LakeM_07-00651	406000	NO
LakeM_07-00652	344217	NO
LakeM_07-00653	273963	NO
LakeM_07-00654	869087	YES
LakeM_07-00655	764116	YES
LakeM_07-00656	697774	YES
LakeM_07-00657	228983	NO
LakeM_07-00658	810199	YES
LakeM_07-00659	547115	YES
LakeM_07-00660	718947	YES
LakeM_07-00661	327105	NO
LakeM_07-00662	627384	YES
LakeM_07-00663	353024	NO
LakeM_07-00664	621220	YES
LakeM_07-00665	298988	NO
LakeM_07-00666	718585	YES
LakeM_07-00667	400835	NO
LakeM_07-00668	683864	YES
LakeM_07-00669	459289	NO
LakeM_07-00670	254187	NO
LakeM_07-00671	634739	YES
LakeM_07-00672	794485	YES
LakeM_07-00673	433082	NO
LakeM_07-00674	1409985	YES
LakeM_07-00675	836708	YES
LakeM_07-00676	580261	YES
LakeM_07-00677	623197	YES
LakeM_07-00678	2790861	YES
LakeM_07-00679	378711	NO
LakeM_07-00680	378680	NO
LakeM_07-00681	1302954	YES
LakeM_07-00682	623814	YES
LakeM_07-00683	618649	YES
LakeM_07-00684	614314	YES
LakeM_07-00685	514771	YES
LakeM_07-00686	2952373	YES
LakeM_07-00687	893293	YES
LakeM_07-00688	433874	NO
LakeM_07-00689	396330	NO
LakeM_07-00690	1122075	YES
LakeM_07-00691	559498	YES
LakeM_07-00692	2324980	YES
LakeM_07-00693	766371	YES
LakeM_07-00694	666766	YES
LakeM_07-00695	470665	YES
LakeM_07-00696	468126	YES
LakeM_07-00697	848947	YES
LakeM_07-00698	407467	NO
Manitowish_Lake2-17-04301	4194824	YES
Manitowish_Lake2-17-04302	1534765	NO
Manitowish_Lake2-17-04303	4040215	YES
Manitowish_Lake2-17-04304	3673803	YES
Manitowish_Lake2-17-04305	5307862	YES
Manitowish_Lake2-17-04306	1755185	NO
Manitowish_Lake2-17-04307	3140734	NO
Manitowish_Lake2-17-04308	4182974	NO
Manitowish_Lake2-17-04309	3030708	NO
Manitowish_Lake2-17-04310	2451720	YES
Manitowish_Lake2-17-04311	1974849	YES
Manitowish_Lake2-17-04312	4415128	YES
Manitowish_Lake2-17-04313	2735950	NO
Manitowish_Lake2-17-04314	4662669	YES
Manitowish_Lake2-17-04315	4708415	YES
Manitowish_Lake2-17-04316	2464328	YES
Manitowish_Lake2-17-04317	4070937	YES
Manitowish_Lake2-17-04318	4093857	YES
Manitowish_Lake2-17-04319	4774679	YES
Manitowish_Lake2-17-04320	3207774	YES
Manitowish_Lake2-17-04321	1557606	NO
Manitowish_Lake2-17-04322	5639768	YES
Manitowish_Lake2-17-04323	4125143	YES
Manitowish_Lake2-17-04324	1598222	NO
Manitowish_Lake2-17-04325	2943922	YES
Manitowish_Lake2-17-04326	4378307	YES
Manitowish_Lake2-17-04327	4108439	YES
Manitowish_Lake2-17-04328	2039072	YES
Manitowish_Lake2-17-04329	3731047	YES
Manitowish_Lake2-17-04330	4130348	YES
Manitowish_Lake2-17-04331	2691504	NO
Medici_17-13201	1222338	YES
Medici_17-13202	1175374	YES
Medici_17-13203	1146829	YES
Medici_17-13204	1255319	YES
Medici_17-13205	837912	YES
Medici_17-13206	876085	YES
Medici_17-13207	715983	YES
Medici_17-13208	1190641	YES
Medici_17-13209	1281787	YES
Medici_17-13210	860067	YES
Medici_17-13211	1281311	YES
Medici_17-13212	1389838	YES
Medici_17-13213	1315328	YES
Medici_17-13214	1026860	YES
Medici_17-13215	535808	YES
Medici_17-13216	820903	YES
Medici_17-13217	940746	YES
Medici_17-13218	4273331	YES
Medici_17-13219	944779	YES
Medici_17-13220	3680237	YES
Medici_17-13221	2851840	YES
Medici_17-13222	902111	YES
Medici_17-13223	2116557	YES
Medici_17-13224	1644668	YES
Medici_17-13225	1102207	YES
Medici_17-13226	1082867	YES
Medici_17-13227	796786	YES
Medici_17-13228	1618820	YES
Medici_17-13229	849157	YES
Medici_17-13230	1049024	YES
Medici_17-13231	731366	YES
Medici_17-13232	4154052	YES
Medici_17-13233	929389	YES
Medici_17-13234	1204399	YES
Medici_17-13235	477266	YES
Medici_17-13236	994223	YES
Medici_17-13237	1184560	YES
Medici_17-13238	881686	YES
Medici_17-13239	1212977	YES
Medici_17-13240	1073829	YES
Medici_17-13241	1394148	YES
Medici_17-13242	720049	YES
Medici_17-13243	3653733	YES
Medici_17-13244	1611486	YES
Medici_17-13245	803136	YES
Medici_17-13246	710525	YES
Medici_17-13247	701513	YES
Mille_17-15397	678796	YES
Mille_17-15398	646889	YES
Mille_17-15399	454653	YES
Mille_17-15400	760870	YES
Mille_17-15401	312677	NO
Mille_17-15402	404874	YES
Mille_17-15403	815469	YES
Mille_17-15404	307543	NO
Mille_17-15405	626799	YES
Mille_17-15406	585587	YES
Mille_17-15407	478243	YES
Mille_17-15408	794284	YES
Mille_17-15409	425736	YES
Mille_17-15410	964824	YES
Mille_17-15411	633052	YES
Mille_17-15412	350572	NO
Mille_17-15413	887318	YES
Mille_17-15414	795515	YES
Mille_17-15415	537786	YES
Mille_17-15416	793510	YES
Mille_17-15417	597178	YES
Mille_17-15418	577685	YES
Mille_17-15419	577867	YES
Mille_17-15420	1333727	YES
Mille_17-15421	685046	YES
Mille_17-15422	588603	YES
Mille_17-15423	770471	YES
Mille_17-15424	786817	YES
Mille_17-15425	460970	YES
Mille_17-15426	1195946	YES
Mille_17-15427	714259	YES
Mille_17-15428	562438	YES
Ottert_17-15333	1541483	YES
Ottert_17-15334	458346	NO
Ottert_17-15335	893253	YES
Ottert_17-15336	363594	NO
Ottert_17-15337	250772	NO
Ottert_17-15338	165625	NO
Ottert_17-15339	306438	NO
Ottert_17-15340	964689	YES
Ottert_17-15341	266381	NO
Ottert_17-15342	912481	YES
Ottert_17-15343	556973	YES
Ottert_17-15344	1084783	YES
Ottert_17-15345	997332	YES
Ottert_17-15346	1557617	YES
Ottert_17-15347	137289	NO
Ottert_17-15348	1016476	YES
Ottert_17-15349	334785	NO
Ottert_17-15350	624665	YES
Ottert_17-15351	893573	YES
Ottert_17-15352	815946	YES
Ottert_17-15353	1036164	YES
Ottert_17-15354	437341	YES
Ottert_17-15355	636995	YES
Ottert_17-15356	530503	YES
Ottert_17-15357	684253	YES
Ottert_17-15358	537657	YES
Ottert_17-15359	777681	YES
Ottert_17-15360	889569	YES
Ottert_17-15361	879719	YES
Ottert_17-15362	999403	YES
Ottert_17-15363	384935	NO
Ottert_17-15364	711814	YES
PikeR_17-15493	438429	YES
PikeR_17-15494	582955	YES
PikeR_17-15495	2035699	YES
PikeR_17-15496	404661	YES
PikeR_17-15497	1874533	YES
PikeR_17-15498	70392	NO
PikeR_17-15499	518783	YES
PikeR_17-15500	2563264	YES
PikeR_17-15501	422338	YES
PikeR_17-15502	1496208	YES
PikeR_17-15503	2087703	YES
PikeR_17-15504	132022	NO
PikeR_17-15505	409142	YES
PikeR_17-15506	1426354	YES
PikeR_17-15507	1543977	YES
PikeR_17-15508	1540677	YES
PikeR_17-15509	1055087	YES
PikeR_17-15510	1489579	YES
PikeR_17-15511	461318	NO
PikeR_17-15512	2087945	YES
PikeR_17-15513	1585175	YES
PikeR_17-15514	606721	YES
PikeR_17-15515	1379477	YES
PikeR_17-15516	1453769	YES
PikeR_17-15517	1514934	YES
PikeR_17-15518	1241815	YES
PikeR_17-15519	1738445	YES
PikeR_17-15520	561421	YES
PikeR_17-15521	1294045	YES
PikeR_17-15522	2543459	YES
PikeR_17-15523	408719	NO
PikeR_17-15524	1444362	YES
PineR_17-15429	641415	YES
PineR_17-15430	807836	YES
PineR_17-15431	449991	YES
PineR_17-15432	1690882	YES
PineR_17-15433	812609	YES
PineR_17-15434	540299	YES
PineR_17-15435	840075	YES
PineR_17-15436	538505	YES
PineR_17-15437	916456	YES
PineR_17-15438	584235	YES
PineR_17-15439	680265	YES
PineR_17-15440	953622	YES
PineR_17-15441	508805	YES
PineR_17-15442	896950	YES
PineR_17-15443	637991	YES
PineR_17-15444	944209	YES
PineR_17-15445	474077	YES
PineR_17-15446	920452	YES
PineR_17-15447	488052	YES
PineR_17-15448	665446	YES
PineR_17-15449	724168	YES
PineR_17-15450	222012	NO
PineR_17-15451	386626	NO
PineR_17-15452	1729141	YES
PineR_17-15453	907362	YES
PineR_17-15454	578105	YES
PineR_17-15455	1099059	YES
PineR_17-15456	1378545	YES
PineR_17-15457	1081583	YES
PineR_17-15458	960154	YES
PineR_17-15459	447670	YES
PineR_17-15460	1146750	YES
RedLa_17-15365	784453	YES
RedLa_17-15366	1085856	YES
RedLa_17-15367	1079750	YES
RedLa_17-15368	1560014	YES
RedLa_17-15369	1331413	YES
RedLa_17-15370	290458	NO
RedLa_17-15371	1004797	YES
RedLa_17-15372	1284165	YES
RedLa_17-15373	2983423	YES
RedLa_17-15374	959315	YES
RedLa_17-15375	1370397	YES
RedLa_17-15376	1051586	YES
RedLa_17-15377	947356	YES
RedLa_17-15378	786356	YES
RedLa_17-15379	480475	YES
RedLa_17-15380	923324	YES
RedLa_17-15381	811884	YES
RedLa_17-15382	1451185	YES
RedLa_17-15383	931284	YES
RedLa_17-15384	1264097	YES
RedLa_17-15385	847461	YES
RedLa_17-15386	1424763	YES
RedLa_17-15387	814356	YES
RedLa_17-15388	547166	YES
RedLa_17-15389	1035626	YES
RedLa_17-15390	645208	YES
RedLa_17-15391	457314	NO
RedLa_17-15392	1633412	YES
RedLa_17-15393	969139	YES
RedLa_17-15394	793066	YES
RedLa_17-15395	207808	NO
RedLa_17-15396	664114	YES
Sanfor_17-02902	1125794	YES
Sanfor_17-02903	1176948	YES
Sanfor_17-02904	1020204	NO
Sanfor_17-02905	1265595	YES
Sanfor_17-02906	1001222	YES
Sanfor_17-02907	1199986	YES
Sanfor_17-02908	609374	YES
Sanfor_17-02909	1010479	YES
Sanfor_17-02910	1077778	YES
Sanfor_17-02911	882193	YES
Sanfor_17-02912	936342	YES
Sanfor_17-02913	483019	YES
Sanfor_17-02914	1076668	YES
Sanfor_17-02915	609278	YES
Sanfor_17-02916	438099	NO
Sanfor_17-02917	2224158	YES
Sanfor_17-02918	1040155	YES
Sanfor_17-02919	841792	YES
Sanfor_17-02920	2441700	YES
Sanfor_17-02921	1664529	YES
Sanfor_17-02922	987498	YES
Sanfor_17-02923	1422347	YES
Sanfor_17-02924	868662	YES
Sanfor_17-02926	592283	YES
Sanford_Lake-17-02801	1667409	YES
Sanford_Lake-17-02803	3086952	YES
Sanford_Lake-17-02806	3241798	YES
Sanford_Lake-17-02811	4358720	YES
Sanford_Lake-17-02813	4164218	YES
Sanford_Lake-17-02862	3768732	YES
Sanford_Lake-17-02870	1491316	YES
Sanford_Lake-17-02927	1512287	YES
Sanford_Lake-17-02928	1792489	YES
Sanford_Lake-17-02929	1874950	YES
Sanford_Lake-17-02930	1710327	YES
Sanford_Lake-17-02931	998723	YES
Sanford_Lake-17-02932	2701497	YES
Sanford_Lake-17-02933	2383138	YES
Sanford_Lake-17-02934	2622208	YES
Sanford_Lake-17-02936	1147755	YES
Sanford_Lake-17-02937	2806484	YES
Sanford_Lake-17-02942	1977782	YES
Sanford_Lake-17-02943	2153862	YES
Sanford_Lake-17-02944	1469211	YES
Sanford_Lake-17-02973	1032324	NO
Sanford_Lake-17-02974	1014739	YES
Sanford_Lake-17-02975	1243226	YES
Sanford_Lake-17-02998	1762240	NO
Sarah_17-15301	1058314	YES
Sarah_17-15302	936108	YES
Sarah_17-15303	496455	YES
Sarah_17-15304	976398	YES
Sarah_17-15305	836686	YES
Sarah_17-15306	891514	YES
Sarah_17-15307	412222	NO
Sarah_17-15308	835949	YES
Sarah_17-15309	881166	YES
Sarah_17-15310	778865	YES
Sarah_17-15311	902629	YES
Sarah_17-15312	705426	YES
Sarah_17-15313	1068629	YES
Sarah_17-15314	1117804	YES
Sarah_17-15315	903496	YES
Sarah_17-15316	874639	YES
Sarah_17-15317	858878	YES
Sarah_17-15318	902600	YES
Sarah_17-15319	716909	YES
Sarah_17-15320	884544	YES
Sarah_17-15321	831818	YES
Sarah_17-15322	858631	YES
Sarah_17-15323	471211	YES
Sarah_17-15324	692490	YES
Sarah_17-15325	766389	YES
Sarah_17-15326	120877	NO
Sarah_17-15327	1167532	YES
Sarah_17-15328	1310330	YES
Sarah_17-15329	1071852	YES
Sarah_17-15330	1644572	YES
Sarah_17-15331	907355	YES
Sarah_17-15332	661877	YES
St.Lo_17-15461	979866	YES
St.Lo_17-15462	678850	YES
St.Lo_17-15463	744375	YES
St.Lo_17-15464	1036845	YES
St.Lo_17-15465	774534	YES
St.Lo_17-15466	730515	YES
St.Lo_17-15467	293263	NO
St.Lo_17-15468	754569	YES
St.Lo_17-15469	959681	YES
St.Lo_17-15470	650521	YES
St.Lo_17-15471	526506	YES
St.Lo_17-15472	760116	YES
St.Lo_17-15473	662750	YES
St.Lo_17-15474	770258	YES
St.Lo_17-15475	370339	NO
St.Lo_17-15476	490445	YES
St.Lo_17-15477	1740973	YES
St.Lo_17-15478	1112428	YES
St.Lo_17-15479	547631	YES
St.Lo_17-15480	2948372	YES
St.Lo_17-15481	2437225	YES
St.Lo_17-15482	924531	YES
St.Lo_17-15483	1078669	YES
St.Lo_17-15484	1580990	YES
St.Lo_17-15485	411208	YES
St.Lo_17-15486	666333	YES
St.Lo_17-15487	569495	YES
St.Lo_17-15488	888772	YES
St.Lo_17-15489	685697	YES
St.Lo_17-15490	1780648	YES
St.Lo_17-15491	792662	YES
St.Lo_17-15492	1417524	YES
Turtle_17-08351	969423	YES
Turtle_17-08352	95685	NO
Turtle_17-08353	1530107	YES
Turtle_17-08354	460724	YES
Turtle_17-08355	1145060	YES
Turtle_17-08356	448647	YES
Turtle_17-08357	1044716	YES
Turtle_17-08358	1160692	YES
Turtle_17-08359	1269095	YES
Turtle_17-08360	1169488	YES
Turtle_17-08361	927560	YES
Turtle_17-08362	1625108	YES
Turtle_17-08363	1094770	YES
Turtle_17-08364	1179064	YES
Turtle_17-08365	772104	YES
Turtle_17-08366	1450430	YES
Turtle_17-08367	1240832	YES
Turtle_17-08368	424456	YES
Turtle_17-08369	559946	YES
Turtle_17-08370	182899	NO
Turtle_17-08371	523616	YES
Turtle_17-08372	960410	YES
Turtle_17-08373	573479	YES
Turtle_17-08374	884868	YES
Turtle_17-08375	355127	NO
Turtle_17-08376	888360	YES
Turtle_17-08377	1198158	YES
Turtle_17-08378	522484	YES
Turtle_17-08379	540192	YES
Turtle_17-08380	474642	YES
Turtle_17-08381	1291845	YES
Turtle_17-08382	184115	NO
Turtle_17-08383	1308443	YES
Turtle_17-08384	975754	YES
Turtle_17-08385	593610	YES
Turtle_17-08386	1376749	YES
Turtle_17-08387	305018	NO
Turtle_17-08388	99032	NO
Turtle_17-08389	1055515	YES
Turtle_17-08390	442952	YES
Turtle_17-08391	326976	NO
Turtle_17-08392	898641	YES
Turtle_17-08393	35225	NO
Turtle_17-08394	582378	YES
Turtle_17-08395	1167406	YES
Turtle_17-08396	319315	NO
Turtle_17-08397	1141757	YES
WildR_17-10801	23429	NO
Willow_Flowage-11-00120	2157252	YES
Willow_Flowage-11-00121	1691001	YES
Willow_Flowage-11-00122	2135019	YES
Willow_Flowage-11-00123	2462954	YES
Willow_Flowage-11-00124	1788539	YES
Willow_Flowage-11-00125	960957	YES
Willow_Flowage-11-00126	1423193	YES
Willow_Flowage-11-00127	1558904	YES
Willow_Flowage-11-00128	2059940	YES
Willow_Flowage-11-00129	1615196	YES
Willow_Flowage-11-00130	1540790	YES
Willow_Flowage-11-00131	2166697	YES
Willow_Flowage-11-00132	1585342	YES
Willow_Flowage-11-00133	2742916	YES
Willow_Flowage-11-00134	1519061	YES
Willow_Flowage-11-00135	1846466	YES
Willow_Flowage-11-00136	1492487	YES
Willow_Flowage-11-00137	1091711	YES
Willow_Flowage-11-00138	1639497	YES
Willow_Flowage-11-00139	2440084	YES
Willow_Flowage-11-00140	1569821	YES
Willow_Flowage-11-00141	1197787	YES
Willow_Flowage-11-00142	2176229	YES
Willow_Flowage-11-00143	1971575	YES
Willow_Flowage-11-00144	1619755	YES
Willow_Flowage-11-00145	2314556	YES
Willow_Flowage-11-00146	2416783	YES
Willow_Flowage-11-00147	2506351	YES
Willow_Flowage-11-00148	1323815	YES
Willow_Flowage-11-00149	2172311	YES
Willow_Flowage-11-00150	1737980	YES
Willow_Flowage-11-00151	1988484	YES
Willow_Flowage-11-00152	1625322	YES
Willow_Flowage-11-00153	1769151	YES
Willow_Flowage-11-00154	2010490	YES
Willow_Flowage-11-00155	2476991	YES
Willow_Flowage-11-00156	2244946	YES
Willow_Flowage-11-00157	2535339	YES
Willow_Flowage-11-00158	1835264	YES
Willow_Flowage-11-00159	2276188	YES
Willow_Flowage-11-00160	1845037	YES
Willow_Flowage-11-00161	1216996	YES
Willow_Flowage-11-00162	1729029	YES
Willow_Flowage-11-00163	1556842	YES
Willow_Flowage-11-00164	1274533	YES
Willow_Flowage-11-00165	1928167	YES
Willow_Flowage-11-00166	1492141	YES
Willow_Flowage-11-00167	1367349	YES
WolfR_17-03603	662556	YES
WolfR_17-03604	833977	YES
WolfR_17-03605	551553	YES
WolfR_17-03606	650951	YES
WolfR_17-03607	727720	YES
WolfR_17-03608	1452668	YES
WolfR_17-03609	655177	YES
WolfR_17-03610	616592	YES
WolfR_17-03611	976034	YES
WolfR_17-03612	492649	YES
WolfR_17-03613	804076	YES
WolfR_17-03614	568225	YES
WolfR_17-03615	365475	NO
WolfR_17-03616	561709	YES
WolfR_17-03617	369392	NO
WolfR_17-03618	677444	YES
WolfR_17-03619	640624	YES
WolfR_17-03620	22506	NO
WolfR_17-03621	603404	YES
WolfR_17-03622	672995	YES
WolfR_17-03623	23192	NO
WolfR_17-03624	612872	YES
WolfR_17-03625	661985	YES
WolfR_17-03626	444826	YES
WolfR_17-03627	668959	YES
WolfR_17-03628	745278	YES
WolfR_17-03629	571589	YES
WolfR_17-03630	1121943	YES
WolfR_17-03631	823609	YES
WolfR_17-03632	739921	YES
WolfR_17-03633	435427	NO
WolfR_17-03634	1444161	YES
WolfR_17-03635	768708	YES
WolfR_17-03636	820031	YES
WolfR_17-03637	439111	YES
WolfR_17-03638	843632	YES
WolfR_17-03639	785439	YES
WolfR_17-03640	535421	YES
WolfR_17-03641	618075	YES
WolfR_17-03642	628236	YES
WolfR_17-03643	692959	YES
WolfR_17-03644	552869	YES
WolfR_17-03645	633954	YES
WolfR_17-03646	745287	YES
WolfR_17-03647	910878	YES
WolfR_17-03648	725959	YES
WolfR_17-03649	330175	NO

## Sheet: Table_S2
RAD_tag_number	SNP_position_(tag)	yellow_perch_scaffold	yellow_perch_position	Ar	HO	HE	FIS	FST	FST_Wisconsin	FST_Minnesota	outlier_all	outlier_Wisconsin	outlier_Minnesota	Genotype_rate	Reference	Alternate
9	62	NC_041337.1	24914907	1.45013	0.237374	0.239198	0.00762463	0.0171	0.0228	-0.0013	no	no	no	0.943981	C	T
15	172	NC_041348.1	24521951	1.01622	0.00543478	0.00811894	0.330605	0.0028	0.0047	0	no	no	no	0.877235	A	G
20	287	NC_041340.1	19044616	1.00826	0.00413793	0.00412937	-0.00207326	0.0032	0.005	0	no	no	no	0.864124	C	A
29	219	NC_041333.1	42120779	1.01851	0.00664894	0.00926519	0.282374	-0.005	-0.0036	0	no	no	no	0.896305	C	T
32	185	NC_041350.1	25321292	1.18185	0.0821382	0.0930028	0.11682	0.0681	0.0558	-0.003	no	no	no	0.914184	G	T
58	263	NC_041340.1	240870	1.08864	0.0737705	0.0885813	0.1672	0.0318	0.018	0.0519	no	no	no	0.872467	T	G
67	245	NC_041334.1	33668190	1.00763	0.00382166	0.00381435	-0.00191449	0.0177	0	0.0081	no	no	no	0.935638	A	T
82	180	NC_041336.1	16399206	1.01028	0.00257732	0.00514135	0.498708	0.0257	0.0288	0	no	no	no	0.924911	C	A
86	221	NC_041337.1	24092003	1.76839	0.390402	0.430234	0.0925812	0.0372	0.0427	0.0212	no	no	no	0.918951	A	G
87	181	NC_041333.1	4285538	1.06886	0.0353228	0.0346989	-0.0179789	0.006	0.0037	-0.003	no	no	no	0.978546	G	A
99	87	NC_041352.1	12692361	1.72963	0.386842	0.405731	0.0465543	0.0999	0.0495	0.0007	no	no	no	0.90584	C	A
102	77	NC_041345.1	23928487	1.22564	0.12125	0.116093	-0.0444216	0.0465	0.0283	0.0035	no	no	no	0.953516	C	T
106	40	NC_041341.1	8807103	1.15523	0.0625889	0.0791001	0.208738	0.1289	0.1189	0	no	no	no	0.837902	A	G
107	91	NC_041333.1	23749450	1.14907	0.0761494	0.0759007	-0.00327735	0.0231	0.0147	0.0724	no	no	no	0.829559	G	A
115	134	NC_041336.1	3657942	0	0.466234	0.453428	-0.028242	0.0271	0.0292	0.0111	no	no	no	0.917759	G	T
131	193	NC_041338.1	14934404	1.04818	0.0245161	0.0242156	-0.0124102	0.0143	0.0096	-0.0059	no	no	no	0.923719	C	T
138	205	NC_041347.1	17266006	1.64127	0.309091	0.35124	0.12	0.0529	0.0281	0.1469	no	no	no	0.852205	A	G
150	216	NC_041341.1	12613025	1.87461	0.443978	0.499387	0.110955	0.0516	0.0273	0.0508	no	no	no	0.851013	T	C
151	110	NC_041333.1	25604208	1.13325	0.0651629	0.0677131	0.0376623	0.083	0.0719	0.1338	no	no	no	0.951132	G	A
152	15	NC_041350.1	11672255	1.50018	0.484655	0.499862	0.0304226	0.0786	0.018	0.2241	no	no	no	0.932062	A	G
156	135	NC_041337.1	30107042	1.21819	0.212084	0.218056	0.0273881	0.0796	0.0223	0.1089	no	no	no	0.966627	T	A
159	40	NC_041346.1	26883324	1.0514	0.0236908	0.0258417	0.0832356	0.0169	0.0142	0.0154	no	no	no	0.9559	C	A
162	36	NC_041349.1	23956354	1.38891	0.207497	0.204775	-0.0132891	0.0179	0.0175	0.0255	no	no	no	0.890346	G	A
163	197	NC_041341.1	4058544	1.76819	0.439181	0.430107	-0.021096	0.0267	0.0245	0.033	no	no	no	0.93087	A	C
164	164	NC_041334.1	20497247	1.2119	0.107612	0.108817	0.0110788	0.0925	0.0776	-0.0025	no	no	no	0.908224	A	T
171	181	NC_041345.1	3264377	1.06896	0.0272109	0.0347485	0.216919	0.003	0.0015	0	no	no	no	0.876043	G	A
174	86	NC_041332.1	35394718	1.87192	0.473342	0.497625	0.0487977	0.0906	0.0629	0.0601	no	no	no	0.916567	C	T
183	194	NC_041338.1	14511513	1.42319	0.396442	0.422921	0.0626088	0.0252	0.0152	0.0051	no	no	no	0.938021	A	G
184	256	NC_041335.1	4760928	1.00826	0.00413793	0.00412937	-0.00207326	-0.002	-0.0002	0	no	no	no	0.864124	T	A
216	47	NC_041338.1	31978758	1.66228	0.348837	0.364061	0.0418158	0.0888	0.1167	0.0018	no	no	no	0.973778	A	C
226	152	NC_041335.1	27570178	1.32003	0.149199	0.166847	0.105774	0.0125	0.0127	0.0174	no	no	no	0.966627	G	A
234	117	NC_041351.1	20010989	1.70011	0.375949	0.387338	0.0294017	0.0191	0.0081	0.045	no	no	no	0.941597	G	A
235	273	NC_041347.1	18060170	1.01109	0.00556328	0.00554781	-0.0027894	0.0009	0.0023	0	no	no	no	0.856973	C	A
243	208	NC_041339.1	8596306	1.00758	0.00379747	0.00379026	-0.00190235	-0.0036	-0.002	0	no	no	no	0.941597	C	T
255	29	NC_041338.1	20533833	1.03076	0.0103627	0.0154232	0.328111	0.032	0	-0.0021	no	no	no	0.920143	G	T
262	203	NC_041343.1	26828916	1.36949	0.168707	0.193993	0.130344	0.0443	0.0234	0.0392	no	no	no	0.876043	A	G
268	105	NC_041353.1	12092295	1.86983	0.338398	0.496214	0.318041	0.0563	0.0339	0.1391	no	no	no	0.862932	T	C
269	103	NC_041336.1	14262348	1.04249	0.0190355	0.0213409	0.108026	0.0143	0.0133	0	no	no	no	0.939213	G	A
271	23	NC_041349.1	10620584	1.02217	0.0111663	0.0111039	-0.00561447	0.0171	0.0176	0	no	no	no	0.960667	G	A
280	114	NC_041331.1	17759950	1.1048	0.0521212	0.0530579	0.0176532	0.074	0.0685	0	no	no	no	0.983313	C	T
290	69	NC_041340.1	31495576	1.37746	0.184852	0.198418	0.0683676	0.0608	0.0481	0.038	no	no	no	0.928486	C	A
293	17	NC_041348.1	2252195	1.29915	0.158774	0.155481	-0.0211842	0.029	0.0029	0.0482	no	no	no	0.855781	C	T
294	167	NC_041352.1	16864517	1.00989	0.00495663	0.00494435	-0.00248447	0.0281	0	0.0173	no	no	no	0.961859	A	G
299	197	NC_041336.1	27511149	1.0076	0.00380711	0.00379986	-0.00190718	0.015	0	0.0052	no	no	no	0.939213	G	T
305	171	NC_041342.1	13388380	1.85412	0.459569	0.48581	0.0540155	0.0434	0.0521	0.0246	no	no	no	0.884386	T	C
306	159	NC_041344.1	32659797	1.26966	0.116337	0.139591	0.16659	0.0607	0.0571	0.0808	no	no	no	0.963051	A	T
336	154	NC_041346.1	17134347	1.00748	0.00374532	0.0037383	-0.00187617	0.0099	0.0116	0	no	no	no	0.954708	G	T
344	32	NC_041349.1	31232161	0	0.0205761	0.0203644	-0.010395	0.0181	0.012	0.0521	no	no	no	0.868892	C	A
354	217	NC_041350.1	14810741	1.01302	0.00653595	0.00651459	-0.00327869	-0.0021	-0.0021	0.0025	no	no	no	0.9118	T	C
372	90	NC_041344.1	22431824	1.23232	0.119895	0.119633	-0.00218374	0.0193	0.0107	0.0468	no	no	no	0.904648	T	G
375	202	NC_041345.1	6994039	1.03715	0.0378378	0.037122	-0.0192837	0.0315	0.0357	-0.0059	no	no	no	0.882002	C	T
377	108	NC_041344.1	6963107	1.38959	0.339332	0.389345	0.128454	0.0188	0.024	0.0047	no	no	no	0.927294	A	T
382	84	NC_041346.1	24176149	1.25885	0.130952	0.133786	0.02118	0.0294	0.0223	0.0317	no	no	no	0.901073	C	A
383	28	NC_041336.1	30157027	1.00726	0.00363636	0.00362975	-0.00182149	0.0845	0	0.0827	no	no	no	0.983313	G	A
392	64	NC_041351.1	3731614	1.40693	0.375641	0.406666	0.0762907	0.0668	0.0292	0.0846	no	no	no	0.929678	G	A
395	189	NC_041351.1	3627667	1.04837	0.0194301	0.0243085	0.20069	0.0162	0.0161	0.0181	no	no	no	0.920143	C	T
400	137	NC_041345.1	9023919	1.36017	0.190415	0.18885	-0.0082851	0.0042	-0.0018	0.0267	no	no	no	0.920143	C	T
404	10	NC_041353.1	17633012	1.80631	0.462017	0.454588	-0.016343	0.0203	0.0229	0.0059	no	no	no	0.957092	G	T
405	197	NC_041338.1	22718610	1.03222	0.0162907	0.016158	-0.00821226	0.0185	0.0184	0	no	no	no	0.951132	T	A
406	172	NC_041344.1	29810568	1.87524	0.525161	0.499837	-0.0506654	0.0553	0.0342	0.0605	no	no	no	0.923719	G	A
415	167	NC_041344.1	31402815	1.01557	0.00782269	0.00779209	-0.0039267	0.0085	0.0125	-0.0041	no	no	no	0.914184	C	A
416	10	NC_041342.1	27121065	1.75918	0.429293	0.424383	-0.0115702	0.0377	0.0181	0.1056	no	no	no	0.943981	T	G
424	151	NC_041348.1	8673217	1.46943	0.477401	0.469102	-0.0176913	0.0285	0.0187	0.053	no	no	no	0.843862	T	G
442	46	NC_041341.1	31258782	1.76827	0.419192	0.43016	0.0254981	0.0432	0.0216	0.1088	no	no	no	0.943981	C	A
445	166	NC_041335.1	33746181	1.00618	0.00619579	0.00617659	-0.00310752	-0.0058	-0.0046	0	no	no	no	0.961859	G	T
446	233	NC_041332.1	9444196	1.01829	0.00919842	0.00915612	-0.00462046	0.0068	0.0117	-0.0039	no	no	no	0.907032	T	G
447	53	NC_041342.1	14563034	1.6484	0.322943	0.355597	0.09183	0.1085	0.0781	0.0109	yes	no	no	0.9559	C	A
451	184	NC_041331.1	19167069	1.76902	0.419226	0.430623	0.0264674	0.0343	0.0296	0.0384	no	no	no	0.892729	T	G
455	136	NC_041341.1	33705698	1.05336	0.0246114	0.0268321	0.0827627	0.0786	0.078	0	no	no	no	0.920143	C	T
479	189	NC_041350.1	20774798	1.44725	0.450425	0.446934	-0.00781082	0.0252	0.0142	0.0669	no	no	no	0.841478	A	T
489	212	NC_041332.1	31728034	1.00859	0.00430416	0.0042949	-0.00215672	-0.0024	-0.0008	0	no	no	no	0.830751	G	A
492	34	NC_041345.1	7741951	1.17775	0.0805452	0.0908631	0.113554	0.0281	0.031	-0.01	no	no	no	0.961859	C	A
498	154	NC_041334.1	30917579	1.68367	0.34418	0.377181	0.0874923	0.024	0.0208	0.0179	no	no	no	0.952324	C	T
500	17	NC_041337.1	29460737	1.04062	0.0206061	0.0203938	-0.0104103	0.0112	0.0119	-0.0026	no	no	no	0.983313	G	A
506	129	NC_041338.1	12287479	1.30139	0.143041	0.156704	0.0871894	0.0438	0.0401	0.0531	no	no	no	0.924911	C	T
512	106	NC_041333.1	27445566	1.81319	0.340879	0.45902	0.257378	0.0485	0.0663	0.001	no	no	no	0.895113	A	G
514	226	NC_041343.1	10655171	1.87391	0.494565	0.498933	0.00875421	0.0262	0.0138	0.0297	no	no	no	0.877235	A	G
527	11	NC_041335.1	36478500	1.79015	0.435544	0.444166	0.0194106	0.0146	0.0189	0.0003	no	no	no	0.952324	G	A
543	82	NC_041350.1	17467848	1.20015	0.0986436	0.102621	0.0387579	0.0561	0.0416	0.0163	yes	no	no	0.966627	C	T
559	111	NC_041331.1	4149714	1.10791	0.0513447	0.0546535	0.0605414	0.0388	0.0139	0.0889	no	no	no	0.97497	G	A
560	252	NC_041332.1	31718005	1.05476	0.027933	0.0275428	-0.0141643	0.023	0.024	-0.0036	no	no	no	0.853397	T	C
564	65	NC_041340.1	14952057	1.39466	0.192412	0.207978	0.0748451	0.1118	0.0839	0.0713	no	no	no	0.879619	T	C
571	142	NC_041331.1	25211986	1.87222	0.47275	0.497828	0.0503745	0.0582	0.0605	0.0588	no	no	no	0.940405	C	T
576	225	NC_041344.1	14739432	1.84621	0.419837	0.480593	0.12642	0.0996	0.054	0.0565	no	no	no	0.877235	T	G
582	73	NC_041338.1	30792811	1.83209	0.437343	0.471356	0.0721595	0.0512	0.0425	0.0661	no	no	no	0.951132	A	G
584	146	NC_041345.1	13151443	1.01203	0.0094086	0.0120236	0.217489	-0.0036	-0.0066	0.014	no	no	no	0.88677	G	C
595	88	NC_041342.1	19233641	1.79149	0.392258	0.445016	0.118554	0.1045	0.0408	0.0622	no	no	no	0.923719	A	G
613	270	NC_041340.1	15755621	1.05258	0.0267983	0.0264392	-0.0135811	0.0053	0.0063	-0.0019	no	no	no	0.845054	T	A
616	103	NC_041343.1	17818106	1.12019	0.0605327	0.0609724	0.00721154	0.0346	0.036	0.0208	no	no	no	0.984505	G	A
626	166	NC_041334.1	8935777	0	0.397222	0.498885	0.20378	0.0411	0.0369	0.0643	no	no	no	0.858164	T	C
632	203	NC_041341.1	1092698	1.07934	0.0383142	0.0400333	0.0429433	0.0145	0.0128	0.0035	no	no	no	0.933254	G	T
638	75	NC_041335.1	11859922	1.86589	0.461039	0.493617	0.0659986	0.0701	0.0641	0.0397	no	no	no	0.917759	C	T
657	20	NC_041335.1	1764537	1.08497	0.0888611	0.0849129	-0.0464964	0.016	0.0135	0.0079	no	no	no	0.952324	C	T
667	183	NC_041340.1	15693165	1.02291	0.020436	0.0228926	0.107309	0.0131	0.0142	-0.0027	no	no	no	0.874851	T	G
685	8	NC_041340.1	13072422	1.19247	0.171071	0.19234	0.110583	0.0457	0.0404	0.0228	no	no	no	0.856973	C	G
688	123	NC_041336.1	38794883	1.65124	0.278947	0.35731	0.219312	0.2375	0.0653	0.2784	yes	no	no	0.90584	C	T
689	51	NC_041333.1	18889168	1.20694	0.102302	0.1062	0.0367085	0.0777	0.0246	0.0408	no	no	no	0.932062	T	C
690	188	NC_041332.1	25713965	0	0.402375	0.444298	0.0943581	0.0408	0.0396	0.0253	no	no	no	0.903456	G	T
694	47	NC_041350.1	31927541	1.82447	0.485161	0.466368	-0.0402982	0.0287	0.0324	0.0212	no	no	no	0.923719	T	G
698	189	NC_041336.1	4456783	1.04126	0.020936	0.0207168	-0.0105787	0.1034	0.0396	0.1008	no	no	no	0.967819	G	A
699	14	NC_041344.1	6194578	1.41824	0.219481	0.22118	0.00768278	0.0149	0.0061	0.0506	no	no	no	0.917759	C	T
702	120	NC_041353.1	2516095	1.79351	0.295676	0.446288	0.337477	0.0213	0.015	0.0486	no	no	no	0.854589	T	C
703	239	NC_041354.1	5953988	1.04664	0.0237154	0.0234342	-0.012	0.009	0.006	-0.0015	no	no	no	0.904648	T	A
704	208	NC_041350.1	31266903	1.07799	0.070028	0.0779331	0.101435	0.0637	0.0606	0.038	no	no	no	0.851013	C	A
714	240	NC_041338.1	4641314	1.00388	0.00388098	0.00387345	-0.00194426	0.009	0.0106	0	no	no	no	0.921335	G	A
732	137	NC_041339.1	13127003	1.15436	0.079614	0.0786624	-0.0120977	0.0278	0.019	0.0138	no	no	no	0.988081	C	A
746	103	NC_041344.1	33713350	1.72016	0.262204	0.399783	0.344135	0.052	0.0343	0.0332	no	no	no	0.854589	C	A
748	177	NC_041346.1	13836796	1.46726	0.258023	0.248942	-0.0364768	0.0149	0.016	0.015	no	no	no	0.928486	A	C
755	147	NC_041353.1	13268540	1.00725	0.00363196	0.00362537	-0.00181928	-0.0028	-0.0013	0	no	no	no	0.984505	T	C
758	198	NC_041337.1	15832371	1.24803	0.107188	0.128006	0.162634	0.1457	0.135	0.0303	no	no	no	0.945173	T	C
761	130	NC_041334.1	41259264	1.11884	0.11634	0.118759	0.0203668	0.0118	0.0092	-0.0071	no	no	no	0.9118	C	T
766	216	NC_041336.1	25868711	1.03647	0.0184729	0.0183023	-0.00932256	0.007	0.0067	0.0138	no	no	no	0.967819	T	C
767	132	NC_041339.1	19850400	1.22125	0.108614	0.113766	0.0452855	0.0882	0.0736	0.0155	no	no	no	0.954708	C	T
768	203	NC_041349.1	2752373	1.48112	0.252441	0.256851	0.0171722	0.0633	0.0415	0.0152	no	no	no	0.854589	C	T
772	53	NC_041333.1	4651711	1.22678	0.224647	0.226637	0.00877974	0.0682	0.0616	0.0716	no	no	no	0.928486	A	G
777	15	NC_041354.1	4855648	1.01455	0.00730816	0.00728146	-0.00366748	0.0586	0.0605	0	no	no	no	0.978546	A	G
793	195	NC_041337.1	16028108	1.53113	0.277922	0.285785	0.0275138	0.0822	0.0373	0.0614	no	no	no	0.917759	T	C
802	112	NC_041345.1	8008345	1.87436	0.487903	0.49924	0.0227087	0.0265	0.0114	0.0745	no	no	no	0.88677	A	G
803	170	NC_041340.1	21139951	1.04343	0.0220588	0.0218155	-0.0111524	0.013	0.0122	0.0256	no	no	no	0.972586	A	G
809	145	NC_041341.1	3103569	1.87359	0.47676	0.498727	0.0440462	0.0441	0.0255	0.0071	no	no	no	0.897497	T	C
829	11	NC_041340.1	8700682	1.44771	0.209549	0.237812	0.118846	0.0728	0.0353	-0.0097	no	no	no	0.898689	G	A
843	198	NC_041339.1	4155926	1.76516	0.392473	0.428167	0.083365	0.0551	0.0589	0.0162	no	no	no	0.88677	C	G
855	259	NC_041339.1	13399188	1.03053	0.0154278	0.0153088	-0.00777385	0.0082	0.0146	-0.0065	no	no	no	0.849821	G	A
867	137	NC_041335.1	31138965	1.81449	0.426893	0.459873	0.0717164	0.0554	0.0437	0.0137	no	no	no	0.912992	T	C
870	29	NC_041338.1	24527797	1.02138	0.0107672	0.0107092	-0.00541272	0.0031	0.0037	0	no	no	no	0.885578	G	T
877	235	NC_041343.1	28928029	0	0.00407609	0.00406778	-0.00204221	0.0057	0.0074	0	no	no	no	0.877235	C	G
879	169	NC_041342.1	14293187	1.30009	0.148704	0.155991	0.0467174	0.0346	0.04	0.0142	no	no	no	0.873659	G	A
892	166	NC_041341.1	36330394	1.00779	0.00390117	0.00389356	-0.0019544	0.0067	0.0085	0	no	no	no	0.916567	C	T
910	107	NC_041346.1	5928468	1.01211	0.00607533	0.00605688	-0.00304692	0.0004	0.0015	0	no	no	no	0.98093	C	T
915	126	NC_041338.1	5590389	1.01323	0.00398406	0.00661806	0.398001	0.0017	0.0055	-0.0038	no	no	no	0.897497	G	A
920	87	NC_041332.1	24497346	1.05922	0.0302632	0.0298052	-0.0153641	0.0317	0.014	0.0432	no	no	no	0.90584	G	A
934	126	NC_041342.1	24671524	1.86936	0.421053	0.49593	0.150983	0.1249	0.0511	0.0659	yes	no	no	0.951132	T	G
935	18	NC_041339.1	20690752	1.06214	0.0317881	0.0312828	-0.0161507	0.0047	0.003	-0.0013	no	no	no	0.899881	G	A
953	130	NC_041331.1	35782965	1.3486	0.174644	0.182479	0.0429352	0.0661	0.0592	0.0578	no	no	no	0.921335	C	A
958	191	NC_041332.1	38343607	1.02464	0.00993789	0.0123452	0.195	0.0251	0.0261	0	no	no	no	0.959476	T	A
961	195	NC_041336.1	14527640	1.8754	0.443989	0.499924	0.111888	0.0642	0.0708	0.0305	no	no	no	0.872467	T	C
962	11	NC_041346.1	2002584	1.76279	0.417073	0.426684	0.0225234	0.0964	0.0538	0.0161	no	no	no	0.977354	G	T
967	168	NC_041343.1	18807630	1.00756	0.00378788	0.0037807	-0.00189753	0.0001	0.0016	-0.0028	no	no	no	0.943981	T	G
970	158	NC_041346.1	7995166	1.08938	0.0413625	0.0451602	0.0840925	0.0233	0.0045	0.0488	no	no	no	0.979738	G	A
978	180	NC_041340.1	37093522	1.06353	0.0325203	0.0319915	-0.0165289	0.033	0.0378	0.0074	no	no	no	0.879619	T	C
995	40	NC_041335.1	27139958	1.82905	0.444898	0.469342	0.0520823	0.1232	0.1113	0.0666	no	no	no	0.876043	C	A
1006	251	NC_041350.1	16689584	1.0083	0.00416089	0.00415223	-0.00208478	0.0035	0.0052	0	no	no	no	0.859356	C	T
1007	242	NC_041347.1	18509810	1.17113	0.0865747	0.0873988	0.00942963	0.055	0.0292	0.0018	no	no	no	0.94994	A	G
1012	79	NC_041335.1	34889916	1.04625	0.0179806	0.0232367	0.226197	0.0313	0.0315	0	no	no	no	0.86174	A	G
1031	154	NC_041351.1	24431168	1.48775	0.251238	0.260684	0.0362386	0.0396	0.0253	0.0147	no	no	no	0.963051	G	A
1036	93	NC_041343.1	3674922	1.54557	0.283019	0.294233	0.0381125	0.154	0.0637	0.1106	no	no	no	0.947557	G	A
1044	229	NC_041345.1	17068361	1.08094	0.0817694	0.0808845	-0.0109412	0.0282	0.0226	0.0248	no	no	no	0.889154	A	T
1060	157	NC_041344.1	34464707	1.00852	0.00426743	0.00425832	-0.00213828	0.0008	-0.0006	0.004	no	no	no	0.837902	C	G
1063	10	NC_041333.1	5224814	1.1244	0.0652709	0.0631408	-0.0337365	0.0058	0.006	0.0077	no	no	no	0.967819	G	A
1066	13	NC_041332.1	15323680	1.02206	0.0111111	0.0110494	-0.00558659	0.0047	0.0051	0	no	no	no	0.965435	A	G
1075	55	NC_041350.1	14080547	1.01015	0.00508906	0.00507611	-0.00255102	-0.0001	0.0017	0	no	no	no	0.93683	T	G
1084	41	NC_041346.1	8343079	1.82825	0.31634	0.468832	0.325259	0.0966	0.0257	0.1756	no	no	no	0.9118	G	A
1091	151	NC_041333.1	28933179	1.47555	0.235772	0.25367	0.0705559	0.0569	0.0355	0.0077	no	no	no	0.879619	T	C
1092	146	NC_041345.1	10742726	1.01508	0.00757576	0.00754706	-0.00380228	0.0046	0.0055	0	no	no	no	0.943981	A	G
1093	227	NC_041346.1	22778501	1.01284	0.0064433	0.00642254	-0.00323206	0.0206	0.0221	0	no	no	no	0.924911	G	A
1109	252	NC_041344.1	20144497	1.00524	0.00524934	0.00523557	-0.00263158	0.0053	0.006	-0.0042	no	no	no	0.908224	G	A
1114	84	NC_041336.1	26014083	1.8672	0.476776	0.494467	0.0357788	0.047	0.044	0.0665	no	no	no	0.872467	G	A
1116	56	NC_041333.1	37170188	1.09848	0.0511222	0.0498155	-0.0262316	0.0276	0.0255	-0.0013	no	no	no	0.9559	C	T
1135	122	NC_041345.1	7098141	1.42884	0.234748	0.227141	-0.0334886	0.0456	0.0054	0.0878	no	no	no	0.898689	G	A
1147	184	NC_041333.1	16843857	1.03329	0.0142487	0.0166976	0.146661	0.0166	0.0167	0	no	no	no	0.920143	C	A
1150	167	NC_041332.1	11387528	1.3657	0.196891	0.191908	-0.0259674	0.0112	0.0095	0.0069	no	no	no	0.920143	G	A
1153	89	NC_041345.1	21336051	1.56791	0.307791	0.307372	-0.00136113	0.0435	0.0567	-0.0055	no	no	no	0.933254	A	G
1157	119	NC_041346.1	34492158	1.27356	0.269029	0.273382	0.0159225	0.0675	0.0469	0.0368	no	no	no	0.908224	C	T
1161	12	NC_041347.1	20811490	1.66657	0.370277	0.36668	-0.00981105	0.0548	0.0701	0.0166	no	no	no	0.946365	G	T
1165	133	NC_041347.1	18544353	1.80504	0.428925	0.453768	0.054749	0.0577	0.0408	0.061	no	no	no	0.964243	A	T
1178	164	NC_041334.1	14389815	1.8729	0.47449	0.498279	0.0477422	0.0909	0.0993	0.0236	no	no	no	0.934446	C	T
1181	95	NC_041334.1	8874940	1.37646	0.199485	0.197864	-0.00819127	0.0079	0.0091	0.0077	no	no	no	0.926103	T	G
1184	260	NC_041344.1	19118709	1.12304	0.0645161	0.062435	-0.0333333	0.0555	0.0204	0.0723	no	no	no	0.849821	C	A
1196	281	NC_041351.1	17530386	1.01095	0.00550206	0.0109436	0.497234	0.0358	0.0507	0.0016	no	no	no	0.866508	C	A
1199	137	NC_041332.1	21600766	1.86088	0.436637	0.490302	0.109451	0.1105	0.0725	0.0412	no	no	no	0.94994	G	A
1213	33	NC_041333.1	40162369	1.66547	0.356488	0.365997	0.0259818	0.0888	0.0931	0.0914	no	no	no	0.909416	T	G
1241	191	NC_041349.1	21595803	1.4973	0.236772	0.266166	0.110433	0.054	0.0304	0.0557	no	no	no	0.901073	T	C
1256	164	NC_041342.1	8387729	1.18906	0.0970149	0.0967891	-0.00233354	0.0317	0.026	0.0256	no	no	no	0.958284	G	A
1280	55	NC_041339.1	28916632	1.23048	0.124231	0.118666	-0.046899	0.0578	0.0596	0.0154	no	no	no	0.969011	A	C
1283	108	NC_041341.1	35312942	1.6648	0.369427	0.365594	-0.0104844	0.0279	0.0346	-0.0053	no	no	no	0.935638	T	G
1288	189	NC_041351.1	21835043	1.00739	0.0037037	0.00369684	-0.00185529	0.002	0.0011	0.0042	no	no	no	0.965435	A	T
1290	175	NC_041336.1	12268064	1.2503	0.128171	0.129212	0.00805651	0.0147	0.0186	-0.009	no	no	no	0.892729	G	T
1301	113	NC_041344.1	12698365	1.31453	0.154145	0.163842	0.0591874	0.0787	0.0427	0.0968	no	no	no	0.920143	A	G
1306	25	NC_041332.1	13883256	1.34409	0.155844	0.18	0.134199	0.0397	0.0318	0.0628	no	no	no	0.917759	G	A
1319	16	NC_041344.1	12698361	1.86957	0.535248	0.49606	-0.0789993	0.0307	0.0177	0.0807	no	no	no	0.912992	G	A
1324	32	NC_041345.1	14972628	1.40228	0.405237	0.402033	-0.00796823	0.0386	0.0305	0.0122	no	no	no	0.9559	T	G
1326	190	NC_041344.1	17260457	1.86838	0.479109	0.495248	0.0325876	0.0273	0.0255	0.0394	no	no	no	0.855781	A	G
1337	120	NC_041353.1	26859422	1.87203	0.3297	0.49768	0.337525	0.1497	0.095	0.2496	yes	no	no	0.874851	C	T
1340	130	NC_041351.1	16147469	1.12788	0.105541	0.127791	0.174112	0.0379	0.0309	0.0736	no	no	no	0.903456	T	G
1355	211	NC_041345.1	20246448	1.00748	0.00374532	0.0037383	-0.00187617	0.0029	0.0046	0	no	no	no	0.954708	C	T
1358	258	NC_041334.1	26905439	1.19785	0.0769231	0.101403	0.241413	0.0417	0.0252	0	no	no	no	0.8677	G	A
1359	18	NC_041336.1	18236625	1.30138	0.154131	0.156706	0.0164308	0.0197	0.0134	0.0473	no	no	no	0.966627	C	A
1363	239	NC_041342.1	13664884	1.21113	0.0852503	0.108405	0.213597	0.0331	0.0206	0.0317	no	no	no	0.88081	C	T
1379	267	NC_041348.1	7106083	1.0397	0.0201342	0.0199315	-0.0101695	0.0204	0.0012	0.0218	no	no	no	0.887962	G	A
1384	154	NC_041348.1	17739727	1.0323	0.0163317	0.0161983	-0.00823306	0.0421	0.0493	0.0141	no	no	no	0.948749	C	T
1385	290	NC_041341.1	3103386	0	0.0116959	0.0116275	-0.00588235	-0.0015	-0.0002	-0.0033	no	no	no	0.815256	G	C
1387	182	NC_041344.1	12214525	1.21892	0.106821	0.112528	0.0507165	0.0261	0.0171	0.0451	no	no	no	0.926103	C	T
1394	84	NC_041343.1	6587099	1.34726	0.17296	0.181752	0.0483724	0.0189	0.0031	0.0763	no	no	no	0.978546	A	G
1396	58	NC_041341.1	731528	1.75937	0.406736	0.424495	0.0418353	0.0304	0.0288	0.0406	no	no	no	0.920143	T	A
1397	98	NC_041345.1	4930096	1.18314	0.0888078	0.0936851	0.0520604	0.023	0.0133	0.052	no	no	no	0.979738	T	C
1401	75	NC_041354.1	2289933	1.4316	0.425879	0.431327	0.0126292	0.031	0.0166	0.0258	no	no	no	0.948749	C	G
1409	62	NC_041332.1	27849874	1.639	0.346437	0.349896	0.00988613	0.038	0.0446	0.01	no	no	no	0.970203	T	C
1411	129	NC_041351.1	3742098	1.2264	0.111534	0.116494	0.0425814	0.0947	0.0691	0.0716	no	no	no	0.940405	A	C
1412	132	NC_041349.1	21415093	1.18145	0.0878049	0.0928019	0.0538462	0.011	0.0048	0.0335	no	no	no	0.977354	G	T
1415	72	NC_041333.1	13795279	1.20122	0.0989848	0.103182	0.0406743	0.0476	0.0333	-0.0023	no	no	no	0.939213	A	G
1418	95	NC_041332.1	15894153	1.34814	0.330656	0.347902	0.0495718	0.0241	0.0166	0.0591	no	no	no	0.890346	A	G
1428	265	NC_041344.1	32371464	1.01303	0.0131062	0.0130203	-0.00659631	0.0064	0.0062	0	no	no	no	0.909416	G	A
1432	199	NC_041341.1	18228855	1.35822	0.186615	0.187777	0.0061879	-0.0007	-0.0009	0.0026	no	no	no	0.926103	A	T
1454	181	NC_041332.1	25354263	1.21505	0.221939	0.21491	-0.0327035	0.0396	0.0122	0.0879	no	no	no	0.934446	C	A
1457	17	NC_041332.1	31768969	1.86933	0.474774	0.4959	0.0426017	0.0384	0.0383	0.0104	no	no	no	0.921335	C	G
1460	205	NC_041338.1	29555581	1.27353	0.13459	0.141661	0.0499207	0.0312	0.0195	0.0031	no	no	no	0.885578	T	C
1466	188	NC_041345.1	33527464	1.02069	0.0104167	0.0103624	-0.0052356	0.0081	0.0074	0.0143	no	no	no	0.915375	C	T
1467	150	NC_041350.1	24629896	1.02671	0.0134804	0.0133895	-0.00678593	0.0545	0.0012	0.0994	no	no	no	0.972586	G	A
1472	123	NC_041340.1	23574534	0	0.093185	0.0963757	0.0331075	0.0547	0.0314	0.0732	no	no	no	0.856973	C	T
1475	251	NC_041336.1	5800851	1.0508	0.0206986	0.0255385	0.189515	0.0166	0.0052	0.0411	no	no	no	0.921335	G	T
1478	107	NC_041333.1	6031442	1.04176	0.021197	0.0209724	-0.010712	0.0134	0.0122	0	no	no	no	0.9559	A	G
1483	58	NC_041342.1	26578584	1.41762	0.388158	0.417347	0.0699392	0.0676	0.0296	0.0422	no	no	no	0.90584	C	G
1498	127	NC_041347.1	13432395	1.56201	0.294643	0.303889	0.0304276	0.055	0.0243	0.0675	no	no	no	0.934446	C	T
1501	239	NC_041345.1	25936188	1.18718	0.18799	0.187062	-0.00495627	0.0285	0.0392	-0.0115	no	no	no	0.912992	G	A
1507	204	NC_041341.1	29079219	1.04021	0.0410256	0.0401841	-0.0209424	0.0309	0.0203	0.066	no	no	no	0.929678	A	T
1517	87	NC_041335.1	16709727	1.7743	0.383544	0.43401	0.116277	0.121	0.0659	0.1047	no	no	no	0.941597	T	C
1532	89	NC_041339.1	304370	1.01486	0.00497512	0.00743484	0.330836	0.032	0.0346	0	no	no	no	0.958284	C	A
1540	12	NC_041336.1	16519615	1.72578	0.35894	0.403317	0.110028	0.1172	0.0704	0.0697	no	no	no	0.899881	G	A
1546	159	NC_041333.1	5861026	1.44007	0.195373	0.233494	0.163263	0.1533	0.1079	0	yes	yes	no	0.927294	G	A
1549	145	NC_041332.1	12883683	1.00821	0.00411523	0.00410676	-0.00206186	0.008	0.0099	0	no	no	no	0.868892	G	T
1550	101	NC_041336.1	21627655	1.1215	0.0586767	0.0616435	0.0481283	0.0269	0.0212	0.0164	no	no	no	0.954708	A	G
1554	182	NC_041332.1	18801829	1.11975	0.11519	0.119676	0.0374818	0.0719	0.0195	0.0237	no	no	no	0.941597	T	G
1555	137	NC_041350.1	4707385	1.30224	0.2977	0.302036	0.014356	0.0618	0.0315	0.028	no	no	no	0.88081	G	A
1557	157	NC_041348.1	24695839	1.14904	0.0738342	0.0758938	0.0271382	0.0277	0.016	0	no	no	no	0.920143	T	A
1560	66	NC_041341.1	32569508	1.25791	0.128072	0.133286	0.0391186	0.048	0.0247	0.1192	no	no	no	0.921335	T	A
1561	101	NC_041334.1	6883986	1.66599	0.356511	0.366321	0.0267801	0.0333	0.01	0.0022	no	no	no	0.942789	T	A
1579	223	NC_041353.1	12479663	1.01361	0.00409836	0.00680727	0.397944	-0.0054	-0.0032	0	no	no	no	0.872467	C	T
1581	15	NC_041341.1	20446730	1.28261	0.274639	0.282425	0.0275712	0.0452	0.0402	0.0252	no	no	no	0.907032	A	G
1583	133	NC_041336.1	21352094	1.01727	0.00868486	0.00864715	-0.00436137	0.0516	-0.0005	0.0508	no	no	no	0.960667	A	G
1588	103	NC_041340.1	18246693	1.79888	0.440657	0.449781	0.0202866	0.0458	0.0507	0.0402	no	no	no	0.943981	C	T
1602	162	NC_041344.1	21845214	1.42587	0.216288	0.225468	0.0407153	0.0572	0.0189	-0.0092	no	no	no	0.892729	G	A
1603	40	NC_041346.1	32121328	1.87339	0.432432	0.498608	0.13272	0.0557	0.0341	0.1182	no	no	no	0.926103	A	G
1619	157	NC_041340.1	23416835	1.66778	0.357607	0.367411	0.0266831	0.0387	0.0252	-0.004	no	no	no	0.916567	G	A
1622	171	NC_041333.1	33500851	1.00753	0.00377358	0.00376646	-0.00189036	-0.0028	-0.0011	0	no	no	no	0.947557	C	T
1623	180	NC_041342.1	28808549	1.05869	0.029987	0.0295374	-0.0152217	0.0104	0.011	0.0081	no	no	no	0.914184	C	T
1628	200	NC_041334.1	37175550	1.36655	0.178723	0.192361	0.0708936	0.0209	0.0153	0.0435	no	no	no	0.840286	G	T
1642	223	NC_041331.1	38455851	1.18308	0.0860349	0.0936522	0.0813364	0.0298	0.0168	0.0521	no	no	no	0.9559	G	A
1650	148	NC_041349.1	28401726	1.8722	0.464332	0.497812	0.0672547	0.0632	0.046	0.0626	no	no	no	0.918951	G	A
1655	172	NC_041346.1	9115940	1.13185	0.138889	0.131757	-0.0541257	0.0154	0.0029	0.0262	no	no	no	0.815256	A	T
1668	91	NC_041352.1	14845246	1.77078	0.421656	0.431762	0.0234062	0.0284	0.0363	0.0062	no	no	no	0.935638	C	T
1678	192	NC_041337.1	2602093	1.85821	0.453315	0.488515	0.0720552	0.0439	0.0468	0.0428	no	no	no	0.88081	T	C
1694	179	NC_041338.1	32386779	1.68437	0.356397	0.377597	0.0561457	0.0447	0.0434	0.0568	no	no	no	0.912992	G	T
1697	104	NC_041349.1	21859414	1.47927	0.2574	0.25581	-0.00621601	0.0581	0.0293	0.0801	no	no	no	0.926103	T	G
1719	68	NC_041335.1	32780124	1.87524	0.514778	0.499851	-0.0298628	0.0802	0.0665	0.0661	no	no	no	0.967819	C	T
1723	70	NC_041351.1	29816480	1.44969	0.244641	0.238944	-0.0238387	0.0365	0.0228	0.0794	no	no	no	0.945173	A	G
1724	228	NC_041334.1	4201092	1.05188	0.0532623	0.0518439	-0.0273598	0.0071	0.0133	-0.0073	no	no	no	0.895113	G	T
1728	124	NC_041339.1	8643950	1.18481	0.0898058	0.094563	0.0503068	0.0284	0.0216	0.0577	no	no	no	0.982122	A	G
1741	190	NC_041350.1	14080288	1.46199	0.450331	0.461685	0.0245923	0.0242	0.0227	0.0357	no	no	no	0.899881	C	T
1745	103	NC_041332.1	41347729	1.87167	0.444444	0.497449	0.106553	0.0538	0.0282	0.1459	no	no	no	0.901073	A	G
1752	11	NC_041339.1	28379783	1.37879	0.403372	0.378541	-0.0655962	0.0398	0.0274	0.0845	no	no	no	0.918951	C	T
1755	135	NC_041342.1	5255658	1.04812	0.0244845	0.0241848	-0.012394	0.0154	0.014	0	no	no	no	0.924911	T	C
1762	193	NC_041350.1	23303452	1.00795	0.00398406	0.00397613	-0.00199601	0.0026	0.0068	-0.0074	no	no	no	0.897497	C	A
1771	132	NC_041338.1	12987601	1.05709	0.0291508	0.0287259	-0.014791	0.0049	0.0043	0.005	no	no	no	0.940405	T	A
1792	132	NC_041332.1	13578294	1.011	0.00551724	0.00550202	-0.00276625	0.0037	0.0054	0	no	no	no	0.864124	C	G
1797	16	NC_041336.1	31171032	1.32408	0.165113	0.169042	0.0232431	0.0157	0.0057	0.0363	no	no	no	0.895113	T	C
1802	133	NC_041331.1	4723614	1.58248	0.301405	0.315993	0.0461669	0.0292	0.0326	0.0255	no	no	no	0.933254	C	G
1816	174	NC_041341.1	13511365	1.03064	0.0154839	0.015364	-0.00780234	0.0225	0.0297	-0.0063	no	no	no	0.923719	C	T
1818	234	NC_041334.1	24955252	1.08846	0.0432633	0.0446896	0.0319162	0.1089	-0.0011	0.0661	no	no	no	0.964243	C	T
1827	183	NC_041331.1	41657824	1.64405	0.293716	0.352928	0.167775	0.0751	0.0249	0.0813	no	no	no	0.872467	C	T
1828	127	NC_041340.1	14030524	1.25938	0.131613	0.134074	0.0183539	0.0385	0.0246	0.0244	no	no	no	0.923719	C	T
1831	94	NC_041334.1	37345266	1.46535	0.239789	0.247847	0.0325116	0.0171	0.0141	0.0312	no	no	no	0.904648	T	G
1837	94	NC_041335.1	5574903	1.86993	0.491525	0.496298	0.00961583	0.0277	0.0257	0.0402	no	no	no	0.914184	A	G
1847	103	NC_041338.1	37247708	1.53905	0.293566	0.290402	-0.0108933	0.0459	0.0195	0.1068	no	no	no	0.889154	T	A
1848	70	NC_041335.1	1585637	1.04765	0.0242424	0.0239486	-0.0122699	0.0815	0.0866	-0.0025	no	no	no	0.983313	T	C
1849	218	NC_041347.1	29951565	1.02089	0.0154712	0.0208745	0.258849	-0.0037	-0.0009	-0.0152	no	no	no	0.847437	G	A
1854	66	NC_041342.1	714503	1.02887	0.0145808	0.0144745	-0.00734394	0.0141	0.0198	0.0033	no	no	no	0.98093	C	T
1855	211	NC_041352.1	6973690	1.08419	0.0727041	0.0841373	0.135888	0.0434	0.0354	-0.0018	no	no	no	0.934446	A	G
1862	162	NC_041331.1	6893307	1.23557	0.117429	0.121367	0.0324489	0.0269	0.0139	0.0508	no	no	no	0.964243	G	A
1866	130	NC_041341.1	25809693	1.16201	0.0693431	0.0826444	0.160947	0.0357	0.0442	0.0104	no	no	no	0.979738	G	A
1867	209	NC_041335.1	7434790	1.28589	0.129333	0.148319	0.128006	0.0077	0.0057	0.0187	no	no	no	0.893921	C	T
1875	197	NC_041334.1	15590331	1.8755	0.441019	0.499999	0.117961	0.1005	0.0429	0.2132	no	no	no	0.889154	A	C
1882	34	NC_041339.1	23684532	1.65385	0.356688	0.358908	0.00618534	0.0854	0.0367	0.0618	no	no	no	0.935638	A	C
1886	166	NC_041331.1	2387150	1.09265	0.0429293	0.0468288	0.0832709	0.0368	0.0379	0.0339	no	no	no	0.943981	C	A
1888	70	NC_041338.1	1373708	1.82206	0.457516	0.464792	0.015654	0.0511	0.0621	0.026	no	no	no	0.9118	C	T
1891	143	NC_041338.1	8696567	1.02893	0.0119522	0.0145015	0.175798	0.0166	0.0207	-0.006	no	no	no	0.897497	T	A
1892	31	NC_041345.1	384231	1.269	0.122928	0.139219	0.117019	0.0295	0.0199	0.0793	no	no	no	0.862932	A	G
1903	146	NC_041353.1	10799665	1.00669	0.00671141	0.00668889	-0.003367	0.0035	0.005	0	no	no	no	0.887962	C	A
1918	70	NC_041343.1	4394870	1.87461	0.340307	0.499392	0.318558	0.0745	0.0408	0.0357	no	no	no	0.854589	G	T
1932	107	NC_041351.1	7119704	1.74189	0.428571	0.413455	-0.0365604	0.0225	0.0118	0.0293	no	no	no	0.951132	C	A
1952	55	NC_041349.1	18063083	1.76569	0.418972	0.428509	0.0222559	0.039	0.0417	0.0391	no	no	no	0.904648	T	A
1957	58	NC_041349.1	21612870	1.70367	0.395	0.38955	-0.0139905	0.0169	0.0177	-0.0092	no	no	no	0.953516	G	A
1974	25	NC_041339.1	22392586	1.15075	0.118321	0.150654	0.214621	0.1224	0.0158	0.1357	no	no	no	0.93683	C	T
1981	153	NC_041336.1	17185449	1.00718	0.00359712	0.00359065	-0.0018018	0.0042	0.0058	0	no	no	no	0.994041	T	C
1987	38	NC_041337.1	5116093	1.84657	0.454167	0.480825	0.0554422	0.0384	0.0393	0.039	no	no	no	0.858164	C	T
1997	208	NC_041336.1	15448973	1.02188	0.00826446	0.0109586	0.245845	0.0149	0.017	0	no	no	no	0.865316	A	T
2004	123	NC_041348.1	281492	1.10004	0.0443599	0.0506144	0.12357	0.0372	0.0303	0.0333	no	no	no	0.940405	C	T
2013	260	NC_041344.1	14702182	1.03264	0.0165062	0.01637	-0.00832178	0.0052	0.0086	-0.0016	no	no	no	0.866508	T	G
2018	31	NC_041334.1	21805577	1.87101	0.432364	0.497026	0.130098	0.1475	0.0181	0.0546	no	no	no	0.942789	C	T
2021	195	NC_041346.1	8135505	1.38744	0.390789	0.387188	-0.00930292	0.0366	0.0203	0.1008	no	no	no	0.90584	A	G
2023	94	NC_041332.1	11875444	1.6497	0.322825	0.356384	0.0941672	0.0702	0.0714	0.0072	no	no	no	0.945173	C	A
2027	120	NC_041353.1	14259103	1.20547	0.186869	0.205336	0.0899379	0.0863	0.0799	0.0389	no	no	no	0.943981	A	G
2034	176	NC_041332.1	14370727	1.01388	0.0139665	0.0138689	-0.00703235	0.0186	0.013	0.0348	no	no	no	0.853397	A	T
2049	50	NC_041342.1	25167920	1.44238	0.215422	0.234808	0.0825613	0.0678	0.0037	0.1165	no	no	no	0.973778	G	A
2055	62	NC_041346.1	19286928	1.12587	0.0610973	0.0639012	0.0438792	0.0309	0.0283	0.004	no	no	no	0.9559	A	T
2056	192	NC_041332.1	12096682	1.50034	0.464534	0.499991	0.0709157	0.0541	0.0656	0.0286	no	no	no	0.856973	C	A
2058	156	NC_041332.1	6090934	1.00748	0.00374532	0.0037383	-0.00187617	0.0035	0.0053	0	no	no	no	0.954708	G	T
2069	102	NC_041341.1	36455073	1.01936	0.00974421	0.00969674	-0.00489596	0.0074	0.0094	0.0033	no	no	no	0.978546	C	A
2070	30	NC_041338.1	12179979	1.60672	0.34398	0.330458	-0.0409207	0.0553	0.0454	0.0905	no	no	no	0.970203	A	C
2078	233	NC_041334.1	36251377	1.12415	0.0600255	0.0630129	0.0474083	0.0291	0.0203	0	no	no	no	0.933254	T	G
2079	42	NC_041341.1	15770746	1.237	0.115136	0.122124	0.0572202	0.021	0.0126	-0.0115	no	no	no	0.921335	T	G
2080	210	NC_041339.1	15033730	1.82915	0.48262	0.469415	-0.0281317	0.0344	0.0202	0.0353	no	no	no	0.891538	A	T
2081	19	NC_041343.1	26670299	1.86686	0.443137	0.494255	0.103424	0.0631	0.0307	0.1	no	no	no	0.9118	A	T
2082	78	NC_041346.1	9388689	1.87494	0.510283	0.499636	-0.0213097	0.0336	0.0304	0.0423	no	no	no	0.927294	G	A
2098	148	NC_041343.1	11427312	1.86141	0.513924	0.490655	-0.0474237	0.0228	0.0182	0.032	no	no	no	0.941597	T	C
2121	214	NC_041354.1	5844084	1.00892	0.00895141	0.00891134	-0.00449583	-0.0013	-0.0004	0	no	no	no	0.932062	C	A
2126	28	NC_041340.1	11596086	1.01186	0.00595238	0.00593467	-0.00298507	0.0158	0.0011	0.0105	no	no	no	0.800954	C	T
2128	65	NC_041335.1	4097981	1.36836	0.177696	0.193386	0.0811346	0.0488	0.0419	0.0716	no	no	no	0.972586	A	G
2137	242	NC_041331.1	3070009	1.04885	0.0472103	0.048818	0.0329316	0.0343	0.0056	0.0332	no	no	no	0.833135	C	A
2141	161	NC_041351.1	4893299	1.05641	0.026178	0.0283812	0.0776289	0.0142	0.0182	0.0077	no	no	no	0.910608	G	A
2152	68	NC_041338.1	23980423	1.32302	0.157143	0.168469	0.067232	0.089	0.0785	0.0049	no	no	no	0.917759	C	T
2155	255	NC_041340.1	36947470	1.16161	0.0538358	0.0824275	0.346871	0.1326	0.1242	0	no	no	no	0.885578	G	A
2158	114	NC_041353.1	20610531	1.54227	0.285156	0.29229	0.0244055	0.041	0.0501	0.0068	no	no	no	0.915375	C	T
2166	163	NC_041335.1	11042277	1.15305	0.0788177	0.0779775	-0.0107753	0.0473	0.0358	0	no	no	no	0.967819	C	T
2181	126	NC_041343.1	10941058	1.34154	0.183395	0.178611	-0.0267882	0.0348	0.0207	0.0054	no	no	no	0.961859	T	C
2183	82	NC_041346.1	4177937	1.87142	0.478947	0.497285	0.0368761	0.0874	0.0818	0.0943	no	no	no	0.90584	T	C
2184	20	NC_041343.1	1007628	1.29752	0.14248	0.154608	0.0784402	0.0329	0.0326	0.032	no	no	no	0.903456	A	G
2204	143	NC_041337.1	11031934	1.87524	0.479948	0.499836	0.0397885	0.0332	0.0155	0.1023	no	no	no	0.921335	A	G
2210	38	NC_041346.1	24570121	1.39999	0.195592	0.210949	0.0727969	0.0458	0.0429	0.0587	no	no	no	0.865316	C	G
2213	120	NC_041341.1	6371437	1.03399	0.014742	0.0170511	0.135422	0.0026	0.0038	-0.004	no	no	no	0.970203	C	T
2223	77	NC_041335.1	33482563	1.53136	0.294643	0.285922	-0.0305018	0.0103	0.001	0.0373	no	no	no	0.934446	A	C
2232	164	NC_041333.1	39629318	1.03214	0.01375	0.016118	0.146915	0.0285	0.0289	0	no	no	no	0.953516	A	T
2237	123	NC_041346.1	25973180	1.05185	0.0237781	0.0260711	0.0879518	0.0127	0.0148	-0.0036	no	no	no	0.902265	C	T
2253	67	NC_041332.1	35243799	1.06284	0.0516556	0.0627946	0.177388	0.1492	0.0021	0.0679	no	no	no	0.899881	C	T
2257	157	NC_041340.1	12893804	1.80564	0.446475	0.454134	0.0168652	0.0251	0.0158	0.0557	no	no	no	0.912992	G	C
2258	200	NC_041331.1	3526750	1.50856	0.25572	0.272664	0.0621429	0.0647	0.0548	0.077	no	no	no	0.885578	A	C
2264	227	NC_041350.1	18149313	1.04948	0.0201511	0.0248717	0.189796	0.0121	0.0103	0	no	no	no	0.946365	C	T
2265	119	NC_041349.1	27534634	1.71601	0.360153	0.397221	0.0933183	0.1166	0.0975	0.1674	no	no	no	0.933254	C	G
2266	188	NC_041345.1	2891894	1.85464	0.371389	0.486149	0.236059	0.023	0.0159	0.0443	no	no	no	0.866508	G	A
2271	68	NC_041347.1	17971480	1.7255	0.395965	0.403156	0.0178366	0.0308	0.0379	0.0086	no	no	no	0.945173	G	A
2275	110	NC_041353.1	16224543	1.10875	0.110092	0.108683	-0.0129599	0.0173	0.0188	0.0117	no	no	no	0.909416	C	T
2276	264	NC_041345.1	28466593	1.00792	0.00396825	0.00396038	-0.00198807	-0.0018	-0.0014	-0.0029	no	no	no	0.901073	C	T
2279	64	NC_041336.1	7431886	1.77025	0.422693	0.43143	0.0202506	0.0168	0.0071	0.0544	no	no	no	0.9559	T	A
2288	51	NC_041339.1	35235573	1.87162	0.455614	0.497422	0.0840507	0.0511	0.0227	0.0725	no	no	no	0.912992	G	A
2290	60	NC_041341.1	27784673	1.50901	0.277707	0.272939	-0.0174681	0.0828	0.0401	0.273	no	no	no	0.935638	C	A
2297	206	NC_041344.1	11512022	1.00728	0.0036452	0.00363856	-0.00182593	-0.0002	-0.0019	-0.0052	no	no	no	0.98093	A	C
2300	143	NC_041352.1	4629712	1.42867	0.416557	0.428388	0.0276172	0.0584	0.0307	0.1508	no	no	no	0.907032	A	C
2308	109	NC_041347.1	33241575	1.37565	0.202454	0.197425	-0.0254738	0.0084	0.0057	0.005	no	no	no	0.971395	C	T
2309	202	NC_041339.1	33653956	1.07761	0.0399501	0.0391521	-0.0203822	0.0496	0.0507	0.0187	no	no	no	0.954708	C	T
2330	229	NC_041345.1	23392931	1.04432	0.0225166	0.0222631	-0.0113865	0.031	0.0301	0	no	no	no	0.899881	G	A
2344	217	NC_041349.1	23556574	1.00996	0.01	0.00995	-0.00502513	0.0061	0.0068	0	no	no	no	0.953516	G	A
2362	152	NC_041337.1	14002395	1.01929	0.00970874	0.00966161	-0.00487805	0.0973	0	0.087	no	no	no	0.982122	G	A
2366	265	NC_041339.1	19215084	1.08402	0.0265734	0.0424167	0.373516	0.1488	0.1477	0	no	no	no	0.852205	C	G
2373	166	NC_041343.1	20036111	1.01753	0.00881612	0.00877726	-0.00442758	0.0083	0.0093	0	no	no	no	0.946365	T	A
2383	193	NC_041340.1	35820708	1.38817	0.195122	0.20437	0.0452508	0.0153	0.0131	0.0229	no	no	no	0.928486	G	C
2409	171	NC_041351.1	29226854	1.69525	0.383469	0.384305	0.0021762	0.0575	0.0433	0.1113	no	no	no	0.879619	G	T
2422	171	NC_041352.1	3975194	1.00969	0.00486027	0.00484846	-0.00243605	0.012	0.0136	0	no	no	no	0.98093	T	C
2426	221	NC_041339.1	21840602	1.31504	0.14902	0.164121	0.0920165	0.0055	0.0045	0.0061	no	no	no	0.9118	G	A
2442	168	NC_041345.1	30834806	1.04866	0.0220083	0.0244528	0.099969	0.0391	0.001	0.0296	no	no	no	0.866508	G	A
2444	46	NC_041349.1	22267338	1.26885	0.139814	0.139146	-0.00479749	0.0283	0.0218	0.0136	no	no	no	0.895113	G	T
2454	117	NC_041331.1	10933806	1.14028	0.134831	0.140181	0.0381628	0.0222	0.0159	0.0123	no	no	no	0.848629	C	A
2459	48	NC_041345.1	14591178	1.66232	0.346764	0.364088	0.0475808	0.0623	0.0471	0.1019	no	no	no	0.976162	C	T
2468	151	NC_041342.1	22129832	1.87412	0.478495	0.499075	0.0412371	0.0704	0.0304	0.1997	no	no	no	0.88677	G	T
2473	224	NC_041342.1	9820871	1.42095	0.199735	0.222704	0.103136	0.0369	0.035	0.001	no	no	no	0.901073	G	A
2475	225	NC_041349.1	19936578	1.01001	0.00501882	0.00500623	-0.00251572	-0.0045	-0.0032	0	no	no	no	0.94994	C	A
2478	83	NC_041332.1	31718002	1.6856	0.388133	0.378376	-0.0257874	0.0211	0.0172	0.0311	no	no	no	0.964243	C	T
2490	241	NC_041344.1	18787212	1.01017	0.00510204	0.00508903	-0.00255754	0.0029	0.0042	0	no	no	no	0.934446	G	A
2491	236	NC_041340.1	36435887	1.05985	0.0617111	0.059807	-0.0318379	0.0361	0.0301	0.0012	no	no	no	0.849821	C	T
2495	18	NC_041342.1	761965	1.1552	0.07	0.0790969	0.115009	0.0661	0.0623	0.0133	no	no	no	0.953516	A	G
2505	214	NC_041339.1	15033733	1.00744	0.00372671	0.00371976	-0.00186683	0.0027	0.0043	0	no	no	no	0.959476	C	T
2508	116	NC_041347.1	21586750	1.8144	0.42454	0.459832	0.0767503	0.1957	0.1044	0.0076	yes	no	no	0.971395	C	T
2515	182	NC_041352.1	2168891	1.37353	0.178439	0.196244	0.0907327	0.0731	0.0702	0.0458	no	no	no	0.961859	G	C
2517	102	NC_041352.1	21313197	1.11391	0.0569211	0.0577378	0.0141449	0.0326	0.0274	-0.0035	no	no	no	0.921335	G	A
2523	123	NC_041344.1	19092665	1.5979	0.277019	0.32518	0.148106	0.116	0.0636	0.0993	yes	no	no	0.959476	C	T
2537	209	NC_041333.1	39508141	1.01618	0.00542005	0.00809703	0.330612	-0.0058	-0.0043	0	no	no	no	0.879619	T	G
2540	74	NC_041333.1	11081341	1.42205	0.39159	0.421777	0.0715713	0.0895	0.0234	0.0912	no	no	no	0.907032	G	A
2547	108	NC_041344.1	5361593	1.22987	0.215517	0.229725	0.061845	0.0476	0.0446	0.0101	no	no	no	0.967819	C	T
2550	218	NC_041342.1	26392871	1.0628	0.0321384	0.031622	-0.0163317	0.0158	0.0127	0	no	no	no	0.964243	C	T
2552	72	NC_041337.1	389777	1.11052	0.104	0.11045	0.0583956	0.0572	0.0204	0.1332	no	no	no	0.893921	A	G
2554	164	NC_041335.1	28384882	1.18211	0.0951724	0.0931358	-0.0218672	0.005	0.0071	0.0023	no	no	no	0.864124	G	A
2564	42	NC_041332.1	20434557	1.35467	0.180488	0.185827	0.0287315	0.0444	0.0502	0.0215	no	no	no	0.977354	G	T
2567	184	NC_041331.1	1154707	1.31401	0.160494	0.163552	0.0187014	0.0424	0.0349	0.0763	no	no	no	0.868892	A	G
2575	180	NC_041331.1	13648722	1.81335	0.466057	0.45913	-0.0150874	0.0473	0.0274	0.0852	no	no	no	0.912992	G	A
2580	240	NC_041349.1	15033495	1.06866	0.027673	0.0345999	0.200201	0.0104	0.0052	0.0461	no	no	no	0.947557	G	A
2585	51	NC_041347.1	9206742	1.10221	0.0449591	0.0517219	0.130753	0.0275	0.0225	0	no	no	no	0.874851	A	C
2589	270	NC_041337.1	34139116	1.00406	0.00406504	0.00405678	-0.00203666	0.0059	0.0079	0	no	no	no	0.879619	T	G
2592	157	NC_041335.1	17014641	1.86646	0.46206	0.493977	0.0646127	0.0943	0.0441	0.1113	no	no	no	0.879619	C	A
2593	53	NC_041335.1	23364982	1.05225	0.0487805	0.0522189	0.0658464	0.0462	0.0399	0	no	no	no	0.977354	T	C
2598	13	NC_041333.1	1506971	1.80493	0.44733	0.453648	0.0139261	0.0463	0.0264	0.021	no	no	no	0.825983	G	A
2600	59	NC_041354.1	16300361	1.81318	0.408031	0.459025	0.111092	0.1229	0.1307	0.0703	no	no	no	0.920143	A	G
2603	14	NC_041353.1	17518492	1.793	0.419108	0.445991	0.0602753	0.0379	0.0246	0.0543	no	no	no	0.935638	A	G
2606	250	NC_041336.1	37765662	1.01339	0.00672043	0.00669785	-0.00337154	0.0005	0.0019	0	no	no	no	0.88677	G	A
2615	203	NC_041335.1	24638669	1.0828	0.0376884	0.0418013	0.0983916	0.0138	0.0091	0	no	no	no	0.948749	C	T
2616	173	NC_041350.1	14080285	1.16481	0.072445	0.0840997	0.138582	0.0372	0.0324	0.0502	no	no	no	0.921335	G	T
2629	45	NC_041334.1	38004096	1.42226	0.219287	0.223436	0.0185723	0.0824	0.07	0.1382	no	no	no	0.902265	G	A
2634	192	NC_041340.1	25001997	1.80132	0.396458	0.451331	0.121582	0.0668	0.0335	0.0358	no	no	no	0.874851	G	T
2640	98	NC_041346.1	18400276	1.01093	0.00273973	0.00546444	0.498626	-0.0015	0.0016	0	no	no	no	0.870083	C	A
2649	206	NC_041341.1	9311090	1.32845	0.293725	0.328235	0.105137	0.0419	0.0451	-0.0144	no	no	no	0.892729	T	G
2654	80	NC_041336.1	15830033	1.33078	0.312746	0.330563	0.0538979	0.0365	0.0367	0.034	no	no	no	0.907032	T	A
2660	41	NC_041340.1	29564729	1.22878	0.117876	0.117754	-0.00103307	0.0196	0.0066	0.0811	no	no	no	0.920143	C	T
2664	102	NC_041338.1	2816748	1.83926	0.466667	0.476048	0.0197076	0.0412	0.0221	0.0219	no	no	no	0.947557	T	C
2667	40	NC_041341.1	24946276	1.09703	0.0967302	0.0969595	0.0023642	0.0328	0.0313	-0.0041	no	no	no	0.874851	C	A
2668	9	NC_041345.1	26940254	1.86343	0.506329	0.491988	-0.0291483	0.0428	0.0376	0.0678	no	no	no	0.941597	T	A
2669	203	NC_041336.1	26452193	1.02287	0.0115237	0.0114573	-0.00579524	-0.0005	0.001	-0.0023	no	no	no	0.93087	A	T
2670	215	NC_041338.1	29176576	1.47872	0.41712	0.478393	0.128082	0.0767	0.058	0.0731	no	no	no	0.877235	A	G
2680	151	NC_041333.1	18470701	1.40133	0.214929	0.211708	-0.0152135	0.055	0.0255	0.0498	no	no	no	0.926103	C	T
2685	61	NC_041354.1	9295143	1.51395	0.259494	0.275804	0.0591386	0.0694	0.0572	0.1218	no	no	no	0.941597	C	G
2702	23	NC_041334.1	162802	0	0.517337	0.498303	-0.038197	0.0324	0.0316	0.0175	no	no	no	0.859356	G	A
2708	180	NC_041348.1	24233421	1.46658	0.47486	0.466258	-0.0184496	0.0195	0.0191	0.0206	no	no	no	0.853397	T	C
2718	18	NC_041353.1	19228972	1.3884	0.169742	0.204506	0.169991	0.1365	0.1934	0.0093	no	no	no	0.969011	A	T
2730	107	NC_041332.1	12069746	1.66997	0.366995	0.368767	0.00480374	0.0495	0.0664	0.0023	no	no	no	0.967819	G	A
2737	251	NC_041348.1	434172	1.03566	0.0180556	0.0178926	-0.00911002	0.0053	0.0049	0	no	no	no	0.858164	T	C
2750	41	NC_041340.1	21044120	1.04467	0.0456853	0.0446417	-0.0233766	0.0144	0.0166	-0.0096	no	no	no	0.939213	A	G
2751	156	NC_041340.1	5660318	1.81182	0.438994	0.45815	0.0418131	0.0366	0.0096	0.0479	no	no	no	0.947557	A	C
2759	44	NC_041337.1	24099681	1.50022	0.478316	0.499902	0.043179	0.0496	0.0455	0.0742	no	no	no	0.934446	T	C
2771	75	NC_041336.1	14527643	1.02724	0.0225847	0.0272225	0.170368	0.039	0.0373	0	no	no	no	0.94994	G	A
2775	28	NC_041334.1	38128210	1.2106	0.0997506	0.108134	0.0775247	0.0835	0.0761	0.0478	no	no	no	0.9559	T	C
2782	84	NC_041335.1	20309335	1.40387	0.424364	0.4036	-0.051447	0.0314	0.0174	0.051	no	no	no	0.890346	C	T
2785	97	NC_041334.1	5303775	1.58086	0.299751	0.315041	0.0485324	0.0149	0.023	-0.0055	no	no	no	0.958284	C	T
2794	106	NC_041347.1	24682786	1.4921	0.258555	0.263181	0.0175786	0.0681	0.0678	0.0486	no	no	no	0.940405	G	A
2805	133	NC_041340.1	979490	1.82141	0.470052	0.464375	-0.0122253	0.0387	0.0183	0.1014	no	no	no	0.915375	A	C
2813	36	NC_041345.1	23261231	1.086	0.0393401	0.0434298	0.0941689	0.0305	0.0276	0.0292	no	no	no	0.939213	C	T
2821	90	NC_041353.1	5292580	1.05485	0.0279805	0.0275891	-0.0141888	0.0155	0.0128	0	no	no	no	0.979738	G	A
2827	13	NC_041340.1	18318804	1.11002	0.0549451	0.0557404	0.0142691	0.0391	0.032	0	no	no	no	0.976162	G	A
2830	175	NC_041332.1	31554636	1.12258	0.059126	0.0622022	0.0494555	0.1453	0.1398	0	no	no	no	0.927294	G	T
2838	112	NC_041333.1	16723531	1.49972	0.494885	0.499404	0.00904886	0.0719	0.0616	0.1079	no	no	no	0.932062	T	G
2845	186	NC_041332.1	43638985	1.44366	0.346424	0.443348	0.21862	0.164	0.1679	0.1546	no	no	no	0.849821	A	C
2846	108	NC_041341.1	11658020	1.43504	0.420786	0.434761	0.0321451	0.0313	0.0236	0.0374	no	no	no	0.940405	A	G
2862	169	NC_041353.1	7395357	1.00967	0.00970874	0.00966161	-0.00487805	-0.0025	-0.002	-0.0069	no	no	no	0.859356	G	A
2863	30	NC_041335.1	11431012	1.40449	0.189567	0.213477	0.112002	0.0697	0.0215	0.186	no	no	no	0.93683	G	A
2879	46	NC_041340.1	21652590	1.05865	0.0299625	0.0295137	-0.0152091	0.2166	0.0024	0.2654	no	no	no	0.954708	G	A
2884	62	NC_041333.1	20720779	1.48765	0.257576	0.260624	0.0116956	0.0372	0.0061	0.0868	no	no	no	0.943981	C	T
2890	230	NC_041336.1	18092878	1.01033	0.00518135	0.00516792	-0.0025974	-0.0037	-0.002	0	no	no	no	0.920143	T	A
2908	179	NC_041336.1	17256077	1.63165	0.328185	0.345441	0.0499515	0.0346	0.0263	0.072	no	no	no	0.926103	T	C
2916	99	NC_041343.1	16754860	1.59597	0.30829	0.324019	0.0485423	0.0588	0.0515	0.0508	no	no	no	0.920143	A	C
2932	181	NC_041333.1	10147618	1.8013	0.44	0.451328	0.0250993	0.0545	0.0409	0.0356	no	no	no	0.893921	C	A
2937	183	NC_041341.1	24248058	1.01199	0.00601685	0.00599875	-0.0030175	0.0241	0.0257	0	no	no	no	0.990465	C	T
2940	191	NC_041333.1	316024	1.02464	0.00993789	0.0123452	0.195	-0.0067	-0.006	-0.0067	no	no	no	0.959476	C	T
2944	167	NC_041342.1	6957941	1.08263	0.0808219	0.0825774	0.0212587	0.0257	0.0162	0.0078	no	no	no	0.870083	C	T
2945	48	NC_041337.1	12636913	1.84886	0.494924	0.482362	-0.0260417	0.0511	0.0508	0.0323	no	no	no	0.939213	A	G
2958	35	NC_041333.1	17126403	1.05125	0.0234987	0.0257688	0.0880952	0.0162	0.0143	0	no	no	no	0.912992	C	T
2963	234	NC_041347.1	16466820	1.16912	0.0775194	0.0863496	0.102262	0.049	0.0389	-0.0044	no	no	no	0.922527	A	G
2968	242	NC_041352.1	3570978	1.05797	0.0269179	0.0291713	0.0772479	0.0438	0.0423	0	no	no	no	0.885578	A	T
2978	15	NC_041333.1	43860651	1.25355	0.130818	0.130957	0.00106321	0.0432	0.0602	-0.0045	no	no	no	0.947557	G	T
2982	132	NC_041353.1	7399803	1.27431	0.218579	0.27412	0.202614	0.0226	0.0225	0.0124	no	no	no	0.872467	G	A
2985	128	NC_041347.1	30922024	1.10297	0.0485679	0.0521154	0.0680712	0.0143	0.0233	-0.0065	no	no	no	0.957092	C	T
2995	19	NC_041338.1	16326740	1.86175	0.43909	0.490859	0.105468	0.1009	0.1013	0.1086	no	no	no	0.890346	A	G
3004	108	NC_041346.1	22818019	1.73491	0.400262	0.409045	0.0214707	0.0484	0.0643	-0.0035	no	no	no	0.908224	C	T
3006	231	NC_041337.1	19860964	1.00976	0.00489596	0.00488398	-0.00245399	0.0281	0.0299	0	no	no	no	0.973778	T	G
3007	51	NC_041332.1	33381121	1.03048	0.0102696	0.0152857	0.328159	0.0242	0.0272	0.0172	no	no	no	0.928486	G	A
3020	256	NC_041332.1	14364175	1.02237	0.0084507	0.0112041	0.245751	0.1189	0.1223	0	no	no	no	0.846246	G	T
3021	19	NC_041332.1	12333188	1.66401	0.365457	0.365112	-0.00094385	0.0299	0.0175	0.0753	no	no	no	0.952324	T	C
3027	95	NC_041352.1	20931239	1.49967	0.52652	0.499344	-0.0544236	0.0267	0.0365	-0.0115	no	no	no	0.921335	T	C
3036	59	NC_041344.1	21818763	1.4935	0.476378	0.493179	0.0340671	0.0761	0.0521	0.0867	no	no	no	0.908224	A	T
3037	36	NC_041337.1	24142798	1.87414	0.491677	0.499107	0.0148865	0.0504	0.0388	0.0078	no	no	no	0.93087	T	G
3054	17	NC_041347.1	12935131	1.02704	0.0136476	0.0135545	-0.00687071	-0.0025	-0.0026	0	no	no	no	0.960667	T	C
3058	83	NC_041350.1	2135361	1.48936	0.455598	0.489047	0.0683958	0.0569	0.0316	0.0117	no	no	no	0.926103	C	T
3077	180	NC_041340.1	21450521	1.02133	0.0107383	0.0106806	-0.00539811	0.0046	0.0053	0	no	no	no	0.887962	G	A
3093	31	NC_041334.1	34440923	1.13644	0.0695122	0.0693627	-0.00215483	0.0449	0.0376	0.0023	no	no	no	0.977354	G	T
3101	12	NC_041339.1	11821662	1.41798	0.216216	0.221049	0.0218617	0.017	0.0031	0.066	no	no	no	0.970203	C	T
3104	42	NC_041354.1	12895863	1.16341	0.0747198	0.0833735	0.103795	0.0303	0.006	0.1011	no	no	no	0.957092	G	A
3121	78	NC_041339.1	32114395	1.51686	0.270636	0.277477	0.0246542	0.0464	0.0266	0.0323	no	no	no	0.88081	C	A
3127	253	NC_041352.1	12581871	1.10615	0.0452261	0.0537486	0.158562	0.0181	0.0127	-0.0022	no	no	no	0.948749	T	C
3132	100	NC_041340.1	7308449	1.23434	0.110215	0.120708	0.0869253	0.0366	0.0248	0.0867	no	no	no	0.88677	T	C
3133	131	NC_041335.1	19115231	1.82483	0.46087	0.466619	0.0123206	0.0558	0.0247	0.0635	no	no	no	0.959476	A	T
3136	48	NC_041333.1	9907713	1.02074	0.0104439	0.0103893	-0.00524934	-0.0023	-0.0016	-0.0002	no	no	no	0.912992	G	A
3139	207	NC_041334.1	20631949	1.17204	0.070303	0.0878781	0.199993	0.2284	0.0598	0.1202	no	no	no	0.983313	C	T
3142	182	NC_041342.1	26206448	1.58515	0.283208	0.317586	0.108248	0.0452	0.0306	0.095	no	no	no	0.951132	T	A
3143	195	NC_041353.1	7438859	1.06119	0.0258503	0.0308029	0.160782	0.0207	0.0183	0	no	no	no	0.876043	T	G
3144	208	NC_041349.1	13327392	1.23744	0.10585	0.122349	0.134857	0.0197	0.0175	0.0193	no	no	no	0.855781	C	T
3149	23	NC_041346.1	1819443	1.46321	0.448684	0.462908	0.0307265	0.0505	0.0295	0.0498	no	no	no	0.90584	G	A
3151	135	NC_041339.1	3622575	1.80106	0.426862	0.451172	0.0538823	0.0439	0.0489	0.0327	no	no	no	0.896305	T	G
3158	87	NC_041338.1	36929185	1.86965	0.495787	0.496085	0.000602416	0.0333	0.0275	0.0598	no	no	no	0.848629	G	C
3167	114	NC_041353.1	12157108	1.03385	0.0144928	0.0169811	0.146537	0.0092	0.0104	0.0142	no	no	no	0.904648	C	T
3171	23	NC_041345.1	28665112	1.49559	0.493606	0.495277	0.00337434	0.0454	0.0212	0.1218	no	no	no	0.932062	C	T
3182	152	NC_041346.1	18989930	1.405	0.213115	0.213763	0.00303144	0.0459	0.0268	0.0503	no	no	no	0.945173	G	A
3184	163	NC_041343.1	27046503	1.85829	0.477593	0.488586	0.0225003	0.0278	0.0266	0.0191	no	no	no	0.93087	C	T
3197	229	NC_041332.1	26248929	1.0467	0.02125	0.023468	0.0945105	0.0122	0.0061	0.0002	no	no	no	0.953516	C	T
3200	228	NC_041347.1	9786189	1.32591	0.15995	0.17005	0.0593953	0.0287	0.0371	0.0072	no	no	no	0.946365	A	T
3203	76	NC_041342.1	1418911	1.84107	0.467721	0.477222	0.0199095	0.0748	0.0517	0.0627	no	no	no	0.904648	G	A
3210	122	NC_041336.1	3281252	1.84305	0.458172	0.478533	0.042547	0.0579	0.0411	0.006	no	no	no	0.926103	C	T
3214	101	NC_041341.1	36142639	1.74335	0.389937	0.41437	0.0589632	0.0523	0.0334	0.0368	no	no	no	0.947557	T	G
3219	259	NC_041336.1	17430554	1.01838	0.00924703	0.00920427	-0.00464499	0.001	0.0028	-0.0022	no	no	no	0.902265	G	A
3220	19	NC_041334.1	10655498	1.49982	0.506936	0.499503	-0.01488	0.0419	0.0432	0.0215	no	no	no	0.945173	G	A
3226	81	NC_041332.1	21403538	1.73299	0.413016	0.407857	-0.0126509	0.0449	0.0252	0.0998	no	no	no	0.952324	G	A
3231	156	NC_041338.1	20010538	1.04213	0.0188679	0.021155	0.108111	0.0479	0.0479	0	no	no	no	0.947557	T	G
3241	192	NC_041336.1	33749711	1.86711	0.455285	0.494415	0.0791444	0.0744	0.0622	0.1068	no	no	no	0.879619	A	G
3262	114	NC_041346.1	24985441	1.34143	0.172099	0.178538	0.0360652	0.0351	0.0162	-0.0005	no	no	no	0.914184	T	C
3272	240	NC_041353.1	20015879	1.01035	0.00518807	0.00517461	-0.00260078	0.0241	0.0259	0	no	no	no	0.918951	C	A
3274	102	NC_041332.1	43958899	1.44631	0.23212	0.237028	0.0207057	0.0294	0.0058	0.0822	no	no	no	0.94994	C	T
3283	137	NC_041335.1	10948629	1.49881	0.507208	0.498485	-0.0174998	0.0308	0.0245	0.0375	no	no	no	0.909416	G	A
3293	231	NC_041343.1	12144324	1.02353	0.0118577	0.0117874	-0.00596421	0.0065	0.0069	0	no	no	no	0.904648	G	C
3296	19	NC_041350.1	28043529	1.87345	0.428944	0.49864	0.139773	0.0888	0.0855	0.0632	no	no	no	0.914184	C	T
3313	256	NC_041334.1	22343801	1.02197	0.011065	0.0110038	-0.00556328	0.009	0.0047	0.0085	no	no	no	0.86174	T	A
3338	172	NC_041334.1	26789073	1.26308	0.243038	0.26291	0.0755842	0.0408	0.0291	0.0927	no	no	no	0.941597	A	T
3345	120	NC_041339.1	28279763	1.85574	0.50941	0.486901	-0.0462294	0.0313	0.0189	0.0491	no	no	no	0.94994	T	C
3351	116	NC_041339.1	8136627	1.05738	0.029304	0.0288747	-0.0148699	0.0143	0.0158	0.0128	no	no	no	0.976162	G	T
3354	112	NC_041333.1	15910041	1.79617	0.467643	0.448047	-0.0437374	0.0429	0.044	0.041	no	no	no	0.976162	A	G
3373	94	NC_041347.1	13242368	1.34636	0.170351	0.181247	0.0601171	0.0879	0.0286	0.3242	no	no	no	0.916567	A	G
3374	31	NC_041347.1	11972000	1.37885	0.188462	0.19919	0.0538628	0.0185	0.0157	0.031	no	no	no	0.929678	C	A
3380	190	NC_041345.1	9680694	1.11206	0.0442225	0.0567775	0.221125	0.0447	0.0461	0.014	no	no	no	0.835518	C	T
3425	39	NC_041350.1	5606529	1.84139	0.482168	0.477411	-0.0099659	0.024	0.0307	0.0086	no	no	no	0.835518	T	C
3427	105	NC_041342.1	22420693	1.52709	0.285531	0.283432	-0.00740676	0.0958	0.082	0.1278	no	no	no	0.93087	C	G
3429	249	NC_041344.1	10615620	1.01366	0.00685871	0.00683519	-0.00344116	0.0103	0.0116	0	no	no	no	0.868892	C	T
3436	56	NC_041348.1	29572906	1.51736	0.274131	0.277778	0.0131274	0.045	0.0372	0.0661	no	no	no	0.926103	G	A
3440	166	NC_041353.1	24235007	1.65531	0.341128	0.359776	0.0518322	0.011	-0.0024	0.0491	no	no	no	0.866508	C	A
3442	143	NC_041339.1	26865719	1.04945	0.0507042	0.0494188	-0.0260116	0.0108	0.0018	0	no	no	no	0.846246	C	T
3452	179	NC_041345.1	5958759	1.08483	0.0413625	0.0428366	0.0344113	0.0097	0.0151	-0.0031	no	no	no	0.979738	C	T
3454	51	NC_041332.1	614014	1.50016	0.372647	0.499846	0.254475	0.2046	0.0249	0.1401	yes	no	no	0.94994	A	G
3467	121	NC_041336.1	4810357	1.69645	0.372185	0.385054	0.0334206	0.0301	0.0154	0.031	no	no	no	0.899881	A	G
3486	59	NC_041337.1	31098004	1.84773	0.530245	0.481613	-0.100975	0.0148	0.0129	0.0209	no	no	no	0.926103	A	G
3492	69	NC_041342.1	34465350	1.75308	0.40641	0.420512	0.0335347	0.024	0.0105	0.059	no	no	no	0.929678	C	G
3493	23	NC_041342.1	30233916	1.68812	0.365672	0.379926	0.0375178	0.0318	0.0276	0.0277	no	no	no	0.958284	C	T
3494	76	NC_041346.1	2002587	1.87536	0.461235	0.499914	0.0773703	0.0745	0.045	0.0947	no	no	no	0.907032	G	A
3499	61	NC_041339.1	6487288	0	0.458931	0.446454	-0.0279466	0.0233	0.0188	0.0391	no	no	no	0.914184	G	A
3505	188	NC_041348.1	22489526	1.00779	0.00390117	0.00389356	-0.0019544	0.0045	0.0084	-0.004	no	no	no	0.916567	C	A
3526	150	NC_041345.1	29932657	1.23155	0.114856	0.119233	0.0367059	0.0338	0.0134	0	no	no	no	0.954708	C	T
3539	197	NC_041345.1	11626935	1.06845	0.0302663	0.0344926	0.122527	0.0156	0.0119	0	no	no	no	0.984505	G	A
3546	95	NC_041347.1	30836409	1.0379	0.0166453	0.0190217	0.12493	0.005	0.0052	0.012	no	no	no	0.93087	G	A
3559	54	NC_041350.1	27594094	1.15607	0.153295	0.155954	0.0170502	0.0355	0.0151	0.0118	no	no	no	0.831943	G	A
3561	165	NC_041344.1	6050123	1.41486	0.13649	0.219272	0.37753	0.0438	0.0206	0.105	no	no	no	0.855781	A	G
3564	33	NC_041335.1	19409398	1.32111	0.30303	0.320908	0.0557096	0.0507	0.048	0.0142	no	no	no	0.943981	A	G
3569	96	NC_041352.1	24680838	1.38795	0.20202	0.204227	0.0108075	0.016	0.0122	0.0345	no	no	no	0.825983	G	A
3576	183	NC_041338.1	34619929	1.86226	0.481338	0.491214	0.0201039	0.0835	0.0519	0.0984	no	no	no	0.926103	A	C
3581	136	NC_041331.1	20670958	1.04354	0.019656	0.0218685	0.101173	0.1061	0.0415	0.1008	no	no	no	0.970203	A	G
3584	47	NC_041342.1	9828407	1.86736	0.487959	0.494599	0.0134249	0.0451	0.0161	0.0004	no	no	no	0.940405	C	T
3585	93	NC_041341.1	27330313	1.21759	0.108886	0.11183	0.0263263	0.0201	0.0182	0.0327	no	no	no	0.952324	G	A
3610	130	NC_041345.1	2027686	1.18603	0.179945	0.185907	0.0320672	0.0174	0.0106	0.011	no	no	no	0.8677	C	G
3615	103	NC_041332.1	32516005	1.06508	0.0333333	0.0327778	-0.0169492	0.0099	-0.0029	0.0249	no	no	no	0.965435	G	A
3622	162	NC_041346.1	27027432	1.01627	0.00817439	0.00814098	-0.00410397	0.0193	0.0035	0.0556	no	no	no	0.874851	T	C
3627	167	NC_041333.1	28369791	1.42103	0.215241	0.222746	0.0336964	0.0539	0.0356	0.0761	no	no	no	0.891538	T	A
3639	116	NC_041341.1	37238957	1.70161	0.380893	0.388275	0.0190118	0.0549	0.0408	0.1093	no	no	no	0.960667	C	G
3640	190	NC_041341.1	21618938	1.00759	0.00380228	0.00379505	-0.00190476	-0.0026	-0.0009	0	no	no	no	0.940405	T	A
3660	54	NC_041347.1	28680848	1.0343	0.0173565	0.0172059	-0.00875421	0.0034	0.0037	0	no	no	no	0.892729	T	C
3673	192	NC_041334.1	26441107	1.01523	0.00765306	0.00762378	-0.00384123	0.0545	0.0566	0	no	no	no	0.934446	G	A
3674	139	NC_041333.1	40436898	1.01275	0.0128205	0.0127383	-0.00645161	0.0142	0.0128	0.0029	no	no	no	0.83671	C	T
3678	97	NC_041333.1	38280350	1.47025	0.425068	0.469931	0.0954664	0.0591	0.0367	0.0327	no	no	no	0.874851	T	C
3688	222	NC_041347.1	2933852	1.0102	0.00511509	0.00510201	-0.0025641	0.003	0.0057	-0.0023	no	no	no	0.932062	T	C
3689	107	NC_041333.1	11498986	1.87513	0.466242	0.499766	0.0670784	0.0479	0.0444	0.0432	no	no	no	0.935638	A	G
3693	27	NC_041351.1	20433622	1.8131	0.452685	0.458975	0.0137027	0.0447	0.0278	0.0077	no	no	no	0.932062	A	C
3695	232	NC_041336.1	20770284	1.73164	0.373626	0.406982	0.0819587	0.0054	0.0043	0.0119	no	no	no	0.8677	C	A
3697	154	NC_041331.1	26707515	1.00855	0.00428571	0.00427653	-0.00214746	0.0041	0.0058	0	no	no	no	0.834327	A	C
3706	104	NC_041346.1	6012692	1.85919	0.477865	0.489176	0.0231226	0.0494	0.0207	0.1315	no	no	no	0.915375	T	A
3709	161	NC_041334.1	174720	1.00809	0.00405405	0.00404584	-0.00203114	0.0038	0.006	0	no	no	no	0.882002	C	T
3719	91	NC_041354.1	2382169	1.11923	0.060024	0.0604765	0.0074826	0.0218	0.0169	-0.0057	no	no	no	0.992849	T	C
3727	274	NC_041350.1	20293434	1.00793	0.00397351	0.00396562	-0.00199071	0.0217	0.0238	0	no	no	no	0.899881	A	T
3730	147	NC_041353.1	19194941	1.2555	0.117727	0.13199	0.108064	0.0684	0.0558	0.0064	no	no	no	0.88081	C	T
3738	132	NC_041346.1	22195144	1.5422	0.304459	0.292254	-0.0417586	0.0269	0.0232	0.0107	no	no	no	0.935638	C	G
3753	214	NC_041344.1	31556817	1.01698	0.00853485	0.00849843	-0.00428571	0.0029	0.0065	-0.008	no	no	no	0.837902	C	G
3759	174	NC_041334.1	3433990	1.35149	0.159517	0.184062	0.13335	0.0678	0.027	0.041	no	no	no	0.889154	C	T
3762	41	NC_041338.1	32701605	1.20289	0.0974684	0.104063	0.0633685	0.0208	0.0288	0.0019	no	no	no	0.941597	C	T
3771	147	NC_041343.1	27943449	1.60954	0.30599	0.332132	0.0787113	0.0766	0.0837	0.0043	no	no	no	0.915375	C	A
3774	144	NC_041335.1	18891743	1.31045	0.154717	0.16163	0.0427734	0.0331	0.035	0.0126	no	no	no	0.947557	A	G
3775	114	NC_041340.1	3940945	1.18475	0.191989	0.184624	-0.0398913	0.044	0.0437	0.0495	no	no	no	0.862932	C	A
3784	132	NC_041341.1	27099975	1.86339	0.463354	0.491973	0.0581709	0.0577	0.0378	0.0022	no	no	no	0.959476	C	G
3785	132	NC_041339.1	27514819	1.77571	0.440722	0.434903	-0.0133798	0.0518	0.0426	0.0886	no	no	no	0.924911	C	T
3791	171	NC_041351.1	14136927	1.35544	0.176471	0.186244	0.0524751	0.0323	0.0233	0.0745	no	no	no	0.9118	A	T
3797	127	NC_041351.1	19625952	1.85406	0.448043	0.485772	0.0776671	0.0216	0.018	0.0408	no	no	no	0.883194	T	C
3806	11	NC_041333.1	5344785	1.82848	0.444444	0.468989	0.052335	0.0872	0.0438	0.1127	no	no	no	0.933254	T	G
3807	82	NC_041342.1	22390289	1.45207	0.437751	0.451771	0.0310342	0.0987	0.0147	0.1024	no	no	no	0.890346	G	A
3812	116	NC_041341.1	14199507	1.76318	0.417425	0.426918	0.022235	0.0528	0.018	0.1208	no	no	no	0.916567	G	A
3817	61	NC_041335.1	29160370	1.01738	0.0116788	0.0173648	0.327442	0.0108	0.0113	0	no	no	no	0.816448	T	C
3818	220	NC_041350.1	14680349	1.01052	0.00527704	0.00526312	-0.0026455	0.0124	0.0141	0	no	no	no	0.903456	T	A
3819	128	NC_041336.1	37577425	1.61968	0.347666	0.338236	-0.027881	0.0464	0.0237	0.0981	no	no	no	0.970203	G	T
3821	16	NC_041346.1	1643745	1.08084	0.0416667	0.0407986	-0.0212766	0.0196	0.0193	0.0197	no	no	no	0.972586	C	T
3827	142	NC_041353.1	15334144	1.01742	0.00876095	0.00872257	-0.00439975	0.0076	0.0088	0	no	no	no	0.952324	C	T
3831	254	NC_041347.1	27211431	1.04475	0.0457698	0.0447223	-0.0234209	0.0225	0.0166	0	no	no	no	0.859356	A	C
3835	39	NC_041340.1	16368312	1.25237	0.121088	0.130317	0.0708163	0.0722	0.0573	0.0539	no	no	no	0.876043	C	T
3845	261	NC_041354.1	5990103	1.27654	0.105409	0.143275	0.264286	0.0615	0.043	-0.0096	no	no	no	0.859356	C	T
3867	199	NC_041352.1	22486334	1.22349	0.109694	0.114952	0.0457428	0.0319	0.0293	0.0356	no	no	no	0.934446	C	T
3869	179	NC_041340.1	25090354	1.08321	0.0353535	0.0420078	0.158406	0.0345	0.0314	0	no	no	no	0.943981	A	G
3872	137	NC_041331.1	15504502	1.30102	0.30759	0.30082	-0.0225064	0.0499	0.0407	0.0354	no	no	no	0.895113	G	A
3874	28	NC_041343.1	10153298	1.38333	0.209363	0.201675	-0.0381218	0.0257	0.0288	0.0224	no	no	no	0.916567	G	T
3890	243	NC_041351.1	6523198	1.02935	0.0148248	0.0147149	-0.00746775	0.0023	-0.0046	-0.0025	no	no	no	0.884386	G	A
3898	135	NC_041348.1	23608741	1.64608	0.343075	0.354186	0.0313714	0.0585	0.0687	0.0052	no	no	no	0.938021	C	T
3901	7	NC_041335.1	26766211	1.60736	0.300251	0.330837	0.0924491	0.1109	0.0287	0.0569	no	no	no	0.948749	T	C
3904	162	NC_041335.1	17781066	1.01448	0.00727273	0.00724628	-0.00364964	0.0145	0.0157	0	no	no	no	0.983313	C	T
3907	262	NC_041339.1	13887538	1.0497	0.0226365	0.0249796	0.0937999	0.0062	0.0077	0.0018	no	no	no	0.895113	T	C
3918	83	NC_041343.1	32858185	1.63438	0.330085	0.347104	0.0490314	0.0774	0.0357	0.0386	no	no	no	0.978546	T	C
3919	263	NC_041340.1	14270857	1.0068	0.00682128	0.00679802	-0.00342231	0.0004	0.0015	0	no	no	no	0.873659	T	C
3922	184	NC_041335.1	32884329	1.862	0.486737	0.491028	0.00873879	0.0204	0.0086	-0.0009	no	no	no	0.898689	A	G
3934	148	NC_041333.1	3001320	1.04997	0.0254453	0.0251216	-0.0128866	0.0736	0.0733	0	no	no	no	0.93683	A	C
3935	72	NC_041342.1	16160859	1.62897	0.294503	0.343815	0.143427	0.1055	0.0679	0.1432	no	no	no	0.910608	T	G
3937	29	NC_041334.1	25658684	1.24046	0.221344	0.240306	0.0789101	0.0675	0.062	0.0928	no	no	no	0.904648	C	T
3941	134	NC_041338.1	36862613	1.28386	0.276081	0.283675	0.0267698	0.0194	0.0086	0.058	no	no	no	0.93683	C	T
3950	263	NC_041335.1	5238010	1.12677	0.0557065	0.0643599	0.134453	0.0564	0.0163	0.1592	no	no	no	0.877235	C	G
3951	227	NC_041344.1	25059758	1.36202	0.362622	0.361766	-0.00236585	0.0395	0.0313	0.0501	no	no	no	0.854589	T	G
3953	94	NC_041339.1	13855000	1.02866	0.0120627	0.0143705	0.160591	0.0364	0.0511	0.0134	no	no	no	0.988081	C	T
3963	155	NC_041339.1	12505368	1.00812	0.00407056	0.00406227	-0.00203943	0.0186	0.0211	0	no	no	no	0.878427	A	T
3964	64	NC_041332.1	31430833	1.4392	0.386816	0.438924	0.118718	0.0841	0.0636	0.1203	no	no	no	0.958284	C	T
3967	193	NC_041342.1	6806096	1.31683	0.15956	0.165085	0.0334663	0.0457	0.0437	0.0554	no	no	no	0.866508	G	A
3971	125	NC_041336.1	20330669	1.80594	0.415045	0.454336	0.0864794	0.0564	0.046	0.0477	no	no	no	0.918951	G	T
3974	48	NC_041332.1	7057202	1.8326	0.475949	0.471684	-0.0090428	0.0041	0.0088	-0.0074	no	no	no	0.941597	C	T
3982	220	NC_041342.1	16928348	1.07711	0.0396825	0.0388952	-0.0202429	0.0255	0.0217	0	no	no	no	0.901073	C	A
3985	219	NC_041345.1	22871420	1.09407	0.0851648	0.0940104	0.0940912	0.0176	0.0064	0.0612	no	no	no	0.8677	C	T
3991	158	NC_041350.1	29300240	1.01545	0.00776197	0.00773184	-0.0038961	0.0175	-0.0017	0.0345	no	no	no	0.921335	T	A
3994	134	NC_041333.1	13760450	1.10021	0.0496368	0.0507031	0.02103	0.0096	0.0055	0.0042	no	no	no	0.984505	C	T
3997	91	NC_041332.1	27640353	1.00412	0.00412655	0.00411803	-0.00206754	0.0019	0.0041	0	no	no	no	0.866508	T	G
4005	68	NC_041340.1	23501119	1.09525	0.0469136	0.0481634	0.0259494	0.018	0.0174	0.0279	no	no	no	0.965435	T	A
4011	179	NC_041331.1	17489383	1.03194	0.0161491	0.0160187	-0.00814026	0.0483	0.0485	0	no	no	no	0.959476	T	A
4016	119	NC_041350.1	27485113	1.6336	0.347885	0.346604	-0.00369711	0.0433	0.0434	0.0522	no	no	no	0.873659	A	G
4036	44	NC_041344.1	820811	1.3518	0.185044	0.184244	-0.00434191	0.0239	0.0307	0.0081	no	no	no	0.940405	T	C
4040	189	NC_041347.1	15980429	1.00788	0.00394737	0.00393958	-0.00197759	0.02	0.0217	0	no	no	no	0.90584	C	T
4046	91	NC_041334.1	2433284	1.84078	0.478562	0.47702	-0.00323238	0.0708	0.0234	0.1296	no	no	no	0.86174	A	T
4047	233	NC_041352.1	23385610	1.74286	0.376694	0.414039	0.090198	0.0783	0.0565	0.0717	no	no	no	0.879619	C	T
4067	232	NC_041347.1	17218684	1.02243	0.0112994	0.0112356	-0.00568182	0.005	-0.0031	-0.0073	no	no	no	0.843862	G	A
4074	92	NC_041338.1	26747694	1.04659	0.0236908	0.0234101	-0.0119874	-0.0029	-0.0048	0	no	no	no	0.9559	G	T
4075	130	NC_041339.1	2129633	1.82576	0.43662	0.467211	0.0654764	0.0347	0.0357	0.0378	no	no	no	0.93087	G	T
4076	98	NC_041353.1	18175029	1.10128	0.0368421	0.0512465	0.281081	0.0402	0.0381	0.039	no	no	no	0.90584	T	C
4079	174	NC_041350.1	17599131	1.27917	0.14196	0.144705	0.0189721	0.0417	0.0105	0.0924	no	no	no	0.948749	A	C
4086	65	NC_041335.1	33977571	1.41621	0.435733	0.415939	-0.0475867	0.0358	0.0298	0.0238	no	no	no	0.927294	T	C
4091	33	NC_041350.1	19935558	1.43087	0.418699	0.430574	0.0275788	0.0226	0.0147	0.0298	no	no	no	0.879619	G	A
4095	137	NC_041351.1	5099060	1.49698	0.519126	0.496641	-0.0452742	0.0091	0.0079	-0.0025	no	no	no	0.872467	C	A
4105	24	NC_041336.1	38186123	1.49763	0.480851	0.49728	0.0330372	0.0637	0.0368	0.1534	no	no	no	0.840286	T	C
4128	83	NC_041353.1	6583128	1.4235	0.225722	0.224137	-0.00706909	0.0729	0.0687	0.0704	no	no	no	0.908224	T	G
4132	39	NC_041334.1	22153296	1.61199	0.285896	0.333608	0.143019	0.1526	0.0986	0.314	yes	no	no	0.938021	A	C
4134	61	NC_041338.1	38812983	1.77257	0.410468	0.432879	0.0517707	0.0507	0.0264	0.0981	no	no	no	0.865316	G	A
4141	167	NC_041348.1	14324519	1.02532	0.0127714	0.0126898	-0.00642674	0.0177	0.0183	0	no	no	no	0.933254	T	G
4149	273	NC_041348.1	6699413	1.00975	0.00979021	0.00974229	-0.00491918	0.0204	0.0324	-0.0074	no	no	no	0.852205	G	A
4175	156	NC_041340.1	18206584	1.01267	0.00381679	0.00634109	0.398086	0.0212	0.0238	0	no	no	no	0.93683	G	A
4183	113	NC_041335.1	30293413	1.00727	0.00364078	0.00363415	-0.00182371	-0.004	-0.0025	0	no	no	no	0.982122	C	T
4184	72	NC_041333.1	4242620	1.29143	0.141161	0.15131	0.0670769	0.0825	0.0098	0.0957	no	no	no	0.903456	T	A
4192	220	NC_041336.1	6058528	1.55963	0.253028	0.302473	0.163469	0.073	0.0446	0.1635	no	no	no	0.885578	T	C
4202	91	NC_041338.1	32343966	1.49952	0.522911	0.499183	-0.0475345	0.0204	0.0156	0.0398	no	no	no	0.884386	C	A
4203	36	NC_041340.1	3370004	1.70494	0.387578	0.390337	0.00706865	0.0508	0.0333	0.069	no	no	no	0.959476	A	C
4206	138	NC_041352.1	16184755	1.033	0.0166898	0.0165506	-0.00841515	-0.0016	0.0025	-0.0152	no	no	no	0.856973	C	T
4207	60	NC_041342.1	1721327	1.8695	0.496231	0.496022	-0.000421589	0.073	0.0577	0.056	no	no	no	0.948749	T	G
4209	248	NC_041345.1	27543414	1.03445	0.014944	0.0172826	0.135319	0.2007	0	0.1872	no	no	no	0.957092	C	T
4211	66	NC_041345.1	21510667	1.31881	0.317889	0.318607	0.00225367	0.0883	0.0298	-0.0017	no	no	no	0.926103	A	G
4213	60	NC_041341.1	29837698	1.03182	0.0160858	0.0159564	-0.00810811	0.0037	0.0042	0	no	no	no	0.889154	C	T
4214	134	NC_041348.1	13233419	1.87502	0.436675	0.499686	0.1261	0.0606	0.0506	0.0877	no	no	no	0.903456	C	T
4221	173	NC_041350.1	30038170	1.01838	0.00924703	0.00920427	-0.00464499	0.0424	0.028	0.0521	no	no	no	0.902265	T	C
4243	122	NC_041332.1	12327331	1.3842	0.174497	0.202153	0.136809	0.0257	0.0348	-0.0003	no	no	no	0.887962	G	A
4247	42	NC_041332.1	41347729	1.49441	0.269863	0.264495	-0.0202945	0.0969	0.04	0.1949	no	no	no	0.870083	G	A
4257	227	NC_041345.1	16348057	1.35394	0.153846	0.185424	0.170303	0.0575	0.0343	0.0563	no	no	no	0.945173	C	T
4266	85	NC_041348.1	3329737	1.87543	0.433291	0.499971	0.133368	0.0361	0.0123	0.0143	no	no	no	0.938021	T	C
4269	84	NC_041353.1	2473814	1.04112	0.0180807	0.0206447	0.124198	0.0146	0.0092	0.0203	no	no	no	0.856973	T	A
4270	90	NC_041341.1	25210481	1.7415	0.361979	0.413194	0.12395	0.1185	0.0594	0.1487	yes	no	no	0.915375	T	C
4271	158	NC_041353.1	6315400	1.09766	0.0482077	0.0493956	0.02405	0.0701	0.0649	0	no	no	no	0.964243	G	C
4272	221	NC_041347.1	617671	1.44677	0.21164	0.237283	0.10807	0.0617	0.0479	0.0482	no	no	no	0.901073	A	T
4273	144	NC_041352.1	17488715	1.0164	0.00824176	0.00820779	-0.00413793	-0.0037	-0.002	-0.0062	no	no	no	0.8677	T	C
4278	157	NC_041335.1	28285408	1.87176	0.480552	0.497532	0.0341274	0.0403	0.0317	0.0781	no	no	no	0.94994	A	C
4282	223	NC_041338.1	15036378	1.00762	0.00381679	0.00380951	-0.00191205	0.0205	0.0225	0	no	no	no	0.93683	G	A
4285	28	NC_041353.1	6924172	1.67961	0.30656	0.374665	0.181777	0.0542	0.0514	0.0452	no	no	no	0.890346	A	G
4291	7	NC_041335.1	2624966	1.55068	0.287938	0.29722	0.0312316	0.0853	0.0173	0.0831	no	no	no	0.918951	A	G
4295	18	NC_041340.1	12887483	1.00383	0.00383632	0.00382896	-0.00192184	-0.0047	-0.0029	0	no	no	no	0.932062	C	G
4296	156	NC_041336.1	7568528	1.87234	0.469529	0.497881	0.0569455	0.0287	0.0156	0.071	no	no	no	0.860548	C	T
4298	34	NC_041336.1	37759193	1.78664	0.413102	0.44189	0.0651494	0.0232	0.0152	0.0388	no	no	no	0.891538	T	A
4301	238	NC_041336.1	24412064	1.01027	0.00514801	0.00513475	-0.00258065	-0.0043	-0.0029	0	no	no	no	0.926103	G	A
4306	102	NC_041337.1	20020693	1.02734	0.0138018	0.0137065	-0.00694883	0.0098	0.0098	0	no	no	no	0.94994	G	A
4307	274	NC_041339.1	3541475	1.34926	0.170765	0.182835	0.0660168	0.0355	0.0293	0.031	no	no	no	0.872467	G	A
4313	164	NC_041349.1	26137797	1.79656	0.411844	0.448265	0.0812482	0.081	0.0443	0.0498	no	no	no	0.885578	T	A
4326	225	NC_041340.1	16708352	1.08074	0.0390921	0.0407483	0.0406447	0.04	0.0358	0	no	no	no	0.945173	G	A
4331	129	NC_041354.1	14348633	1.69562	0.398742	0.384558	-0.0368833	0.0243	0.0218	0.0089	no	no	no	0.947557	A	C
4334	29	NC_041344.1	7036218	1.84711	0.438272	0.481216	0.0892405	0.0349	0.0241	0.063	no	no	no	0.965435	C	A
4336	112	NC_041338.1	22226674	1.73662	0.394015	0.410137	0.0393098	0.0713	0.0423	0.0304	no	no	no	0.9559	A	G
4345	99	NC_041351.1	29934729	1.8518	0.478481	0.484297	0.0120099	0.0821	0.0507	0.0676	no	no	no	0.941597	C	A
4351	130	NC_041332.1	17059391	1.03616	0.018315	0.0181473	-0.00924214	0.0277	0.0271	0	no	no	no	0.976162	G	A
4353	78	NC_041340.1	21270728	1.34156	0.151478	0.178619	0.151951	0.1169	0.0442	0.2683	no	no	no	0.967819	C	T
4358	54	NC_041353.1	698168	1.01512	0.00759494	0.0075661	-0.00381194	0.004	0.0051	0	no	no	no	0.941597	G	A
4366	129	NC_041340.1	29336289	1.87386	0.453209	0.498905	0.091594	0.0544	0.0148	0.0936	no	no	no	0.891538	A	G
4368	68	NC_041347.1	11139175	1.26203	0.24321	0.261865	0.0712388	0.0542	0.0653	0.0194	no	no	no	0.965435	T	A
4369	159	NC_041334.1	30886562	1.46129	0.223485	0.245542	0.0898295	0.0643	0.045	0.0912	no	no	no	0.943981	G	C
4387	77	NC_041339.1	2703813	1.2841	0.143204	0.147363	0.0282242	0.0601	0.0613	0.01	no	no	no	0.982122	T	C
4402	20	NC_041349.1	11592051	1.73711	0.406991	0.410442	0.00840738	0.0446	0.025	0.121	no	no	no	0.954708	G	A
4408	164	NC_041342.1	13294906	1.77798	0.40249	0.43633	0.0775575	0.0289	0.0173	0.0431	no	no	no	0.86174	T	G
4413	230	NC_041354.1	12430255	1.02254	0.0177215	0.0225252	0.213259	0.1296	0.1308	0	no	no	no	0.941597	A	C
4415	62	NC_041333.1	14278230	1.85821	0.445443	0.488527	0.0881928	0.018	0.0134	0.007	no	no	no	0.928486	C	T
4423	81	NC_041334.1	30033488	1.71743	0.370079	0.398099	0.070386	0.0433	0.0444	0.0163	no	no	no	0.908224	A	C
4425	202	NC_041354.1	14277898	1.05518	0.0254692	0.0277539	0.0823217	0.0229	0.0213	0	no	no	no	0.889154	G	A
4431	210	NC_041333.1	1914944	1.13004	0.0477419	0.0660487	0.277171	0.0528	0.052	-0.0027	no	no	no	0.923719	G	A
4436	11	NC_041340.1	24708320	1.05249	0.0191083	0.0263938	0.276031	0.0329	0.0317	0	no	no	no	0.935638	C	T
4445	71	NC_041346.1	17140740	1.07439	0.0747051	0.0743367	-0.0049565	0.0414	0.0365	0.0283	no	no	no	0.909416	G	A
4451	203	NC_041332.1	21764162	1.11477	0.0495437	0.0581755	0.148375	0.118	0.0036	0.0611	no	no	no	0.914184	A	C
4463	17	NC_041336.1	32786628	1.41837	0.226438	0.221269	-0.0233624	0.0817	0.0453	0.0135	no	no	no	0.973778	A	G
4493	222	NC_041349.1	31508026	1.08094	0.0366625	0.0408491	0.10249	0.011	0.01	-0.0062	no	no	no	0.942789	C	T
4494	211	NC_041334.1	10688816	1.01514	0.00760456	0.00757565	-0.00381679	0.0061	-0.0009	-0.0005	no	no	no	0.940405	G	A
4495	22	NC_041332.1	9535308	1.07248	0.0265957	0.0365409	0.272164	0.0513	0.0216	0.0659	no	no	no	0.896305	C	A
4497	47	NC_041336.1	4188089	1.81549	0.45083	0.460528	0.0210576	0.0701	0.0551	0.0337	no	no	no	0.933254	C	T
4502	63	NC_041342.1	10797451	1.67762	0.359509	0.373462	0.0373595	0.0257	0.0205	0.0178	no	no	no	0.971395	T	C
4508	269	NC_041347.1	12063909	1.02682	0.0135318	0.0134402	-0.00681199	0.0077	0.0076	0	no	no	no	0.88081	G	A
4509	56	NC_041345.1	21909704	1.02402	0.00968523	0.0120333	0.195128	0.0084	0.0028	0.0217	no	no	no	0.984505	G	A
4517	87	NC_041348.1	11470897	1.44307	0.243028	0.235186	-0.033344	0.0244	0.0259	0.0253	no	no	no	0.897497	A	T
4530	116	NC_041332.1	41347729	0	0.0395257	0.0437925	0.0974314	0.1296	0.1274	0	no	no	no	0.904648	T	C
4536	109	NC_041343.1	5131757	1.66893	0.364812	0.368116	0.00897436	0.0391	0.0272	0.0705	no	no	no	0.921335	C	T
4540	39	NC_041344.1	10858453	1.78882	0.44898	0.443305	-0.0128009	0.0355	0.0172	0.0355	no	no	no	0.934446	C	T
4551	36	NC_041337.1	7589185	1.15234	0.0808824	0.0776114	-0.0421456	0.0207	0.0086	0	no	no	no	0.972586	A	T
4560	110	NC_041335.1	32010685	1.29412	0.159367	0.152778	-0.0431321	0.0141	0.0141	0.0094	no	no	no	0.979738	G	A
4561	59	NC_041352.1	12865510	1.50332	0.279793	0.269645	-0.0376344	0.0369	0.0418	0.0206	no	no	no	0.920143	T	G
4563	111	NC_041346.1	6236479	1.2408	0.117647	0.124149	0.0523709	0.0324	0.0309	0.0371	no	no	no	0.932062	G	T
4564	208	NC_041332.1	29210011	1.01	0.00501253	0.00499997	-0.00251256	-0.0027	-0.0013	0	no	no	no	0.951132	T	A
4565	29	NC_041354.1	18585885	1.07125	0.0317073	0.0359161	0.117184	0.2256	0.0123	0.2503	no	no	no	0.977354	G	C
4569	172	NC_041339.1	32589081	1.1368	0.0721519	0.069549	-0.0374261	0.0363	0.0176	0.0113	no	no	no	0.941597	G	T
4571	124	NC_041337.1	23863677	1.23544	0.221942	0.235287	0.056718	0.0441	0.0394	0.0239	no	no	no	0.945173	T	G
4585	161	NC_041340.1	20152862	1.00749	0.00375	0.00374297	-0.00187852	0.0034	0.0052	0	no	no	no	0.953516	C	T
4587	80	NC_041334.1	39753410	1.10312	0.0708447	0.103052	0.312536	0.0971	0.129	0.0227	no	no	no	0.874851	A	T
4593	165	NC_041349.1	25163567	1.0109	0.00546448	0.00544955	-0.00273973	-0.006	-0.0044	0	no	no	no	0.872467	G	T
4598	92	NC_041345.1	21327365	1.32868	0.331169	0.328469	-0.00821825	0.0438	0.0472	0.0422	no	no	no	0.917759	A	C
4601	219	NC_041349.1	10244385	1.60333	0.294278	0.328401	0.103907	0.0452	0.0527	0.0308	no	no	no	0.874851	G	T
4606	208	NC_041352.1	8336121	1.07727	0.0727969	0.0772229	0.0573139	0.0496	0.0348	0.0559	no	no	no	0.933254	C	A
4611	42	NC_041341.1	13111406	1.11454	0.0548628	0.0580593	0.0550557	0.0637	0.0701	0.0574	no	no	no	0.9559	G	T
4644	72	NC_041335.1	17397713	1.42124	0.337349	0.420961	0.198621	0.0799	0.0859	0.0586	no	no	no	0.890346	G	A
4646	180	NC_041351.1	9505686	1.75227	0.403822	0.42	0.0385199	0.0257	0.0186	0.0263	no	no	no	0.935638	G	C
4648	22	NC_041343.1	31780380	1.80541	0.473008	0.453992	-0.0418859	0.0192	0.0183	0.0084	no	no	no	0.927294	T	C
4650	136	NC_041343.1	1732757	1.08875	0.0878553	0.0886966	0.00948509	0.033	0.0292	0.0105	no	no	no	0.922527	T	C
4654	65	NC_041344.1	33711488	1.25501	0.116915	0.131739	0.11252	0.1648	0.0579	0.0265	no	no	no	0.958284	C	T
4659	266	NC_041348.1	18911687	1.00797	0.00399467	0.0039867	-0.00200133	-0.0043	-0.0027	0	no	no	no	0.895113	C	G
4661	199	NC_041332.1	12075244	0	0.0620872	0.0724624	0.143181	0.0178	0.0217	0.0096	no	no	no	0.902265	T	A
4662	124	NC_041345.1	26925863	1.37952	0.190062	0.199567	0.0476283	0.0162	0.0153	0.0227	no	no	no	0.959476	T	G
4664	149	NC_041353.1	15766129	1.42698	0.229299	0.226106	-0.0141245	0.034	0.0156	0.0302	no	no	no	0.935638	T	G
4670	69	NC_041339.1	31905116	1.32102	0.15621	0.167381	0.0667411	0.0468	0.0414	0.0685	no	no	no	0.93087	T	C
4674	112	NC_041343.1	25612468	1.84365	0.46443	0.478912	0.0302399	0.0413	0.045	0.038	no	no	no	0.887962	G	A
4677	231	NC_041353.1	25853897	1.01539	0.00773196	0.00770207	-0.00388098	0.0035	0.0046	0	no	no	no	0.924911	T	C
4686	77	NC_041341.1	6313094	1.35494	0.185	0.185972	0.00522592	0.0166	0.0196	0.0128	no	no	no	0.953516	G	A
4687	191	NC_041353.1	11154438	1.64482	0.323834	0.353416	0.0837013	0.0407	0.0363	0.032	no	no	no	0.920143	T	A
4697	120	NC_041352.1	5439391	1.87127	0.498731	0.497197	-0.00308521	0.0359	0.0207	0.0643	no	no	no	0.939213	T	C
4700	151	NC_041342.1	6824082	1.62355	0.355372	0.340535	-0.0435684	0.0404	0.047	0.0243	no	no	no	0.865316	C	T
4703	183	NC_041345.1	21190152	1.12839	0.120101	0.128306	0.0639461	0.0805	0.0624	0.0039	no	no	no	0.942789	A	G
4706	105	NC_041335.1	11102590	1.19951	0.181818	0.199377	0.0880666	0.0266	0.0159	0.0487	no	no	no	0.891538	A	G
4714	193	NC_041331.1	36913693	1.79319	0.432836	0.44609	0.0297129	0.0687	0.0385	0.0408	no	no	no	0.878427	T	C
4716	124	NC_041341.1	14059568	1.0336	0.0315375	0.0335819	0.0608803	0.012	0.0003	0.0601	no	no	no	0.907032	G	T
4720	195	NC_041338.1	21470699	1.05307	0.0516499	0.0530332	0.0260829	0.0126	0.0069	0.0301	no	no	no	0.830751	C	A
4721	94	NC_041352.1	20021177	1.27489	0.128571	0.142384	0.0970072	0.1482	0.0116	0.0691	no	no	no	0.834327	C	T
4722	73	NC_041343.1	13587111	1.65392	0.316391	0.35895	0.118564	0.0862	0.0534	0.1257	no	no	no	0.938021	A	T
4730	108	NC_041345.1	31483870	1.36656	0.187894	0.192387	0.0233546	0.0475	0.0477	0.0164	no	no	no	0.945173	C	T
4732	136	NC_041339.1	20703764	1.04581	0.0232859	0.0230148	-0.0117801	0.0009	0.0011	0.0053	no	no	no	0.921335	A	C
4733	189	NC_041336.1	10274286	1.75242	0.397208	0.420101	0.0544949	0.0544	0.0479	0.0561	no	no	no	0.939213	G	A
4741	14	NC_041349.1	26917263	1.17397	0.168643	0.173857	0.0299932	0.0283	0.02	0.0587	no	no	no	0.904648	T	A
4743	68	NC_041338.1	16041511	1.83137	0.422336	0.470879	0.103089	0.1309	0.1385	0.1188	no	no	no	0.928486	T	A
4756	97	NC_041353.1	14020583	1.8754	0.460154	0.499947	0.0795942	0.048	0.0407	0.0818	no	no	no	0.927294	C	G
4777	178	NC_041335.1	21347966	1.2232	0.105327	0.1148	0.082521	0.064	0.0474	0.0029	no	no	no	0.984505	G	T
4779	207	NC_041345.1	26914465	1.01266	0.00635324	0.00633306	-0.00318674	0.0272	0.0287	0	no	no	no	0.938021	C	A
4780	86	NC_041340.1	17276855	1.00761	0.00381194	0.00380468	-0.00190961	0.0428	0.0453	0	no	no	no	0.938021	G	T
4784	16	NC_041343.1	35551033	1.52322	0.279487	0.281183	0.00603255	0.0572	0.032	0.1585	no	no	no	0.929678	G	A
4789	258	NC_041352.1	17727673	1.01817	0.00652742	0.00909663	0.282436	0.0029	0.0002	-0.0049	no	no	no	0.912992	C	T
4791	163	NC_041333.1	17298067	1.02999	0.0151515	0.0150367	-0.00763359	0.0074	0.0114	-0.0043	no	no	no	0.865316	C	T
4793	205	NC_041340.1	18760708	1.01624	0.00544218	0.00812995	0.330601	0.01	0.0121	0	no	no	no	0.876043	C	A
4800	26	NC_041344.1	15251472	1.3682	0.181704	0.193293	0.0599523	0.0601	0.0782	0.0136	no	no	no	0.951132	C	T
4806	92	NC_041334.1	20189710	1.10102	0.049936	0.0511188	0.0231395	0.0105	0.008	0.0188	no	no	no	0.93087	A	T
4810	95	NC_041332.1	42943313	1.70784	0.362944	0.392135	0.0744413	0.0725	0.0595	0.1229	no	no	no	0.939213	G	C
4813	8	NC_041346.1	19121633	1.43929	0.184539	0.233058	0.208187	0.1763	0.1442	0.0027	yes	yes	no	0.9559	G	A
4814	44	NC_041344.1	31774924	1.09016	0.0466392	0.0455516	-0.0238764	0.0123	0.0087	-0.0009	no	no	no	0.868892	A	C
4816	154	NC_041332.1	34098989	1.02085	0.0104987	0.0104436	-0.00527704	-0.0016	0.0007	-0.0085	no	no	no	0.908224	C	A
4817	7	NC_041349.1	13959898	1.63543	0.330346	0.347727	0.0499859	0.0509	0.0348	0.0493	no	no	no	0.93087	A	T
4818	47	NC_041348.1	6118605	1.14463	0.0637755	0.0736021	0.13351	0.0273	0.0327	0.0122	no	no	no	0.934446	G	T
4820	69	NC_041352.1	24150256	1.65861	0.346883	0.361796	0.041218	0.0776	0.061	0.0369	no	no	no	0.879619	A	C
4824	73	NC_041347.1	23061954	1.03333	0.0168612	0.0167191	-0.00850229	0.0029	0.0019	0	no	no	no	0.918951	A	G
4825	240	NC_041338.1	9033930	1.00706	0.00708215	0.00705707	-0.00355366	0.0025	0.0056	-0.0075	no	no	no	0.841478	G	A
4839	250	NC_041346.1	11296648	1.16185	0.0679739	0.0825529	0.176602	0.0047	-0.0007	0.0244	no	no	no	0.9118	A	G
4850	257	NC_041338.1	24828642	1.06774	0.0591472	0.0676907	0.126214	0.017	0.0144	-0.0031	no	no	no	0.866508	A	C
4854	109	NC_041335.1	34467446	1.48448	0.259823	0.2588	-0.00395075	0.0559	0.0465	0.0591	no	no	no	0.940405	C	T
4859	108	NC_041354.1	13085083	1.87426	0.483709	0.499196	0.0310233	0.0856	0.0483	0.1613	no	no	no	0.951132	A	G
4864	130	NC_041336.1	22729608	1.1499	0.0745342	0.0763427	0.0236902	0.0329	0.0382	0.0193	no	no	no	0.959476	C	A
4872	96	NC_041338.1	10108319	1.85501	0.484169	0.486403	0.00459263	0.0501	0.0395	0.0914	no	no	no	0.903456	G	A
4878	83	NC_041340.1	11559004	1.69367	0.373368	0.383342	0.0260172	0.0392	0.0144	0.0853	no	no	no	0.912992	C	T
4879	76	NC_041335.1	24322684	1.17755	0.0779703	0.0907563	0.140883	0.0495	0.0402	0.1029	no	no	no	0.963051	T	A
4881	114	NC_041353.1	20281592	1.51195	0.280051	0.274641	-0.0196994	0.0137	0.0144	0.0149	no	no	no	0.932062	T	C
4883	216	NC_041350.1	32754013	1.00753	0.00377358	0.00376646	-0.00189036	0.0032	0.0048	0	no	no	no	0.947557	C	A
4885	26	NC_041344.1	3554229	1.01033	0.00518135	0.00516792	-0.0025974	0.007	0.0082	0	no	no	no	0.920143	C	T
4889	80	NC_041347.1	17721327	1.01146	0.00640205	0.0114573	0.441225	0.1583	0	0.1491	no	no	no	0.93087	T	C
4895	179	NC_041333.1	25318717	1.0537	0.0247718	0.0270046	0.0826803	0.0427	0.0339	0.0406	no	no	no	0.914184	C	G
4897	105	NC_041335.1	35554535	1.15955	0.0849673	0.0813576	-0.0443686	0.0227	0.0135	0.0675	no	no	no	0.9118	T	C
4898	15	NC_041343.1	3645844	1.19877	0.1	0.101893	0.018583	0.0176	0.021	0.0129	no	no	no	0.929678	G	T
4911	26	NC_041333.1	34959597	1.5669	0.289172	0.306772	0.0573713	0.0508	0.0217	0.0364	no	no	no	0.935638	A	G
4913	60	NC_041333.1	17999224	1.7598	0.377577	0.424772	0.111106	0.0562	0.0532	0.0484	no	no	no	0.924911	C	T
4920	166	NC_041340.1	16775247	1.48863	0.469945	0.488295	0.0375784	0.0464	0.0479	0.0186	no	no	no	0.872467	G	C
4928	180	NC_041333.1	3715114	1.15574	0.077707	0.0793744	0.0210069	0.0566	0.0718	0.0251	no	no	no	0.935638	C	T
4930	216	NC_041339.1	5759110	1.01791	0.00900901	0.00896843	-0.00452489	0.0003	0.0009	0	no	no	no	0.926103	A	C
4939	195	NC_041332.1	32310449	1.0312	0.0157687	0.0156444	-0.00794702	0.0464	0.047	0	no	no	no	0.907032	C	A
4946	104	NC_041352.1	8396067	0	0.168979	0.193376	0.126164	0.0706	0.053	0.0311	no	no	no	0.945173	G	A
4948	131	NC_041331.1	41561785	1.21845	0.108548	0.112274	0.033189	0.0371	0.0128	0.0695	no	no	no	0.878427	A	T
4956	202	NC_041333.1	23525591	1.21845	0.0651289	0.112274	0.419913	0.1294	0.0306	0.1785	no	no	no	0.878427	A	G
4961	121	NC_041344.1	6018998	1.63895	0.343434	0.349859	0.0183638	0.0388	0.0135	0.1338	no	no	no	0.943981	C	T
4962	167	NC_041344.1	32547606	1.52374	0.266753	0.281485	0.0523382	0.0819	0.0642	0.1449	no	no	no	0.924911	G	A
4972	172	NC_041333.1	20257747	1.1162	0.0582278	0.0589136	0.0116406	0.043	0.0355	0	no	no	no	0.941597	G	C
4976	148	NC_041350.1	28594219	1.87066	0.506579	0.496779	-0.0197272	0.0149	0.0206	0.0001	no	no	no	0.90584	A	T
4977	57	NC_041345.1	14715278	1.61763	0.302391	0.336964	0.102602	0.1135	0.0909	0.1168	no	no	no	0.847437	C	A
4993	43	NC_041345.1	12275867	1.42662	0.390821	0.426323	0.0832764	0.0157	0.0201	0.0037	no	no	no	0.856973	T	C
4997	192	NC_041335.1	37225888	1.33634	0.157616	0.175748	0.103169	0.0306	0.0104	0.0403	no	no	no	0.899881	G	C
4999	243	NC_041347.1	6349077	1.2658	0.124668	0.137509	0.093379	0.0227	0.0169	0.0365	no	no	no	0.898689	T	C
5005	45	NC_041346.1	3198932	1.54088	0.234015	0.291484	0.197159	0.0263	0.0149	0.0339	no	no	no	0.932062	C	T
5007	122	NC_041334.1	22554920	1.44302	0.451204	0.442742	-0.0191135	0.0576	0.0532	0.0814	no	no	no	0.940405	G	T
5010	67	NC_041336.1	2657512	1.69941	0.406758	0.386905	-0.0513137	0.0149	0.0137	-0.0099	no	no	no	0.952324	A	G
5019	189	NC_041335.1	34743483	1.07761	0.0349563	0.0391521	0.107166	0.0204	0.0191	0.0314	no	no	no	0.954708	A	G
5021	131	NC_041347.1	2426560	1.41565	0.199219	0.219726	0.0933298	0.0573	0.03	0.0248	no	no	no	0.915375	A	C
5024	161	NC_041337.1	33709839	1.67857	0.335907	0.374033	0.101931	0.0504	0.0537	0.0189	no	no	no	0.926103	G	A
5028	168	NC_041338.1	38690978	1.62135	0.310345	0.339227	0.0851418	0.0538	0.0304	0.0025	no	no	no	0.933254	C	A
5034	85	NC_041335.1	2563380	1.53864	0.286792	0.290178	0.0116685	0.0303	0.0333	0.0237	no	no	no	0.947557	G	A
5037	75	NC_041351.1	19540360	1.41942	0.379494	0.419146	0.0946009	0.0267	0.0152	0.0734	no	no	no	0.895113	C	T
5039	203	NC_041335.1	18557966	1.00998	0.00500626	0.00499373	-0.00250941	-0.004	-0.0027	0	no	no	no	0.952324	A	G
5077	13	NC_041349.1	9770483	1.08257	0.0370879	0.0416758	0.110085	0.1258	0.1302	-0.005	no	no	no	0.8677	C	T
5083	146	NC_041338.1	35611910	1.08362	0.0774032	0.0835722	0.0738157	0.0391	0.0264	0	no	no	no	0.954708	A	G
5102	189	NC_041331.1	25010374	1.00997	0.00715308	0.00996416	0.28212	0.0036	0.0051	0	no	no	no	0.833135	A	T
5105	21	NC_041347.1	10751426	1.00729	0.00365408	0.0036474	-0.00183038	0.0413	0	0.035	no	no	no	0.978546	G	A
5114	129	NC_041340.1	12887483	1.82277	0.443884	0.465269	0.0459629	0.0167	0.0141	0.0259	no	no	no	0.945173	A	G
5122	242	NC_041351.1	22173491	1.03416	0.00930851	0.0171378	0.456844	0.0131	0.0188	-0.0027	no	no	no	0.896305	C	A
5128	137	NC_041333.1	4408242	1.3027	0.267643	0.302497	0.11522	0.1241	0.0117	0.1225	no	no	no	0.895113	C	A
5131	166	NC_041333.1	16137856	1.00643	0.00645161	0.0064308	-0.00323625	0.0079	0.0093	0	no	no	no	0.923719	A	C
5134	149	NC_041337.1	5560044	1.02919	0.012285	0.0146334	0.160479	-0.0023	-0.0023	0	no	no	no	0.970203	C	T
5142	165	NC_041349.1	23261405	1.02077	0.0104575	0.0104028	-0.00525624	0.0286	-0.0016	0.029	no	no	no	0.9118	T	C
5152	154	NC_041343.1	28793439	1.33229	0.158236	0.173534	0.0881577	0.0354	0.0292	0.0176	no	no	no	0.918951	C	T
5166	38	NC_041335.1	20876451	1.17316	0.149441	0.173035	0.136353	0.0685	0.0484	-0.0023	no	no	no	0.853397	C	T
5168	56	NC_041334.1	17055305	1.60419	0.320334	0.328912	0.026079	0.1057	0.0791	0.0721	no	no	no	0.855781	C	G
5172	28	NC_041352.1	24265116	1.56137	0.291045	0.30352	0.0411009	0.0635	0.0559	0.0164	no	no	no	0.958284	A	G
5182	117	NC_041333.1	5407509	1.87435	0.459627	0.499259	0.0793801	0.0911	0.0619	0.0907	no	no	no	0.959476	A	G
5193	58	NC_041340.1	22807387	1.19694	0.101716	0.100934	-0.00774467	0.0378	0.0129	0.0764	no	no	no	0.972586	A	C
5194	146	NC_041340.1	12350908	1.81798	0.448492	0.462153	0.0295584	0.0439	0.0336	0.034	no	no	no	0.948749	A	G
5203	68	NC_041340.1	15587354	1.58154	0.301173	0.315434	0.0452102	0.1038	0.0458	0.2187	yes	no	no	0.914184	G	A
5205	113	NC_041339.1	2956306	1.05183	0.0264106	0.0260618	-0.013382	0.0016	-0.0011	0	no	no	no	0.992849	G	A
5214	208	NC_041342.1	2805824	1.01016	0.00509554	0.00508256	-0.00255428	0.0138	0.0155	0	no	no	no	0.935638	G	A
5221	221	NC_041339.1	16909078	1.0572	0.0513784	0.0571628	0.101191	0.0421	0.035	0	no	no	no	0.951132	G	A
5224	221	NC_041333.1	31725795	1.10991	0.100917	0.109842	0.0812476	0.0056	0.0054	0.01	no	no	no	0.909416	C	G
5226	230	NC_041337.1	11773989	1.01734	0.00871731	0.00867931	-0.00437774	-0.0004	0.0003	0	no	no	no	0.957092	C	T
5234	152	NC_041344.1	24261175	1.71026	0.370565	0.393631	0.058598	0.0354	0.0475	-0.0064	no	no	no	0.907032	C	A
5237	96	NC_041352.1	15872761	1.65155	0.333333	0.357515	0.0676389	0.0523	0.0518	0.0564	no	no	no	0.969011	A	G
5240	76	NC_041336.1	35241971	1.27093	0.133929	0.140266	0.0451833	0.042	0.0529	-0.0045	no	no	no	0.934446	T	A
5245	252	NC_041348.1	18236067	1.14044	0.0714286	0.0714248	-5.28346e-05	0.0272	0.025	0.0102	no	no	no	0.8677	T	C
5251	115	NC_041352.1	24077845	1.41348	0.225092	0.218519	-0.0300794	0.0305	0.0217	0.0517	no	no	no	0.969011	C	T
5255	181	NC_041340.1	31499391	1.3821	0.180052	0.200991	0.10418	0.0623	0.0372	0.0022	no	no	no	0.920143	C	A
5256	225	NC_041336.1	19131754	1.13737	0.0566535	0.0698383	0.18879	0.0621	0.0549	0.0133	no	no	no	0.904648	C	T
5262	56	NC_041349.1	18290163	1.27328	0.143552	0.141537	-0.0142418	0.0453	0.0281	0.0924	no	no	no	0.979738	G	A
5266	120	NC_041353.1	149556	1.86258	0.48005	0.49143	0.0231564	0.0288	0.0136	0.0552	no	no	no	0.9559	G	A
5267	136	NC_041347.1	29458820	1.21125	0.112624	0.108475	-0.0382451	0.0035	0.0063	-0.0024	no	no	no	0.963051	C	T
5272	85	NC_041351.1	3078120	1.77282	0.404227	0.433052	0.0665619	0.1127	0.1049	0.1269	no	no	no	0.902265	G	A
5275	89	NC_041348.1	30332230	1.53807	0.299451	0.28982	-0.0332292	0.0078	-0.0008	0.0268	no	no	no	0.8677	C	A
5282	56	NC_041341.1	30768614	1.28893	0.27	0.28875	0.0649351	0.0495	0.0479	-0.0012	no	no	no	0.953516	C	T
5285	51	NC_041351.1	15477230	1.87419	0.454432	0.499151	0.0895908	0.0623	0.0066	0.1036	no	no	no	0.954708	T	C
5287	211	NC_041352.1	5524661	1.00806	0.00403769	0.00402953	-0.00202293	-0.004	-0.0025	0	no	no	no	0.885578	A	G
5291	97	NC_041347.1	6272302	1.60736	0.317839	0.330837	0.0392871	0.0533	0.0375	0.0203	no	no	no	0.948749	C	T
5292	77	NC_041351.1	441183	1.875	0.484355	0.499687	0.0306818	0.0576	0.0441	0.1046	no	no	no	0.952324	C	T
5308	224	NC_041340.1	4507897	1.04948	0.0251889	0.0248717	-0.0127551	0.0282	0.0267	0	no	no	no	0.946365	G	A
5331	158	NC_041333.1	31997065	1.80918	0.353741	0.456417	0.22496	0.1599	0.0979	0.0354	yes	no	no	0.876043	A	C
5339	66	NC_041340.1	19608442	1.35114	0.171575	0.183881	0.0669223	0.0441	0.0372	0.0374	no	no	no	0.93087	A	G
5340	244	NC_041337.1	2018397	1.07866	0.0379747	0.0396859	0.0431202	0.0357	0.01	0.039	no	no	no	0.941597	G	A
5342	64	NC_041337.1	25593900	1.54195	0.27654	0.292102	0.0532747	0.0585	0.0409	0.0933	no	no	no	0.909416	A	T
5343	279	NC_041336.1	28258498	1.00842	0.00421941	0.00421051	-0.00211416	-0.0008	0.0012	0	no	no	no	0.847437	G	A
5351	152	NC_041331.1	188973	1.00971	0.00486618	0.00485434	-0.00243902	0.0126	0.0142	0	no	no	no	0.979738	A	G
5360	43	NC_041337.1	30635028	1.39179	0.211562	0.206394	-0.0250403	0.0381	0.054	-0.0115	no	no	no	0.969011	A	G
5365	259	NC_041338.1	5651061	1.02359	0.011889	0.0118184	-0.00598007	-0.0042	-0.0033	-0.0072	no	no	no	0.902265	C	A
5368	30	NC_041349.1	25199592	1.87179	0.4925	0.49755	0.0101497	0.0381	0.0361	0.0342	no	no	no	0.953516	A	T
5381	141	NC_041344.1	27756369	1.27402	0.135027	0.141925	0.0486037	0.0521	0.0523	0.0609	no	no	no	0.891538	A	G
5382	206	NC_041342.1	23096249	1.01731	0.0120805	0.0172974	0.301599	0.0672	0.0688	0	no	no	no	0.887962	A	C
5390	136	NC_041343.1	26027580	1.73168	0.34713	0.407015	0.147134	0.0425	0.0044	0.1042	no	no	no	0.892729	C	T
5397	143	NC_041343.1	3543909	1.32007	0.14625	0.166868	0.123559	0.0792	0.0698	0.0707	no	no	no	0.953516	A	T
5402	8	NC_041346.1	8223059	1.02063	0.0183824	0.0206163	0.108359	0.0494	0.0056	0.0846	no	no	no	0.972586	C	T
5404	163	NC_041335.1	7093604	1.00992	0.00996264	0.00991301	-0.00500626	0.0187	0.0194	0	no	no	no	0.957092	A	G
5411	263	NC_041350.1	7157925	1.02158	0.0108696	0.0108105	-0.00546448	0.0065	0.004	-0.0078	no	no	no	0.877235	T	A
5413	156	NC_041339.1	2200282	1.08631	0.0420382	0.043592	0.0356445	0.0127	0.0088	0.021	no	no	no	0.935638	A	G
5421	96	NC_041333.1	5148333	1.01903	0.00957592	0.00953007	-0.004811	0.0245	-0.0018	0.0618	no	no	no	0.871275	C	T
5422	16	NC_041347.1	30770947	1.26541	0.266751	0.265245	-0.00567913	0.0315	0.0305	0.0403	no	no	no	0.942789	G	A
5425	245	NC_041334.1	22775622	1.01058	0.00530504	0.00529097	-0.00265957	-0.0011	-0.0024	0.0061	no	no	no	0.898689	C	A
5431	74	NC_041342.1	25572989	1.63873	0.332487	0.349726	0.0492908	0.0477	0.0449	0.0548	no	no	no	0.939213	G	A
5432	66	NC_041346.1	29209530	1.53311	0.246626	0.286952	0.140532	0.0511	0.0367	0.063	no	no	no	0.971395	G	A
5436	274	NC_041344.1	12570050	1.03273	0.0165517	0.0164147	-0.00834492	0.0242	0.0241	0	no	no	no	0.864124	C	A
5439	153	NC_041331.1	42079759	1.57737	0.249653	0.312942	0.202238	0.0639	0.0548	0.0332	no	no	no	0.859356	A	T
5443	44	NC_041343.1	24402145	1.0891	0.0435866	0.0450157	0.0317469	0.0149	0.018	0.0091	no	no	no	0.957092	G	T
5444	158	NC_041343.1	11490641	1.0145	0.00728155	0.00725504	-0.00365408	0.019	0.0249	-0.0029	no	no	no	0.982122	G	A
5449	266	NC_041347.1	21543267	1.02141	0.00808625	0.0107235	0.245935	0.0153	0.0114	0.0197	no	no	no	0.884386	T	C
5468	155	NC_041342.1	25402802	1.8376	0.455369	0.474956	0.0412403	0.0602	0.0695	0.0063	no	no	no	0.921335	A	C
5469	202	NC_041351.1	10811555	1.10288	0.0509554	0.0520719	0.021441	0.0687	0.0635	0	no	no	no	0.935638	A	T
5482	188	NC_041333.1	26536454	1.00671	0.00672948	0.00670683	-0.0033761	0.0004	-0.0006	-0.0022	no	no	no	0.885578	C	A
5488	107	NC_041337.1	37781732	1.06977	0.0695035	0.0697239	0.00315976	0.0291	0.0413	-0.005	no	no	no	0.840286	G	A
5495	212	NC_041351.1	18517369	1.0308	0.0129702	0.0154431	0.160131	0.0332	0.0336	0	no	no	no	0.918951	G	C
5496	120	NC_041348.1	25885575	1.81959	0.452528	0.463206	0.0230535	0.0085	0.0065	0.0124	no	no	no	0.966627	A	C
5497	123	NC_041335.1	16030393	1.58446	0.321429	0.317181	-0.0133911	0.0331	0.0266	0.0221	no	no	no	0.967819	G	A
5498	109	NC_041348.1	22152203	1.29568	0.148238	0.153621	0.0350402	0.0408	0.0187	0.104	no	no	no	0.98093	G	T
5507	188	NC_041343.1	17389983	1.13914	0.0631443	0.0707559	0.107575	0.0225	0.0024	0.1371	no	no	no	0.924911	T	A
5519	171	NC_041343.1	18205728	1.02449	0.0123457	0.0122695	-0.00621118	0.0002	0.0029	-0.0063	no	no	no	0.868892	T	A
5526	241	NC_041334.1	33012430	1.18493	0.158793	0.184811	0.140784	0.0612	0.0597	0.0092	no	no	no	0.908224	A	G
5530	190	NC_041331.1	861849	1.02446	0.00958904	0.0122528	0.217398	0.0397	0.0412	0	no	no	no	0.870083	A	G
5553	256	NC_041331.1	30859088	1.01771	0.00636132	0.0088662	0.282519	-0.0031	-0.0021	0.0021	no	no	no	0.93683	G	T
5558	169	NC_041353.1	26753355	1.13698	0.12982	0.13689	0.0516489	0.0223	0.0096	0.0043	no	no	no	0.927294	C	A
5563	162	NC_041343.1	4739315	1.00734	0.00367647	0.00366971	-0.00184162	0.0026	-0.0009	-0.0018	no	no	no	0.972586	C	A
5569	105	NC_041347.1	21543283	1.67962	0.365551	0.37469	0.0243897	0.0411	0.0445	0.0327	no	no	no	0.961859	A	G
5570	122	NC_041332.1	9586772	1.74227	0.40129	0.413687	0.0299653	0.0211	0.0198	0.0117	no	no	no	0.923719	C	T
5571	133	NC_041340.1	20000204	1.43255	0.413879	0.432277	0.0425618	0.0471	0.0455	0.0517	no	no	no	0.961859	G	T
5575	220	NC_041331.1	29136869	1.27338	0.134667	0.141578	0.0488149	0.0285	0.0207	0.0352	no	no	no	0.893921	G	A
5578	162	NC_041333.1	33590942	1.01453	0.00729927	0.00727263	-0.003663	0	0.0019	-0.0034	no	no	no	0.979738	T	A
5579	80	NC_041343.1	27977384	1.0777	0.0375	0.0392	0.0433673	0.0868	0.0843	0	no	no	no	0.953516	G	C
5581	221	NC_041346.1	27967379	1.01136	0.00569801	0.00568177	-0.00285714	0.0085	0.0109	0.0049	no	no	no	0.83671	A	T
5587	28	NC_041351.1	30797592	1.8511	0.498127	0.48384	-0.0295282	0.0726	0.0371	0.0512	no	no	no	0.954708	C	A
5593	48	NC_041344.1	10592283	1.27844	0.146465	0.144309	-0.0149359	0.0282	0.0218	0.0493	no	no	no	0.943981	C	T
5598	201	NC_041354.1	9347547	1.04141	0.0185414	0.0207928	0.108278	0.0138	0.0128	0	no	no	no	0.964243	A	T
5603	146	NC_041351.1	7861958	1.11223	0.0982962	0.112154	0.123559	0.0223	0.0294	-0.014	no	no	no	0.909416	T	C
5605	178	NC_041353.1	17170490	1.19181	0.0980663	0.0982256	0.00162175	0.0225	0.0262	0.0145	no	no	no	0.862932	A	T
5609	156	NC_041349.1	26768727	1.28182	0.234414	0.28164	0.167682	0.1499	0.1428	0.0116	no	no	no	0.9559	T	C
5610	154	NC_041351.1	29305097	1.03254	0.0139241	0.0163203	0.146826	0.0232	0.0238	0	no	no	no	0.941597	T	A
5611	242	NC_041340.1	27346435	1.03733	0.0163934	0.0187366	0.125058	0.001	0.0033	-0.0066	no	no	no	0.945173	C	A
5635	133	NC_041341.1	1553614	1.79639	0.430707	0.448154	0.038933	0.0106	0.0124	0.0074	no	no	no	0.877235	A	G
5639	137	NC_041347.1	27919989	1.44807	0.43257	0.447785	0.0339792	0.0265	0.0266	0.0284	no	no	no	0.93683	C	T
5641	157	NC_041336.1	3574447	1.02721	0.0137328	0.0136385	-0.00691389	0.0045	0.0047	0	no	no	no	0.954708	A	T
5657	95	NC_041335.1	26848578	1.00762	0.00381679	0.00380951	-0.00191205	0.0035	0.0054	0	no	no	no	0.93683	C	G
5664	28	NC_041349.1	14459854	1.73435	0.380531	0.408704	0.0689332	0.077	0.0817	0.0447	no	no	no	0.942789	A	C
5665	165	NC_041344.1	16705669	1.19596	0.106042	0.100419	-0.0559896	0.0278	0.0313	0.0182	no	no	no	0.966627	C	A
5675	38	NC_041336.1	13440602	1.41678	0.217553	0.22037	0.0127853	0.0339	0.0309	0.0515	no	no	no	0.964243	A	C
5685	226	NC_041342.1	23096251	1.0104	0.00521512	0.00520153	-0.00261438	0.0253	0.0272	0	no	no	no	0.914184	C	T
5693	188	NC_041334.1	27631945	1.00723	0.00362319	0.00361662	-0.00181488	0.0034	0.0051	0	no	no	no	0.986889	C	T
5700	209	NC_041334.1	21664110	1.02467	0.00995025	0.0123605	0.194994	0.1522	0	0.1412	no	no	no	0.958284	C	G
5701	109	NC_041335.1	13647245	1.86827	0.467974	0.495194	0.0549689	0.0558	0.0183	0.1688	no	no	no	0.9118	G	T
5703	120	NC_041351.1	17980768	1.02219	0.0111801	0.0111176	-0.00562149	0.0176	0.0072	0.0117	no	no	no	0.959476	G	A
5706	113	NC_041342.1	29722727	1.31859	0.162162	0.166055	0.0234409	0.0216	0.0272	0.009	no	no	no	0.926103	G	A
5708	80	NC_041336.1	12860811	1.60426	0.318538	0.328971	0.0317159	0.047	0.0371	0.0456	no	no	no	0.912992	A	T
5711	210	NC_041340.1	8725964	1.55658	0.287582	0.300684	0.0435761	0.0192	0.008	0.064	no	no	no	0.9118	C	T
5712	34	NC_041343.1	24936388	1.49242	0.425445	0.49208	0.135416	0.0916	0.035	0.0401	no	no	no	0.871275	A	C
5715	184	NC_041346.1	23026817	1.01037	0.00520156	0.00518803	-0.00260756	0.004	0.0057	0	no	no	no	0.916567	G	A
5716	190	NC_041339.1	2515923	1.00733	0.00367197	0.00366523	-0.00183936	-0.0037	-0.0022	0	no	no	no	0.973778	T	A
5720	62	NC_041345.1	4067543	1.87101	0.477477	0.497019	0.0393165	0.0333	0.0468	-0.0043	no	no	no	0.926103	A	G
5724	117	NC_041334.1	4817270	1.51879	0.289474	0.278612	-0.0389834	0.0371	0.0289	0.051	no	no	no	0.951132	T	A
5729	259	NC_041351.1	7421765	1.01893	0.00952381	0.00947846	-0.00478469	-0.0006	0.0013	-0.0047	no	no	no	0.876043	T	C
5743	154	NC_041344.1	28444380	1.04312	0.0218978	0.0216581	-0.0110701	0.0439	0.0284	0.0259	no	no	no	0.979738	G	A
5748	106	NC_041346.1	8135280	1.70826	0.399485	0.39239	-0.0180796	0.0314	0.0124	0.0946	no	no	no	0.924911	T	A
5750	213	NC_041340.1	22135505	1.01482	0.00744417	0.00741646	-0.00373599	0.0127	0.0138	0	no	no	no	0.960667	T	A
5751	149	NC_041342.1	20271629	1.09176	0.0854817	0.0916961	0.0677723	0.0427	0.0316	-0.0018	no	no	no	0.878427	G	A
5762	122	NC_041338.1	18117303	1.47479	0.493316	0.474477	-0.0397048	0.0321	0.0363	0.017	no	no	no	0.891538	A	T
5764	260	NC_041343.1	10903613	1.00815	0.00408163	0.0040733	-0.00204499	-0.0031	-0.0014	0	no	no	no	0.876043	A	G
5765	106	NC_041338.1	33749017	1.40707	0.409623	0.406805	-0.00692734	0.0189	0.0243	0.0069	no	no	no	0.916567	A	G
5766	192	NC_041333.1	15802845	1.0076	0.00380711	0.00379986	-0.00190718	0.0012	-0.002	-0.0022	no	no	no	0.939213	C	G
5770	118	NC_041337.1	12382842	1.44196	0.217096	0.234549	0.0744113	0.0194	0.0152	0.0396	no	no	no	0.878427	C	T
5777	223	NC_041344.1	23829786	1.0079	0.00395778	0.00394995	-0.00198282	-0.0032	-0.0018	0	no	no	no	0.903456	C	A
5784	206	NC_041337.1	10671493	1.12585	0.0609911	0.0638908	0.0453856	0.0243	0.0191	0.0316	no	no	no	0.938021	A	C
5810	72	NC_041344.1	27672332	1.01345	0.0135318	0.0134402	-0.00681199	0.06	0	0.0364	no	no	no	0.88081	C	T
5817	92	NC_041338.1	33851552	1.70021	0.350717	0.387389	0.0946636	0.0378	0.0052	0.1122	no	no	no	0.914184	A	G
5820	109	NC_041335.1	24663317	1.01755	0.00882724	0.00878828	-0.00443319	0.0083	0.0034	0.0129	no	no	no	0.945173	G	A
5825	118	NC_041349.1	25501294	1.45845	0.361596	0.458159	0.210764	0.1658	0.0497	0.1272	yes	no	no	0.9559	C	A
5827	178	NC_041331.1	23701656	1.49945	0.329545	0.499092	0.33971	0.0709	0.0563	0.1101	no	no	no	0.839094	C	T
5829	237	NC_041341.1	19419458	1.16305	0.0869565	0.0831758	-0.0454545	0.0148	0.0053	0.038	no	no	no	0.849821	T	A
5835	85	NC_041353.1	11762454	1.2516	0.113307	0.129905	0.127773	0.0496	0.046	0.0725	no	no	no	0.904648	T	G
5836	62	NC_041338.1	12424791	1.07622	0.0367647	0.0384468	0.04375	0.0224	0.0186	0	no	no	no	0.972586	G	T
5840	53	NC_041340.1	462484	1.69423	0.327446	0.383676	0.146556	0.0669	0.0225	0.0298	no	no	no	0.877235	T	C
5847	167	NC_041334.1	1578455	1.36936	0.184906	0.193933	0.0465487	0.0159	0.0204	-0.0011	no	no	no	0.947557	A	G
5853	49	NC_041332.1	41495889	1.06584	0.0313253	0.0331659	0.0554972	0.035	0.0417	0.0021	no	no	no	0.989273	G	C
5860	153	NC_041341.1	10836517	1.53182	0.26703	0.286174	0.0668967	0.0497	0.0329	0.0463	no	no	no	0.874851	A	G
5872	41	NC_041343.1	6485734	1.46645	0.246415	0.248477	0.00830161	0.0515	0.0299	0.1347	no	no	no	0.914184	G	T
5876	79	NC_041353.1	18128686	1.22267	0.109114	0.114515	0.0471634	0.0534	0.0413	0.0144	no	no	no	0.928486	G	T
5878	152	NC_041343.1	26430522	1.44579	0.40566	0.445488	0.0894017	0.0381	0.0118	0.0389	no	no	no	0.884386	C	G
5900	7	NC_041347.1	14666158	1.11824	0.0569307	0.0599665	0.0506258	0.0797	0.0216	0.0422	no	no	no	0.963051	C	T
5909	51	NC_041331.1	28284455	1.03591	0.00979021	0.0180165	0.456598	0.217	-0.0002	0.2157	no	no	no	0.852205	G	C
5910	94	NC_041333.1	27514622	1.33837	0.16687	0.176874	0.0565633	0.05	0.0312	-0.0091	no	no	no	0.978546	A	C
5911	182	NC_041351.1	8179775	1.05507	0.0229885	0.0277023	0.17016	0.0065	-0.0075	0.022	no	no	no	0.933254	T	C
5913	38	NC_041332.1	30581304	1.84275	0.494924	0.478343	-0.0346639	0.0261	0.0055	0.0944	no	no	no	0.939213	C	A
5921	217	NC_041349.1	13050198	1.32858	0.170501	0.1715	0.0058296	0.0222	0.0096	0.0763	no	no	no	0.88081	T	G
5925	149	NC_041342.1	28141277	1.13752	0.116059	0.13743	0.1555	0.0269	0.0217	0.0044	no	no	no	0.883194	G	T
5928	85	NC_041333.1	27737926	1.67156	0.342717	0.369744	0.0730956	0.0683	0.0677	0.0797	no	no	no	0.973778	C	A
5937	237	NC_041340.1	9942280	1.06652	0.0340909	0.0335098	-0.017341	0.0651	0.0624	0	no	no	no	0.943981	A	G
5942	120	NC_041348.1	1099008	1.59419	0.298177	0.322957	0.0767268	0.0479	0.0175	0.1548	no	no	no	0.915375	G	A
5945	174	NC_041337.1	7821451	1.24285	0.124216	0.125241	0.00818935	0.0354	0.0336	0.007	no	no	no	0.94994	C	T
5950	115	NC_041342.1	8321661	0	0.522901	0.499934	-0.0459387	0.0326	0.0212	0.0645	no	no	no	0.93683	C	A
5965	209	NC_041336.1	23106974	1.01272	0.0063857	0.00636531	-0.00320307	-0.0033	-0.0023	0	no	no	no	0.933254	G	A
5981	86	NC_041351.1	16246176	1.11413	0.0571429	0.0578496	0.0122172	0.0299	0.0167	0.0532	no	no	no	0.959476	T	C
5987	136	NC_041343.1	7067465	1.60034	0.324288	0.326614	0.00712206	0.0428	0.0171	0.1339	no	no	no	0.878427	T	A
5989	230	NC_041333.1	27282227	1.00773	0.00387097	0.00386348	-0.00193924	-0.0044	-0.0026	0	no	no	no	0.923719	C	A
5994	19	NC_041340.1	24708324	1.44324	0.233129	0.235294	0.00920096	0.0304	0.0215	0.0293	no	no	no	0.971395	C	T
6007	19	NC_041334.1	25675517	1.36625	0.159119	0.192219	0.1722	0.0991	0.0723	0.0289	no	no	no	0.973778	T	C
6012	56	NC_041335.1	27673621	1.77595	0.422018	0.435049	0.029952	0.0801	0.0396	0.1929	no	no	no	0.909416	G	A
6015	125	NC_041335.1	4889238	1.01096	0.00549451	0.00547941	-0.00275482	0.0194	0.0214	0	no	no	no	0.8677	G	T
6019	23	NC_041346.1	6711383	1.05518	0.0257038	0.0277555	0.0739211	0.0274	0.0125	0.0511	no	no	no	0.973778	C	G
6026	134	NC_041343.1	721191	1.01215	0.00365854	0.00607897	0.398165	0.0663	0.0696	0	no	no	no	0.977354	C	T
6027	258	NC_041341.1	26065534	1.12312	0.0535714	0.0624764	0.142534	0.0169	0.0152	0.009	no	no	no	0.8677	G	A
6043	202	NC_041346.1	20608209	1.22171	0.0870712	0.114006	0.23626	0.0436	0.0238	0	no	no	no	0.903456	A	G
6049	113	NC_041341.1	6709078	1.18182	0.0878713	0.0929926	0.0550719	0.0711	0.0783	0.0517	no	no	no	0.963051	A	T
6050	222	NC_041338.1	30946991	1.30855	0.140881	0.160595	0.122759	0.0423	0.031	0.0399	no	no	no	0.947557	T	C
6053	45	NC_041335.1	1938287	1.83415	0.38191	0.4727	0.192067	0.09	0.0218	0.2212	no	no	no	0.948749	C	T
6054	184	NC_041350.1	22229867	1.02689	0.0135685	0.0134765	-0.0068306	0.0042	0.006	-0.0074	no	no	no	0.878427	T	A
6061	23	NC_041345.1	15846517	1.03123	0.0157819	0.0156574	-0.00795372	0.0132	0.0133	0	no	no	no	0.830751	T	C
6063	114	NC_041337.1	24000957	1.79291	0.441176	0.44592	0.0106375	0.069	0.0481	0.0527	no	no	no	0.891538	C	T
6074	118	NC_041334.1	21027203	1.52297	0.249692	0.281046	0.111559	0.0889	0.0833	0.0277	no	no	no	0.969011	G	A
6077	178	NC_041339.1	3878108	1.00777	0.00389105	0.00388348	-0.00194932	-0.0044	-0.0027	0	no	no	no	0.918951	G	C
6085	97	NC_041331.1	2112548	1.86739	0.451477	0.494584	0.0871582	0.0429	0.0404	0.0604	no	no	no	0.847437	A	C
6092	123	NC_041335.1	23245464	1.07781	0.0400534	0.0392513	-0.020436	0.0531	0.0497	0	no	no	no	0.892729	C	G
6093	14	NC_041348.1	164523	1.02738	0.0138191	0.0137236	-0.00695762	0.0279	0.0318	0.0021	no	no	no	0.948749	G	A
6098	130	NC_041352.1	10392806	1.06808	0.0349127	0.0343033	-0.0177665	0.0261	0.0165	0.0565	no	no	no	0.9559	C	A
6107	12	NC_041351.1	7910244	1.03586	0.0181582	0.0179934	-0.0091623	0.0137	0.013	0	no	no	no	0.918951	T	G
6114	198	NC_041339.1	8074011	1.46292	0.231362	0.246469	0.0612934	0.0315	0.0263	0.0397	no	no	no	0.927294	C	T
6116	164	NC_041343.1	27365970	1.59601	0.295946	0.324031	0.0866746	0.0539	0.0394	0.0574	no	no	no	0.882002	G	C
6131	170	NC_041334.1	33885052	1.12037	0.0630517	0.0610639	-0.0325521	0.0108	0.0165	-0.0086	no	no	no	0.945173	G	A
6136	192	NC_041331.1	31728427	1.01565	0.0078637	0.00783278	-0.00394737	0.0063	0.0078	0	no	no	no	0.909416	G	T
6154	58	NC_041345.1	5464767	1.87044	0.523688	0.496642	-0.054456	0.0321	0.0282	0.0432	no	no	no	0.93087	A	G
6158	41	NC_041353.1	7457961	1.35744	0.194647	0.187354	-0.0389282	0.0291	0.0299	0.0299	no	no	no	0.979738	C	A
6169	130	NC_041347.1	10507744	1.79037	0.396786	0.444307	0.106955	0.0439	0.0336	0.0824	no	no	no	0.964243	A	G
6172	114	NC_041332.1	13373855	1.80947	0.393659	0.45661	0.137866	0.1249	0.0772	0.0623	no	no	no	0.902265	T	C
6181	143	NC_041334.1	25874139	1.27386	0.148438	0.141842	-0.0464966	0.0263	0.021	0.025	no	no	no	0.915375	A	G
6189	206	NC_041345.1	5835971	1.87501	0.444293	0.499667	0.11082	0.0291	0.0252	0.0457	no	no	no	0.877235	A	C
6191	115	NC_041335.1	13069360	1.05537	0.0282555	0.0278563	-0.0143302	0.0126	0.0119	-0.0027	no	no	no	0.970203	T	G
6198	157	NC_041335.1	12041006	1.83078	0.46401	0.470492	0.0137772	0.0578	0.0408	0.1257	no	no	no	0.927294	G	A
6205	211	NC_041347.1	11454391	1.39446	0.358667	0.3942	0.0901404	0.0391	0.0419	0.0098	no	no	no	0.893921	G	A
6212	20	NC_041347.1	33934157	1.85234	0.482097	0.484654	0.00527537	0.0247	0.0214	0.0412	no	no	no	0.932062	G	T
6215	142	NC_041345.1	30285836	1.07211	0.0344828	0.0363512	0.0513988	0.0111	0.0192	-0.008	no	no	no	0.933254	C	T
6225	91	NC_041348.1	16663837	1.44159	0.237852	0.234352	-0.0149325	0.0186	0.0167	0.0288	no	no	no	0.932062	G	A
6237	42	NC_041331.1	23779411	1.3225	0.153736	0.168168	0.0858237	0.1478	0.1276	-0.0039	yes	no	no	0.829559	C	T
6240	200	NC_041334.1	32369727	1.17111	0.0866337	0.0873903	0.00865846	0.0237	0.0189	-0.0026	no	no	no	0.963051	T	C
6246	96	NC_041333.1	24779179	1.32105	0.152228	0.167403	0.0906521	0.1522	0.0943	0.13	no	no	no	0.963051	A	G
6248	229	NC_041342.1	30999998	1.01404	0.00423131	0.00702732	0.397877	-0.0018	0.0007	0	no	no	no	0.845054	A	T
6255	173	NC_041343.1	11831866	1.01734	0.00871731	0.00867931	-0.00437774	0.0015	0.0021	0	no	no	no	0.957092	A	G
6266	70	NC_041339.1	3593483	1.05725	0.0292326	0.0288054	-0.0148331	0.0051	0.0023	0	no	no	no	0.978546	G	T
6267	87	NC_041338.1	12034396	1.86104	0.49047	0.490409	-0.000125105	0.0266	0.0223	0.0472	no	no	no	0.938021	A	C
6271	226	NC_041349.1	22343164	1.25936	0.116368	0.134061	0.131975	0.0335	0.0292	0.0034	no	no	no	0.932062	G	A
6283	183	NC_041338.1	33492854	1.53968	0.273103	0.290762	0.0607334	0.0108	0.0102	0.0157	no	no	no	0.864124	G	A
6288	121	NC_041333.1	27804711	1.69132	0.384896	0.381906	-0.00783156	0.0311	0.013	0.0301	no	no	no	0.978546	G	T
6293	38	NC_041339.1	20006558	1.11089	0.0578512	0.0561779	-0.0297872	0.0487	0.0217	0.151	no	no	no	0.865316	A	T
6301	112	NC_041345.1	21695134	1.01478	0.0049505	0.00739817	0.330849	0.0049	0.0066	0	no	no	no	0.963051	C	T
6307	63	NC_041341.1	10028542	1.21966	0.110437	0.112928	0.0220605	0.0481	0.0544	0.0317	no	no	no	0.982122	G	A
6333	182	NC_041335.1	32358967	1.49491	0.259074	0.2648	0.021624	0.0458	0.022	0.0145	no	no	no	0.952324	G	T
6342	94	NC_041335.1	11040552	1.02494	0.0125786	0.0124995	-0.00632911	0.0012	0.0012	0	no	no	no	0.947557	G	C
6347	18	NC_041347.1	24271357	1.05544	0.0233702	0.0278901	0.16206	0.055	0.0538	0	no	no	no	0.969011	G	A
6352	124	NC_041334.1	8058379	1.82147	0.462705	0.464422	0.00369606	0.0405	0.0265	0.0192	no	no	no	0.942789	A	G
6353	60	NC_041339.1	3114915	1.12481	0.116337	0.12473	0.0672954	0.0919	0.0809	0.0445	no	no	no	0.963051	A	G
6365	158	NC_041332.1	39306507	1.04922	0.0371846	0.0491915	0.244084	0.0429	0.037	0	no	no	no	0.897497	C	G
6374	49	NC_041351.1	10789695	1.02277	0.0204604	0.022753	0.100762	0.0099	0.0084	0	no	no	no	0.932062	T	C
6385	15	NC_041337.1	4430648	1.60784	0.334572	0.331124	-0.0104153	0.0482	0.0368	0.0201	no	no	no	0.961859	A	G
6392	165	NC_041335.1	8585368	1.1109	0.0477987	0.0561877	0.149302	0.0704	0.0644	0	no	no	no	0.947557	T	C
6398	190	NC_041331.1	28284455	1.01987	0.01	0.00995	-0.00502513	0.0091	0.01	0	no	no	no	0.953516	C	T
6401	48	NC_041339.1	23138738	1.19053	0.0954151	0.097561	0.0219952	0.024	0.0118	0.0815	no	no	no	0.961859	C	T
6425	223	NC_041333.1	31646008	1.05788	0.029563	0.029126	-0.0150033	0.0352	0.0025	0.0317	no	no	no	0.927294	T	A
6428	252	NC_041340.1	6646674	1.0065	0.0065189	0.00649766	-0.00327011	0.0039	-0.0015	0.0015	no	no	no	0.914184	T	A
6439	119	NC_041344.1	27803016	0	0.190948	0.186305	-0.0249183	0.0132	0.0202	-0.006	no	no	no	0.84267	A	G
6447	206	NC_041354.1	12522171	1.02833	0.0143043	0.014202	-0.00720367	0.0061	-0.0023	0.0329	no	no	no	0.916567	G	A
6448	200	NC_041338.1	2694764	1.67475	0.361478	0.37168	0.0274497	0.0604	0.0421	0.1145	no	no	no	0.903456	A	T
6451	61	NC_041331.1	21429422	1.43323	0.220056	0.229611	0.0416153	0.0729	0.061	0.0337	no	no	no	0.855781	G	A
6452	142	NC_041336.1	11757335	1.01453	0.0119681	0.0145207	0.17579	0.0429	0	0.0103	no	no	no	0.896305	G	T
6457	103	NC_041350.1	28594222	1.86682	0.503788	0.494241	-0.0193165	0.019	0.0155	0.0265	no	no	no	0.943981	G	C
6459	47	NC_041331.1	29022250	1.85042	0.455712	0.483386	0.0572496	0.0946	0.0543	0.0943	no	no	no	0.928486	T	A
6470	104	NC_041348.1	18286205	1.50524	0.247059	0.270751	0.0875068	0.0872	0.0831	0.0463	no	no	no	0.9118	A	G
6473	149	NC_041334.1	38714650	1.00728	0.0036452	0.00363856	-0.00182593	0.0026	0.0043	0	no	no	no	0.98093	A	G
6481	92	NC_041331.1	35221731	1.31215	0.146699	0.162556	0.0975453	0.1272	0.019	0.065	no	no	no	0.97497	C	A
6483	157	NC_041340.1	19083687	1.22885	0.112022	0.117785	0.0489289	0.0553	0.0491	0.0228	no	no	no	0.872467	C	A
6488	94	NC_041337.1	29303095	1.23033	0.227673	0.230188	0.0109256	0.0315	0.0283	0.0104	no	no	no	0.947557	A	T
6490	141	NC_041345.1	33579653	1.04392	0.019685	0.0220608	0.107694	0.0586	-0.001	0.0381	no	no	no	0.908224	C	G
6494	156	NC_041350.1	15864946	1.01747	0.00878294	0.00874437	-0.00441084	0.0209	0.022	0	no	no	no	0.94994	T	A
6498	212	NC_041336.1	27191311	1.86661	0.49162	0.494066	0.00495093	0.0394	0.0342	0.052	no	no	no	0.853397	G	T
6510	96	NC_041333.1	11359822	1.55199	0.31383	0.297982	-0.0531838	0.0275	0.0408	-0.0086	no	no	no	0.896305	G	A
6520	227	NC_041332.1	29773923	1.0078	0.00390625	0.00389862	-0.00195695	0.0015	0.0012	0.0028	no	no	no	0.915375	C	A
6526	186	NC_041345.1	34092597	1.81012	0.405966	0.457039	0.111746	0.1075	0.0655	0.0454	no	no	no	0.918951	A	G
6533	155	NC_041346.1	27522341	1.10641	0.0504926	0.0538831	0.0629231	0.0171	0.0111	0.0119	no	no	no	0.967819	A	G
6535	215	NC_041346.1	24999451	1.01497	0.00501253	0.00749053	0.330818	0.0062	0.008	0	no	no	no	0.951132	A	C
6536	156	NC_041333.1	18343078	1.01223	0.0122951	0.0122195	-0.00618557	-0.0073	-0.0074	0.0003	no	no	no	0.872467	A	G
6540	278	NC_041337.1	39664123	1.01878	0.00674764	0.00940207	0.282324	-0.004	-0.0029	0	no	no	no	0.883194	G	C
6544	172	NC_041349.1	26299201	1.73489	0.336801	0.409037	0.1766	0.1218	0.1368	0.0181	no	no	no	0.916567	A	C
6549	144	NC_041347.1	21818310	1.80037	0.41272	0.450722	0.0843129	0.0805	0.0818	0.0075	no	no	no	0.88081	T	C
6563	46	NC_041352.1	5212779	1.05487	0.0279898	0.0275981	-0.0141935	0.0037	0.001	0	no	no	no	0.93683	C	T
6580	139	NC_041331.1	2841190	1.00804	0.00402685	0.00401874	-0.00201748	-0.0033	-0.0012	0	no	no	no	0.887962	G	A
6582	155	NC_041344.1	5367628	1.01444	0.00725514	0.00722882	-0.00364078	0.0228	0.024	0	no	no	no	0.985697	A	G
6603	42	NC_041339.1	2536125	1.23833	0.11378	0.122836	0.0737223	0.048	0.0635	0.0067	no	no	no	0.942789	G	A
6605	97	NC_041333.1	10778163	1.2528	0.128205	0.130557	0.0180136	0.0115	0.009	0.0241	no	no	no	0.976162	G	A
6609	48	NC_041352.1	20424900	1.09831	0.0961298	0.0982519	0.0215979	0.0466	0.0135	0.0826	no	no	no	0.954708	C	T
6611	224	NC_041350.1	25412318	1.00782	0.00391645	0.00390878	-0.00196207	-0.0053	-0.0034	0	no	no	no	0.912992	G	T
6616	52	NC_041348.1	23732881	1.72311	0.380124	0.401664	0.0536252	0.1014	0.057	0.0191	no	no	no	0.959476	C	T
6622	186	NC_041351.1	25551154	1.00758	0.00379747	0.00379026	-0.00190235	-0.0016	-0.0017	-0.0013	no	no	no	0.941597	G	T
6627	194	NC_041347.1	24770548	1.42006	0.397933	0.419793	0.0520741	0.0387	0.0274	0.0014	no	no	no	0.922527	T	C
6631	27	NC_041338.1	34240136	1.52129	0.25964	0.280057	0.0729025	0.0263	0.0184	0.0337	no	no	no	0.927294	C	T
6646	132	NC_041349.1	11249568	1.87534	0.486933	0.499886	0.0259118	0.0741	0.0631	0.012	no	no	no	0.866508	T	C
6648	24	NC_041346.1	15589810	1.03492	0.0328947	0.0348953	0.0573293	0.0544	0.0518	0	no	no	no	0.90584	C	T
6651	235	NC_041332.1	23873647	1.00741	0.00371287	0.00370598	-0.00185989	0.0114	0.0132	0	no	no	no	0.963051	G	A
6655	59	NC_041348.1	21088706	1.06753	0.0266312	0.0340212	0.217219	0.0676	0.0027	0.0242	no	no	no	0.895113	G	A
6661	70	NC_041333.1	8991749	1.24297	0.121891	0.125306	0.0272593	0.0143	0.0063	0.0357	no	no	no	0.958284	A	G
6662	211	NC_041335.1	33299976	1.65529	0.304862	0.35978	0.152643	0.014	0.007	-0.0036	no	no	no	0.907032	C	T
6667	179	NC_041338.1	21927451	1.02096	0.0105541	0.0104984	-0.00530504	0.027	0.0283	0	no	no	no	0.903456	G	T
6673	235	NC_041354.1	12353693	1.22886	0.106354	0.117792	0.0971033	0.0223	0.017	0.0215	no	no	no	0.862932	G	A
6677	175	NC_041340.1	34342689	1.49959	0.417772	0.49926	0.163218	0.0668	0.04	0.0914	no	no	no	0.898689	C	T
6681	127	NC_041338.1	14414075	1.12761	0.0586592	0.064792	0.0946532	0.0463	0.0314	0.0341	no	no	no	0.853397	C	T
6684	85	NC_041342.1	20887350	1.07352	0.0377834	0.0370696	-0.0192555	0.0189	0.0147	0	no	no	no	0.946365	T	C
6688	125	NC_041353.1	10112460	1.5944	0.317419	0.323083	0.0175314	0.0232	0.0036	0.0971	no	no	no	0.923719	G	T
6690	203	NC_041347.1	18357998	1.01058	0.00530504	0.00529097	-0.00265957	0.001	0.0025	0	no	no	no	0.898689	C	A
6706	53	NC_041340.1	13829684	1.81224	0.461538	0.458395	-0.0068576	0.0473	0.0189	0.0815	no	no	no	0.8677	C	T
6707	233	NC_041342.1	30733514	1.01005	0.00503778	0.00502509	-0.00252525	0.01	0.0015	0.0047	no	no	no	0.946365	C	T
6711	243	NC_041341.1	32650143	1.65313	0.32525	0.358436	0.0925875	0.047	0.0527	0.0188	no	no	no	0.835518	A	C
6712	88	NC_041341.1	14404154	1.2239	0.112883	0.115172	0.0198693	0.0292	0.0137	0.0096	no	no	no	0.971395	G	T
6715	34	NC_041331.1	13962976	1.02575	0.012987	0.0129027	-0.00653595	0.0153	0.0038	0.0186	no	no	no	0.825983	C	T
6717	224	NC_041342.1	21484026	1.11606	0.0505689	0.0588415	0.140591	0.038	0.0309	0	no	no	no	0.942789	A	T
6727	209	NC_041331.1	32038586	1.14378	0.0685786	0.0731673	0.0627158	0.0544	0.0197	0.1589	no	no	no	0.9559	A	T
6732	41	NC_041337.1	5753125	1.73935	0.417313	0.411843	-0.0132799	0.0502	0.0409	0.0417	no	no	no	0.922527	C	A
6748	157	NC_041338.1	29035380	1.10865	0.0483425	0.0550264	0.121466	0.022	0.0172	0.0064	no	no	no	0.862932	C	A
6749	46	NC_041350.1	23906342	1.28868	0.155172	0.149824	-0.035696	0.0124	0.0095	0.0072	no	no	no	0.898689	A	T
6754	117	NC_041331.1	20199469	1.07036	0.0361146	0.0354624	-0.0183893	0.0133	0.0116	-0.0033	no	no	no	0.957092	A	C
6756	187	NC_041331.1	7429883	1.05146	0.0262172	0.0258736	-0.0132827	0.0141	0.0187	-0.0082	no	no	no	0.954708	A	T
6765	127	NC_041341.1	15232514	1.01499	0.00752823	0.00749989	-0.00377834	0.0059	0.0059	0.0145	no	no	no	0.94994	G	A
6769	47	NC_041354.1	6457845	1.36215	0.364247	0.361905	-0.0064719	0.0397	0.0147	0.0773	no	no	no	0.88677	A	G
6773	125	NC_041339.1	26447821	1.24121	0.113692	0.124374	0.0858853	0.0899	0.096	0.0345	no	no	no	0.97497	T	C
6774	186	NC_041353.1	5786089	1.06673	0.0341997	0.0336149	-0.0173974	0.0308	0.0278	0	no	no	no	0.871275	C	T
6782	237	NC_041335.1	15774028	1.01773	0.0089172	0.00887744	-0.00447857	0.0156	0.0167	0	no	no	no	0.935638	C	A
6785	241	NC_041337.1	19255995	1.14247	0.0529986	0.0724777	0.26876	0.0297	0.022	0.0189	no	no	no	0.854589	T	C
6793	109	NC_041345.1	28754174	1.27625	0.140394	0.143133	0.0191366	0.0443	0.0281	0.033	no	no	no	0.967819	A	T
6794	116	NC_041341.1	15232517	1.10902	0.0487145	0.0552185	0.117788	0.2147	0.0161	0.162	no	no	no	0.88081	G	C
6797	112	NC_041341.1	24756593	1.80334	0.404792	0.452663	0.105754	0.0739	0.0755	0.0595	no	no	no	0.945173	T	C
6802	158	NC_041344.1	10083472	1.06943	0.0330789	0.0349889	0.0545892	0.0224	0.0188	0	no	no	no	0.93683	G	T
6807	152	NC_041340.1	10978699	1.04705	0.0214106	0.0236432	0.0944282	0.0192	0.0206	-0.0037	no	no	no	0.946365	G	A
6808	40	NC_041342.1	9778065	1.53654	0.278261	0.288952	0.0369991	0.0233	0.029	0.0033	no	no	no	0.959476	T	G
6820	133	NC_041331.1	37663582	1.67237	0.338753	0.370212	0.0849757	0.0395	0.0402	0.0464	no	no	no	0.879619	C	G
6822	226	NC_041344.1	8581821	1.29766	0.148936	0.154687	0.0371788	0.0222	0.0163	0.0374	no	no	no	0.952324	C	T
6826	81	NC_041338.1	7542809	1.5394	0.262317	0.290607	0.0973475	0.1365	0.1173	0.2158	no	no	no	0.895113	C	T
6831	119	NC_041334.1	3149630	1.74516	0.398196	0.415506	0.0416594	0.0269	0.0356	0.0032	no	no	no	0.924911	G	A
6836	263	NC_041337.1	19069502	1.07761	0.0346205	0.0391489	0.11567	0.05	0.0823	-0.0004	no	no	no	0.895113	C	T
6840	41	NC_041335.1	5672061	1.57083	0.296343	0.309096	0.041258	0.0397	0.0408	0.0075	no	no	no	0.945173	C	T
6853	10	NC_041333.1	4428413	1.87483	0.434426	0.499548	0.130362	0.0543	0.061	0.0361	no	no	no	0.872467	T	A
6858	26	NC_041339.1	1418824	1.00976	0.00489596	0.00488398	-0.00245399	0.0169	0.0186	0	no	no	no	0.973778	G	A
6863	270	NC_041335.1	31145709	1.10653	0.0449141	0.053943	0.167378	0.093	0.1186	0.0107	no	no	no	0.902265	C	A
6865	8	NC_041333.1	19436858	1.59227	0.329531	0.32182	-0.0239593	0.0313	0.0228	0.0559	no	no	no	0.940405	G	T
6877	117	NC_041334.1	32871088	1.49989	0.449109	0.499572	0.101011	0.0723	0.0738	0.0784	no	no	no	0.93683	T	C
6880	32	NC_041342.1	11919429	1.03735	0.0189229	0.0187438	-0.0095518	0.0519	0.0522	0	no	no	no	0.818832	A	T
6882	77	NC_041335.1	24055202	1.71349	0.378706	0.395633	0.042785	0.1006	0.0742	0.1974	no	no	no	0.884386	C	T
6891	115	NC_041336.1	20890841	1.69874	0.365101	0.386469	0.0552914	0.0546	0.0312	0.1072	no	no	no	0.887962	A	C
6898	180	NC_041337.1	20325459	1.02198	0.0110701	0.0110088	-0.00556586	0.1589	0	0.1518	no	no	no	0.969011	C	A
6899	59	NC_041353.1	6315411	1.78751	0.461538	0.442466	-0.0431061	0.0269	0.029	0.0196	no	no	no	0.945173	A	G
6903	132	NC_041342.1	13283347	1.72595	0.390762	0.403442	0.0314296	0.1055	0.1143	0.0657	no	no	no	0.954708	T	C
6918	174	NC_041340.1	27346435	1.23393	0.108586	0.120495	0.0988331	0.0581	0.0474	0.0342	no	no	no	0.943981	C	T
6928	246	NC_041340.1	12887483	1.05606	0.0258856	0.0282011	0.0821075	0.0248	0.023	0	no	no	no	0.874851	T	A
6933	169	NC_041341.1	36713327	1.01024	0.00513479	0.00512161	-0.002574	0.0023	0.0039	0	no	no	no	0.928486	G	A
6934	60	NC_041338.1	29286451	1.04325	0.0441989	0.0432221	-0.0225989	0.016	0.0172	-0.0083	no	no	no	0.862932	A	G
6941	248	NC_041336.1	36832570	1.28664	0.134008	0.148728	0.0989727	0.0265	0.0044	0.0358	no	no	no	0.942789	C	T
6944	226	NC_041342.1	11811865	1.05979	0.0305556	0.0300887	-0.0155148	0.0238	0.009	0.0171	no	no	no	0.858164	G	A
6947	199	NC_041340.1	6329022	1.07411	0.0613577	0.0740572	0.171482	0.0371	0.0099	0.0403	no	no	no	0.912992	T	G
6957	156	NC_041348.1	6094521	1.1168	0.0504648	0.059223	0.147886	0.0509	0.0466	-0.0005	no	no	no	0.897497	C	A
6965	193	NC_041352.1	8153134	1.01457	0.00487805	0.0072903	0.330885	-0.0028	-0.0011	0	no	no	no	0.977354	C	T
6972	113	NC_041341.1	7503252	1.65989	0.357798	0.362583	0.0131961	0.0452	0.0539	-0.0016	no	no	no	0.909416	C	G
6974	103	NC_041343.1	26623374	1.02425	0.00977995	0.0121502	0.19508	0.0082	0.0132	-0.0046	no	no	no	0.97497	A	G
6980	61	NC_041333.1	16106479	1.86439	0.525874	0.492597	-0.067554	0.0459	0.0299	0.0809	no	no	no	0.852205	C	T
6987	26	NC_041337.1	27028401	1.06917	0.0329531	0.0348583	0.0546544	0.0324	0.0296	0	no	no	no	0.940405	C	T
6989	126	NC_041345.1	19215080	1.86811	0.46398	0.495109	0.0628726	0.0954	0.0532	0.11	no	no	no	0.976162	G	A
6991	157	NC_041346.1	4642894	1.0196	0.00739827	0.00981571	0.246283	-0.0002	0.0035	-0.0071	no	no	no	0.966627	C	T
7002	199	NC_041354.1	3933649	1.29942	0.273779	0.299227	0.085047	0.0484	0.0373	0.0955	no	no	no	0.927294	G	T
7011	93	NC_041350.1	26232791	1.81066	0.459709	0.457385	-0.00508195	0.0295	0.0363	0.0078	no	no	no	0.902265	C	T
7014	252	NC_041337.1	27668177	1.00519	0.00520156	0.00518803	-0.00260756	-0.0026	-0.0013	0	no	no	no	0.916567	G	T
7025	69	NC_041339.1	25144817	1.2789	0.134804	0.14456	0.0674867	0.0874	0.0751	0.017	no	no	no	0.972586	A	G
7032	130	NC_041352.1	19520970	1.77778	0.403896	0.436224	0.0741095	0.0623	0.0475	0.0814	no	no	no	0.917759	C	G
7043	30	NC_041340.1	5257597	1.7929	0.407457	0.445914	0.0862439	0.1023	0.0104	0.091	no	no	no	0.895113	G	C
7046	91	NC_041337.1	9345342	1.8228	0.452949	0.465287	0.026518	0.0283	0.0136	0.0588	no	no	no	0.94994	G	T
7051	23	NC_041341.1	27631749	1.00748	0.00374532	0.0037383	-0.00187617	0.0048	0.0066	0	no	no	no	0.954708	C	T
7058	75	NC_041348.1	11389950	1.6517	0.307794	0.35759	0.139254	0.1276	0.035	0.0842	no	no	no	0.902265	G	A
7064	44	NC_041348.1	2883616	1.57256	0.305043	0.310126	0.0163915	0.0367	0.0069	0.0449	no	no	no	0.969011	A	G
7071	91	NC_041347.1	1454152	1.59493	0.326303	0.323408	-0.00895061	0.0461	0.0339	0.0921	no	no	no	0.960667	C	A
7074	29	NC_041340.1	24481137	1.84888	0.474343	0.482378	0.0166569	0.071	0.0662	0.0932	no	no	no	0.952324	G	T
7078	100	NC_041353.1	20834354	1.14549	0.0745721	0.0740513	-0.00703337	0.0185	0.0069	0.0329	no	no	no	0.97497	T	G
7079	124	NC_041348.1	29938008	1.44871	0.444733	0.448416	0.00821341	0.0442	0.0403	0.0253	no	no	no	0.916567	T	C
7083	20	NC_041344.1	10515825	1.01502	0.00754717	0.00751869	-0.00378788	0.0188	0.0249	-0.0037	no	no	no	0.947557	T	C
7086	16	NC_041336.1	3704495	1.4353	0.329577	0.434997	0.242345	0.0401	0.043	-0.0042	no	no	no	0.846246	T	C
7087	176	NC_041346.1	24703482	1.18183	0.0810056	0.0929863	0.128844	0.0221	0.0113	0.0156	no	no	no	0.853397	A	T
7109	43	NC_041343.1	33243940	1.81242	0.440217	0.458515	0.0399072	0.0401	0.0443	0.0326	no	no	no	0.877235	A	C
7121	39	NC_041336.1	3280947	1.78248	0.461063	0.439247	-0.0496681	0.0346	0.0254	0.0388	no	no	no	0.964243	A	T
7134	52	NC_041345.1	10849180	1.02498	0.0125945	0.0125151	-0.00633714	0.0161	0.0017	0.0264	no	no	no	0.946365	G	T
7151	196	NC_041351.1	9159112	1.0314	0.013431	0.015747	0.147077	0.0417	0.0422	0	no	no	no	0.976162	C	T
7153	73	NC_041338.1	33836380	1.32052	0.163449	0.167106	0.021881	0.0361	0.0287	0.0468	no	no	no	0.926103	A	G
7159	114	NC_041353.1	13788045	1.87477	0.508941	0.4995	-0.0189015	0.057	0.0014	0.1607	no	no	no	0.866508	C	T
7164	90	NC_041331.1	19507971	1.23963	0.122573	0.123532	0.00776746	0.0369	0.0292	0.0183	no	no	no	0.982122	T	C
7165	207	NC_041354.1	13895960	1.11211	0.0483461	0.0568116	0.149011	0.0656	0.0154	0.0968	no	no	no	0.93683	T	A
7189	93	NC_041342.1	20784637	1.24647	0.112861	0.127169	0.112514	0.0683	0.0541	0.0035	no	no	no	0.908224	G	T
7199	7	NC_041340.1	25137068	1.86045	0.451923	0.489991	0.0776915	0.0551	0.0616	0.0447	no	no	no	0.8677	A	G
7203	127	NC_041341.1	26065531	1.54629	0.251381	0.294634	0.146801	0.091	0.0261	0.0454	no	no	no	0.862932	T	A
7210	148	NC_041338.1	29140330	1.11359	0.0568603	0.0575723	0.0123673	0.0074	0.0065	0.0114	no	no	no	0.964243	T	G
7219	19	NC_041337.1	30200934	1.73481	0.386667	0.408978	0.0545534	0.0579	0.0037	0.1033	no	no	no	0.893921	T	C
7230	78	NC_041340.1	16183624	1.06786	0.0347938	0.0341885	-0.0177049	0.0452	0.053	0.0077	no	no	no	0.924911	A	G
7233	105	NC_041346.1	22181414	1.68543	0.344241	0.378251	0.0899139	0.0825	0.0664	0.0544	no	no	no	0.910608	A	T
7237	179	NC_041345.1	23899687	1.03449	0.0174564	0.017304	-0.00880503	0.0137	0.0131	0	no	no	no	0.9559	G	A
7248	220	NC_041332.1	15368944	1.09162	0.0447154	0.0463009	0.0342421	0.0203	0.0264	0.0017	no	no	no	0.879619	A	G
7255	122	NC_041341.1	34838187	1.60764	0.314286	0.331007	0.050515	0.0712	0.0406	0.0754	no	no	no	0.959476	C	T
7257	220	NC_041344.1	16457767	1.03633	0.0264201	0.0363041	0.272255	0.0988	0.0524	0.1054	no	no	no	0.902265	G	A
7265	52	NC_041353.1	6159412	1.48335	0.252903	0.258151	0.0203287	0.0638	0.0314	0.1697	no	no	no	0.923719	G	C
7266	93	NC_041343.1	2756231	1.83476	0.48589	0.473111	-0.0270102	0.0553	0.0464	0.0547	no	no	no	0.971395	T	A
7278	82	NC_041354.1	18612928	1.13085	0.0567633	0.0664711	0.146045	0.0248	0.0186	0.0049	no	no	no	0.986889	C	T
7284	137	NC_041345.1	23465596	1.06303	0.0322581	0.0317378	-0.0163934	0.0414	0.0387	0	no	no	no	0.960667	T	A
7287	144	NC_041344.1	11311235	1.43911	0.431242	0.43882	0.01727	0.0277	0.0109	0.0698	no	no	no	0.892729	C	T
7302	178	NC_041341.1	33434272	1.11064	0.0550336	0.0560524	0.0181771	0.0707	0.064	0	no	no	no	0.887962	G	A
7338	100	NC_041347.1	2830919	1.03621	0.0183374	0.0181693	-0.00925355	0.0382	0.0379	0	no	no	no	0.97497	C	T
7352	145	NC_041333.1	25509817	1.05883	0.0273224	0.029603	0.0770395	0.03	0.0308	-0.0058	no	no	no	0.872467	T	C
7356	95	NC_041351.1	9159110	1.00743	0.00372208	0.00371516	-0.00186451	0.0391	0.0413	0	no	no	no	0.960667	A	G
7363	47	NC_041331.1	6488794	1.60237	0.257772	0.32784	0.213727	0.1774	0.0131	0.0708	no	no	no	0.920143	G	A
7364	113	NC_041337.1	16028108	1.59897	0.31203	0.325817	0.0423146	0.0289	0.0056	0.1039	no	no	no	0.951132	T	C
7365	39	NC_041339.1	17292431	1.65983	0.350384	0.362556	0.0335751	0.0368	0.0359	0.0139	no	no	no	0.932062	G	T
7368	8	NC_041350.1	27938580	1.36314	0.178922	0.190501	0.0607824	0.0412	0.0398	0.032	no	no	no	0.972586	T	G
7371	95	NC_041349.1	21183975	1.87304	0.461012	0.498349	0.0749216	0.0577	0.0292	0.0789	no	no	no	0.871275	A	G
7372	241	NC_041331.1	25796552	1.01592	0.013369	0.0159141	0.159928	0.0409	0.0413	0	no	no	no	0.891538	A	T
7384	177	NC_041331.1	10017182	1.00981	0.00492005	0.00490795	-0.00246609	0.0074	0.0089	0	no	no	no	0.969011	G	A
7385	147	NC_041347.1	15219280	1.30821	0.292191	0.308019	0.0513837	0.0491	0.048	0.0253	no	no	no	0.946365	T	C
7387	162	NC_041342.1	24505043	1.5933	0.302414	0.322431	0.0620819	0.0502	0.0458	0.0747	no	no	no	0.938021	T	G
7392	234	NC_041335.1	18229857	1.0682	0.0349741	0.0343625	-0.0177983	0.02	0.0146	-0.0074	no	no	no	0.920143	G	A
7393	125	NC_041347.1	20981111	1.40014	0.208169	0.21104	0.0136047	0.0388	0.0243	0.0039	no	no	no	0.904648	G	A
7402	114	NC_041348.1	26930382	1.4248	0.203552	0.224864	0.0947775	0.0568	0.057	0.0094	no	no	no	0.872467	G	A
7405	203	NC_041332.1	34375045	1.01891	0.00679348	0.00946564	0.282301	0	0	-0.0022	no	no	no	0.877235	C	A
7415	126	NC_041339.1	8828558	1.3219	0.312741	0.321695	0.0278323	0.0657	0.0685	0.0601	no	no	no	0.926103	G	A
7416	227	NC_041335.1	17417079	1.21685	0.103491	0.111438	0.0713125	0.0197	0.0157	0.0319	no	no	no	0.9559	C	T
7431	31	NC_041335.1	33805325	1.06892	0.0353535	0.0347286	-0.0179949	0.0366	0.0335	0	no	no	no	0.943981	T	A
7435	237	NC_041334.1	19821178	1.01649	0.00828729	0.00825295	-0.00416089	0.0115	0.0015	0.0088	no	no	no	0.862932	G	A
7441	218	NC_041341.1	28782427	1.0703	0.0360825	0.0354315	-0.0183727	0.0286	0.0248	0	no	no	no	0.924911	G	A
7442	99	NC_041335.1	33779192	1.53541	0.277556	0.288275	0.0371816	0.0643	0.0155	0.002	no	no	no	0.897497	A	T
7446	70	NC_041350.1	12876239	1.0337	0.0170524	0.016907	-0.00859951	0.0119	0.0114	0	no	no	no	0.978546	G	T
7450	7	NC_041346.1	12768649	1.52271	0.28699	0.280885	-0.021735	0.0602	0.0692	0.0435	no	no	no	0.934446	T	A
7460	153	NC_041352.1	10454207	1.76887	0.393506	0.430537	0.0860104	0.062	0.0601	-0.0148	no	no	no	0.917759	C	G
7466	134	NC_041331.1	44028029	1.03428	0.00991326	0.0171977	0.423571	0.0281	0.0288	0	no	no	no	0.961859	A	T
7468	137	NC_041335.1	30527423	1.20015	0.0961776	0.102621	0.0627889	0.0639	0.0768	0.0182	no	no	no	0.966627	C	T
7475	114	NC_041336.1	15790781	1.51297	0.273764	0.275236	0.0053461	0.0179	0.0146	0.0311	no	no	no	0.940405	G	T
7476	175	NC_041350.1	12296127	1.3621	0.308804	0.36186	0.146619	0.1248	0.0621	0.3419	no	no	no	0.907032	C	T
7478	65	NC_041349.1	16027291	1.50009	0.514502	0.49977	-0.0294769	0.0558	0.0647	0.0242	no	no	no	0.945173	G	A
7481	61	NC_041351.1	15357837	1.76013	0.389873	0.424983	0.0826145	0.1647	0.1041	0.049	yes	no	no	0.941597	G	A
7485	62	NC_041342.1	602407	1.04676	0.0211361	0.0234954	0.100416	0.0377	0.0536	0.0022	no	no	no	0.902265	C	T
7488	233	NC_041351.1	19957281	1.29875	0.125517	0.155264	0.191587	0.0769	0.0704	0.0201	no	no	no	0.864124	A	C
7489	154	NC_041345.1	29278070	1.75455	0.400549	0.42142	0.0495267	0.0542	0.0424	0.0787	no	no	no	0.868892	C	G
7492	205	NC_041352.1	26902569	1.48756	0.247706	0.260564	0.0493465	0.1172	0.0669	0.0862	no	no	no	0.909416	C	T
7498	177	NC_041350.1	27054056	1.4561	0.426003	0.455785	0.0653426	0.0286	0.0238	0.0508	no	no	no	0.86174	C	T
7517	46	NC_041343.1	27153943	1.83182	0.442257	0.471162	0.0613482	0.0137	0.0146	0.0138	no	no	no	0.908224	G	A
7521	213	NC_041338.1	23848655	1.1392	0.0603675	0.0707904	0.147236	0.092	0.0835	0	no	no	no	0.908224	C	T
7527	198	NC_041337.1	10392861	1.02009	0.0101138	0.0100626	-0.00508259	0.0234	0.0243	0	no	no	no	0.942789	C	T
7530	46	NC_041331.1	11849979	1.11152	0.10828	0.111454	0.0284724	0.0196	0.0059	0.0422	no	no	no	0.935638	C	T
7549	229	NC_041336.1	13151008	1.08468	0.078125	0.0846219	0.0767751	0.0234	0.0201	0.0158	no	no	no	0.915375	C	T
7550	175	NC_041348.1	32168834	1.23075	0.221643	0.230601	0.0388471	0.0063	-0.0008	0.0328	no	no	no	0.914184	C	A
7553	25	NC_041352.1	5582921	1.87533	0.505777	0.4999	-0.011755	0.0331	0.0289	0.0552	no	no	no	0.928486	G	A
7559	116	NC_041338.1	13806361	1.66058	0.385417	0.363007	-0.0617346	0.0591	0.0317	0.1343	no	no	no	0.915375	A	T
7567	23	NC_041340.1	3675652	1.85612	0.463104	0.487151	0.049362	0.0854	0.0154	0.0622	no	no	no	0.93683	T	C
7568	91	NC_041347.1	31607358	1.48568	0.438005	0.485352	0.0975516	0.0839	0.0894	0.0802	no	no	no	0.884386	G	T
7573	70	NC_041344.1	23840035	1.7629	0.361217	0.426746	0.153556	0.0827	0.0737	0.1206	no	no	no	0.940405	G	A
7574	110	NC_041341.1	26143402	1.09053	0.0868385	0.0904691	0.0401302	0.0437	0.0294	0	no	no	no	0.878427	G	A
7611	75	NC_041347.1	25843427	1.22492	0.115176	0.115704	0.00456222	0.0221	0.0174	0.008	no	no	no	0.879619	A	G
7622	47	NC_041332.1	13883259	1.24783	0.122347	0.127899	0.0434073	0.0752	0.0412	0.0939	no	no	no	0.954708	C	T
7626	74	NC_041354.1	5040103	1.13901	0.0659204	0.0706905	0.0674793	0.0345	0.0267	-0.0002	no	no	no	0.958284	T	A
7628	110	NC_041349.1	31534454	1.50606	0.259654	0.27122	0.042646	0.0364	0.0222	0.0727	no	no	no	0.895113	G	A
7629	75	NC_041350.1	6101900	1.00746	0.00373599	0.00372901	-0.00187149	0.0026	-0.0016	-0.0017	no	no	no	0.957092	C	T
7630	122	NC_041350.1	7700320	1.46357	0.465789	0.463265	-0.0054488	0.0727	0.0683	0.0803	no	no	no	0.90584	T	C
7634	45	NC_041349.1	20536860	1.00987	0.0049505	0.00493824	-0.00248139	-0.004	-0.0026	0	no	no	no	0.963051	C	A
7639	206	NC_041342.1	19711350	1.00989	0.00247831	0.00494435	0.498758	-0.0006	0.0019	0	no	no	no	0.961859	C	A
7654	214	NC_041335.1	11860019	1.8682	0.441892	0.495134	0.107531	0.065	0.0615	0.0523	no	no	no	0.882002	C	T
7667	148	NC_041349.1	13859178	1.45898	0.217914	0.244215	0.107696	0.1062	0.0299	0.1039	no	no	no	0.891538	A	C
7669	112	NC_041335.1	19414703	1.60745	0.321295	0.330889	0.0289933	0.0484	0.0428	0.0693	no	no	no	0.957092	T	C
7671	210	NC_041344.1	19088183	1.01227	0.00369458	0.00613868	0.398147	0.0691	0	0.0598	no	no	no	0.967819	A	G
7674	87	NC_041353.1	11074177	1.85071	0.492288	0.483577	-0.0180132	0.0365	0.0173	0.0702	no	no	no	0.927294	C	G
7676	56	NC_041345.1	21699858	1.0321	0.0137328	0.016098	0.146924	0.0305	0.031	0	no	no	no	0.954708	T	C
7679	27	NC_041352.1	19081068	1.44592	0.230955	0.236815	0.0247431	0.0842	0.0807	0.0383	no	no	no	0.985697	G	A
7680	250	NC_041335.1	11431015	1.00762	0.00381679	0.00380951	-0.00191205	0.0451	0.0475	0	no	no	no	0.93683	A	G
7686	132	NC_041345.1	34044117	1.73261	0.366795	0.407611	0.100133	0.071	0.0441	0.1593	no	no	no	0.926103	G	C
7701	80	NC_041341.1	11954208	1.41962	0.210074	0.221966	0.0535753	0.0673	0.079	0.0054	no	no	no	0.970203	T	C
7703	7	NC_041342.1	8669574	0	0.00394737	0.00655731	0.39802	-0.0047	-0.0033	0	no	no	no	0.90584	C	A
7706	163	NC_041334.1	34734966	1.86716	0.468549	0.49446	0.0524014	0.1136	0.0657	0.0254	no	no	no	0.928486	T	C
7707	267	NC_041332.1	30497211	1.00808	0.00404858	0.00404039	-0.0020284	-0.0044	-0.0026	0	no	no	no	0.883194	C	A
7710	57	NC_041346.1	14855854	1.52224	0.245524	0.28061	0.125035	0.0889	0.0584	0.1357	no	no	no	0.932062	T	C
7714	96	NC_041353.1	20155935	1.12441	0.0365535	0.0631438	0.421107	0.1483	-0.0001	0.2137	no	no	no	0.912992	A	G
7720	174	NC_041348.1	28363291	1.43328	0.397039	0.432991	0.0830326	0.0589	0.0455	0.0514	no	no	no	0.885578	G	A
7722	93	NC_041339.1	3939737	1.04086	0.0207317	0.0205168	-0.0104744	0.0045	0.0045	0.0102	no	no	no	0.977354	C	T
7725	9	NC_041347.1	13370272	1.40807	0.208437	0.215484	0.0327033	0.0307	0.0095	0.0501	no	no	no	0.960667	T	C
7726	241	NC_041354.1	4836314	1.14832	0.0528351	0.0755186	0.300371	0.0668	0.0149	0.1028	no	no	no	0.924911	G	A
7730	75	NC_041332.1	29737341	1.53995	0.275689	0.290944	0.0524305	0.0975	0.0383	0.0674	no	no	no	0.951132	G	A
7732	67	NC_041343.1	14727272	1.76907	0.40625	0.430661	0.0566819	0.0552	0.0553	0.0666	no	no	no	0.915375	T	C
7741	116	NC_041331.1	44162034	1.14429	0.0763454	0.0734311	-0.0396877	0.0053	0.0048	0.0103	no	no	no	0.952324	G	A
7746	177	NC_041342.1	28878074	1.35939	0.162914	0.188421	0.135371	0.0624	0.0042	0.109	no	no	no	0.899881	G	A
7755	57	NC_041335.1	326261	1.83294	0.479889	0.471875	-0.0169833	0.022	0.0234	0.0044	no	no	no	0.859356	T	C
7757	54	NC_041354.1	16161402	1.08498	0.0387097	0.0429086	0.0978581	0.02	0.0249	0.011	no	no	no	0.923719	C	T
7758	76	NC_041347.1	17781133	1.44862	0.230245	0.238322	0.0338908	0.0249	0.0217	0.0412	no	no	no	0.874851	C	T
7770	160	NC_041347.1	5277542	1.00671	0.00672948	0.00670683	-0.0033761	0.0006	0.0038	-0.0081	no	no	no	0.885578	G	T
7774	54	NC_041344.1	20432990	1.80438	0.442643	0.453339	0.0235931	0.0705	0.0497	0.0288	no	no	no	0.9559	C	A
7786	119	NC_041346.1	14458345	1.08959	0.0365854	0.0452677	0.1918	0.0713	0.0672	0	no	no	no	0.977354	G	C
7796	7	NC_041337.1	14121057	1.01258	0.00631313	0.0062932	-0.00316656	0.0116	0.0114	0.0059	no	no	no	0.943981	G	T
7797	94	NC_041353.1	24180862	1.4536	0.231707	0.241151	0.0391613	0.0724	0.0397	0.1293	no	no	no	0.879619	T	A
7804	97	NC_041351.1	18811654	1.39089	0.208385	0.20589	-0.0121143	0.0443	0.0378	0.0523	no	no	no	0.966627	C	T
7805	19	NC_041332.1	13035394	1.52321	0.280166	0.281155	0.00351679	0.0215	0.0281	0.0045	no	no	no	0.859356	A	G
7825	63	NC_041339.1	13851766	1.06267	0.0647208	0.0626264	-0.0334426	0.0103	0.0044	0.0285	no	no	no	0.939213	A	G
7829	145	NC_041339.1	22036608	1.18566	0.087013	0.095	0.0840738	0.1097	0.0247	0.0483	no	no	no	0.917759	A	C
7838	9	NC_041351.1	8009560	1.80386	0.446779	0.452961	0.0136477	0.0195	0.025	0.0056	no	no	no	0.851013	C	A
7839	103	NC_041351.1	21113144	1.63112	0.332895	0.34511	0.0353951	0.0325	0.0074	0.0241	no	no	no	0.90584	G	T
7843	46	NC_041345.1	14454737	1.311	0.303371	0.310784	0.0238527	0.0549	0.047	0.0885	no	no	no	0.848629	G	T
7845	24	NC_041354.1	4244352	1.13305	0.0624204	0.0676092	0.0767477	0.0365	0.0131	0.0715	no	no	no	0.935638	G	A
7861	21	NC_041343.1	8307955	1.78452	0.415855	0.440514	0.0559767	0.0778	0.0854	0.0607	no	no	no	0.856973	T	C
7864	141	NC_041333.1	21190944	1.48487	0.467114	0.48454	0.0359645	0.0571	0.0465	0.0941	no	no	no	0.887962	C	A
7872	226	NC_041342.1	24857888	1.0622	0.0195838	0.0313174	0.374665	0.0357	0.0055	0.0024	no	no	no	0.973778	C	T
7875	123	NC_041335.1	29060175	1.08074	0.036061	0.0407432	0.11492	0.0085	0.0037	0.0324	no	no	no	0.859356	G	A
7910	31	NC_041343.1	17452774	1.14498	0.0690537	0.0737829	0.0640957	0.0453	0.0393	0.0743	no	no	no	0.932062	C	T
7919	120	NC_041346.1	976123	1.49455	0.332867	0.494201	0.326454	0.0736	0.0544	0.0665	no	no	no	0.852205	G	T
7922	134	NC_041351.1	29743717	1.01638	0.00548697	0.00819658	0.330579	-0.0005	0.0016	0	no	no	no	0.868892	T	G
7923	13	NC_041339.1	31324978	1.50695	0.26071	0.271754	0.0406384	0.0809	0.0633	0.1554	no	no	no	0.973778	C	A
7930	221	NC_041351.1	26869626	1.29448	0.13245	0.152962	0.134095	-0.0023	0.0028	-0.0167	no	no	no	0.899881	A	C
7932	200	NC_041346.1	14562958	1.01805	0.00907912	0.0090379	-0.00456026	0.0003	0.0011	0	no	no	no	0.918951	C	A
7937	177	NC_041352.1	12020140	1.0384	0.0364372	0.0383705	0.0503833	0.0841	0.091	-0.0041	no	no	no	0.883194	T	C
7967	98	NC_041341.1	14665592	1.49294	0.234069	0.263672	0.112273	0.1012	0.0252	0.1765	no	no	no	0.972586	G	A
7970	94	NC_041351.1	11995280	1.00738	0.00369458	0.00368776	-0.00185071	0.0052	0.0068	0	no	no	no	0.967819	T	C
7987	252	NC_041341.1	13201323	1.02889	0.0119363	0.0144824	0.175806	0.0721	0.0005	0.059	no	no	no	0.898689	T	G
7988	217	NC_041340.1	15277261	1.21711	0.083558	0.111566	0.251042	0.079	0.0651	0.006	no	no	no	0.884386	C	T
7996	70	NC_041345.1	8148530	1.03485	0.0176391	0.0174835	-0.00889802	0.0492	0.0485	0.0391	no	no	no	0.878427	T	A
7999	201	NC_041351.1	6595030	1.02158	0.0108696	0.0108105	-0.00546448	0.0788	0.0807	0	no	no	no	0.877235	G	T
8003	32	NC_041352.1	21488586	1.72694	0.393359	0.404052	0.0264654	0.0113	0.0118	0.0009	no	no	no	0.933254	G	A
8005	37	NC_041338.1	6984783	1.31899	0.156364	0.16628	0.059638	0.0348	0.0273	0.0394	no	no	no	0.983313	C	T
8011	159	NC_041344.1	17629992	1.00747	0.00374065	0.00373365	-0.00187383	0.0007	-0.0002	-0.0054	no	no	no	0.9559	C	A
8025	165	NC_041353.1	14999661	1.00766	0.00383632	0.00382896	-0.00192184	0.0072	0.009	0	no	no	no	0.932062	A	T
8029	81	NC_041336.1	3915379	1.86716	0.492	0.494452	0.00495992	0.053	0.0546	0.0165	no	no	no	0.893921	G	T
8032	127	NC_041348.1	22864812	1.48966	0.481761	0.489355	0.0155181	0.0424	0.0298	0.0524	no	no	no	0.947557	A	G
8033	234	NC_041345.1	20955631	1.3609	0.191381	0.18926	-0.0112079	0.0185	0.0174	0.0189	no	no	no	0.940405	C	T
8041	8	NC_041338.1	16813536	1.87488	0.539457	0.499595	-0.079788	0.0321	0.0175	0.032	no	no	no	0.921335	A	G
8048	63	NC_041350.1	29476793	1.82858	0.48875	0.469062	-0.0419738	0.0479	0.0431	0.0442	no	no	no	0.953516	T	C
8050	233	NC_041339.1	16947772	1.24726	0.107713	0.127588	0.155776	0.0752	0.0765	0.0599	no	no	no	0.896305	T	A
8056	143	NC_041336.1	25649701	1.65797	0.36272	0.361426	-0.00358121	0.0577	0.0135	0.0937	no	no	no	0.946365	T	C
8057	59	NC_041333.1	19436858	1.83707	0.454545	0.474608	0.0422723	0.0394	0.0087	0.0539	no	no	no	0.93087	T	C
8061	109	NC_041335.1	10277769	1.82888	0.459854	0.469205	0.0199285	0.0399	0.0275	0.0521	no	no	no	0.816448	T	G
8065	12	NC_041345.1	8606458	1.64855	0.282353	0.355679	0.206157	0.2328	0.1287	0.1615	yes	no	no	0.9118	G	C
8070	146	NC_041338.1	17473821	1.84184	0.461637	0.47774	0.0337071	0.0306	0.0423	-0.0016	no	no	no	0.932062	A	G
8071	154	NC_041349.1	10554002	1.17404	0.0875179	0.0889084	0.0156393	0.0142	0.0057	-0.0038	no	no	no	0.830751	C	A
8075	107	NC_041336.1	12312066	1.71569	0.379714	0.397016	0.0435812	0.0535	0.0342	0.0641	no	no	no	0.916567	A	G
8078	120	NC_041350.1	23385691	1.81787	0.427972	0.462043	0.0737401	0.0817	0.0729	0.0552	no	no	no	0.852205	A	G
8081	217	NC_041335.1	9371622	1.87053	0.451832	0.496686	0.0903073	0.0311	0.0306	0.0139	no	no	no	0.878427	C	T
8092	122	NC_041341.1	32763770	1.06671	0.034188	0.0336036	-0.0173913	0.0012	-0.0059	0.0051	no	no	no	0.83671	G	A
8095	171	NC_041336.1	39149735	1.87032	0.484848	0.496555	0.0235758	0.0376	0.028	0.0516	no	no	no	0.904648	A	T
8099	182	NC_041337.1	12268180	1.0123	0.00617284	0.00615379	-0.00309598	0.0476	0	0.0372	no	no	no	0.965435	A	G
8108	193	NC_041341.1	24208470	1.00743	0.00372208	0.00371516	-0.00186451	0.0009	-0.0013	-0.0046	no	no	no	0.960667	C	G
8109	112	NC_041350.1	7027686	1.02291	0.011544	0.0114774	-0.00580552	0.0104	-0.0012	0.0063	no	no	no	0.825983	C	A
8115	222	NC_041333.1	17446880	1.27764	0.131086	0.143878	0.08891	0.1328	0.0149	0.1614	no	no	no	0.954708	C	T
8117	123	NC_041348.1	17556969	1.80508	0.394472	0.453786	0.130708	0.0839	0.0691	0.1006	no	no	no	0.948749	C	A
8119	184	NC_041353.1	19591626	0	0.465863	0.473799	0.0167484	0.0141	0.0206	-0.0052	no	no	no	0.890346	G	A
8122	41	NC_041333.1	8991752	1.71222	0.382927	0.394872	0.030251	0.0452	0.0143	0.1361	no	no	no	0.977354	C	T
8125	137	NC_041336.1	22768220	1.64962	0.302149	0.356336	0.152066	0.1073	0.1136	0.0525	no	no	no	0.942789	A	G
8128	12	NC_041350.1	22371290	1.08255	0.040146	0.0416726	0.0366332	0.1022	0.025	0.0491	no	no	no	0.979738	C	T
8136	228	NC_041338.1	24641239	1.0266	0.0134228	0.0133327	-0.00675676	0.014	0.0181	0.0053	no	no	no	0.887962	T	G
8138	44	NC_041338.1	7542812	1.24599	0.116564	0.126922	0.081603	0.0313	0.0348	0.0052	no	no	no	0.971395	C	A
8140	145	NC_041331.1	1610791	1.79951	0.446313	0.450181	0.00859305	0.0563	0.0598	0.0556	no	no	no	0.921335	G	A
8141	265	NC_041341.1	18263105	1.00801	0.0040107	0.00400265	-0.00200938	0.0197	0.0217	0	no	no	no	0.891538	C	T
8144	268	NC_041338.1	23084723	1.0081	0.00405954	0.0040513	-0.0020339	0.0074	0.0004	0.0051	no	no	no	0.88081	C	T
8145	85	NC_041351.1	10806521	1.63062	0.314931	0.344826	0.0866956	0.0694	0.0689	0.0838	no	no	no	0.94994	C	T
8147	119	NC_041345.1	2544435	1.72057	0.367143	0.400032	0.0822154	0.001	-0.0025	0.0129	no	no	no	0.834327	C	A
8149	260	NC_041337.1	16342904	1.00803	0.00402145	0.00401336	-0.00201478	0.005	0.0092	-0.003	no	no	no	0.889154	C	T
8153	235	NC_041337.1	34815267	1.16607	0.156736	0.165963	0.0556002	0.0278	0.0211	0.0577	no	no	no	0.920143	C	A
8181	113	NC_041352.1	7016449	1.5412	0.290978	0.291672	0.00237749	0.022	0.0243	0.0204	no	no	no	0.938021	C	A
8190	203	NC_041352.1	19886542	1.04953	0.022409	0.0248923	0.0997636	0.0074	0.0066	0.0136	no	no	no	0.851013	C	T
8194	121	NC_041349.1	4070747	1.73717	0.396226	0.410459	0.034675	0.0256	0.0237	0.0337	no	no	no	0.884386	C	T
8201	126	NC_041351.1	8278568	1.08469	0.0831063	0.0846348	0.0180602	0.0305	0.019	-0.0042	no	no	no	0.874851	A	G
8215	65	NC_041333.1	16106439	1.83563	0.449516	0.473642	0.0509378	0.0252	0.0168	0.0542	no	no	no	0.86174	G	A
8221	275	NC_041342.1	21984437	1.01087	0.00544959	0.00543474	-0.00273224	0.0116	0.015	0.0058	no	no	no	0.874851	T	A
8222	190	NC_041339.1	2515926	1.00976	0.00489596	0.00488398	-0.00245399	0.0024	0.0038	0	no	no	no	0.973778	T	C
8223	200	NC_041332.1	11925133	1.00739	0.0037037	0.00369684	-0.00185529	-0.0002	-0.0022	-0.005	no	no	no	0.965435	G	T
8228	126	NC_041331.1	35361520	1.03064	0.0154839	0.015364	-0.00780234	0.0958	0.0078	0.0881	no	no	no	0.923719	G	T
8230	165	NC_041347.1	22062711	1.03586	0.0181598	0.0179949	-0.0091631	0.0237	0.0232	0	no	no	no	0.984505	C	T
8233	82	NC_041349.1	13862397	1.19821	0.0998752	0.101602	0.016997	0.017	0.0074	0.0107	no	no	no	0.954708	C	T
8239	103	NC_041353.1	6509801	1.2126	0.108508	0.109189	0.00623816	0.0273	0.0374	-0.0028	no	no	no	0.966627	C	A
8242	21	NC_041337.1	31439165	1.75492	0.382022	0.421689	0.0940656	0.0443	0.0275	0.0368	no	no	no	0.954708	C	T
8250	82	NC_041341.1	391487	1.02691	0.0135802	0.013488	-0.00683654	0.0059	0.0059	0	no	no	no	0.965435	C	A
8254	256	NC_041344.1	9993887	1.08511	0.0412783	0.042976	0.0395033	0.0117	0.006	0.0235	no	no	no	0.895113	G	A
8256	81	NC_041336.1	38379225	1.52311	0.240252	0.281119	0.145375	0.0814	0.0499	0.0567	no	no	no	0.947557	C	T
8280	199	NC_041338.1	35025947	1.0074	0.00370828	0.00370141	-0.00185759	0.0011	-0.0021	-0.0035	no	no	no	0.964243	C	T
8292	160	NC_041345.1	21695137	1.02219	0.0111801	0.0111176	-0.00562149	0.0165	0.0068	0.0393	no	no	no	0.959476	G	A
8293	181	NC_041354.1	9540336	1.04858	0.0247219	0.0244163	-0.0125156	0.0024	0.0015	0.0044	no	no	no	0.964243	G	A
8296	83	NC_041339.1	31945774	1.30215	0.12642	0.157104	0.19531	0.0541	0.0391	0.0592	no	no	no	0.839094	G	T
8300	65	NC_041350.1	4140224	1.11143	0.0581542	0.0564633	-0.0299479	0.0256	0.0177	0	no	no	no	0.942789	T	G
8305	125	NC_041350.1	14054792	1.16589	0.0788835	0.0846679	0.0683192	0.0308	0.0279	0.0383	no	no	no	0.982122	C	T
8307	89	NC_041347.1	31133791	1.7929	0.423435	0.445914	0.0504103	0.0214	0.0269	0.001	no	no	no	0.895113	A	G
8312	110	NC_041336.1	11649585	1.51829	0.284834	0.278325	-0.023383	0.0194	0.012	0.0412	no	no	no	0.966627	C	A
8315	73	NC_041332.1	20250991	1.16364	0.169765	0.163536	-0.0380883	0.0447	0.0408	0.064	no	no	no	0.961859	A	G
8321	100	NC_041337.1	389760	1.24411	0.223545	0.243952	0.0836528	0.0229	0.0255	0.016	no	no	no	0.901073	T	C
8322	181	NC_041345.1	6303531	1.01228	0.0123457	0.0122695	-0.00621118	0.0095	0.004	0.0104	no	no	no	0.868892	C	T
8323	74	NC_041348.1	8635913	1.23227	0.205442	0.232108	0.114885	0.1453	0.0483	0.1015	no	no	no	0.876043	C	T
8326	41	NC_041331.1	3738476	1.78949	0.408861	0.443739	0.0786008	0.0772	0.0255	0.0982	no	no	no	0.941597	C	T
8328	262	NC_041343.1	23839923	1.00408	0.00408719	0.00407884	-0.00204778	-0.0007	0.0006	-0.0039	no	no	no	0.874851	T	A
8329	89	NC_041338.1	33314883	1.70134	0.365591	0.38808	0.0579473	0.0342	0.0133	0.0652	no	no	no	0.88677	C	T
8330	39	NC_041349.1	28191267	1.01698	0.00853659	0.00850015	-0.00428659	0.0497	-0.0009	0.049	no	no	no	0.977354	T	A
8335	232	NC_041336.1	8828308	1.01263	0.0127065	0.0126258	-0.00639386	0.0204	0.0306	-0.0015	no	no	no	0.938021	A	G
8337	20	NC_041335.1	26196427	1.02619	0.01321	0.0131228	-0.00664894	0.0134	0.0142	0	no	no	no	0.902265	C	T
8339	85	NC_041336.1	10014605	1.79622	0.471095	0.448073	-0.0513789	0.0378	0.0297	0.071	no	no	no	0.969011	A	G
8352	172	NC_041343.1	12496536	1.00775	0.00388098	0.00387345	-0.00194426	-0.0051	-0.0035	0	no	no	no	0.921335	G	A
8366	141	NC_041340.1	6990852	1.62244	0.310078	0.339883	0.0876945	0.0485	0.0447	0.0023	no	no	no	0.922527	G	A
8373	193	NC_041349.1	30130324	1.8474	0.472335	0.481379	0.0187881	0.0559	0.0293	0.1097	no	no	no	0.883194	T	A
8377	144	NC_041336.1	4801104	0	0.490862	0.498497	0.0153164	0.0741	0.0352	0.1548	no	no	no	0.912992	A	C
8378	193	NC_041345.1	21241836	1.01326	0.00665779	0.00663563	-0.00334001	0.1091	0	0.1027	no	no	no	0.895113	C	A
8379	45	NC_041347.1	30915460	1.86851	0.462611	0.495361	0.0661132	0.0813	0.0419	0.0469	no	no	no	0.940405	G	A
8382	121	NC_041347.1	5995670	1.85893	0.494975	0.489012	-0.0121932	0.0218	0.0228	0.0048	no	no	no	0.948749	T	A
8385	251	NC_041353.1	7023177	1.02413	0.00945946	0.0120882	0.217464	0.0193	0.0243	-0.0037	no	no	no	0.882002	A	T
8388	18	NC_041353.1	13576467	1.79487	0.419072	0.447198	0.0628943	0.0905	0.0434	0.0592	no	no	no	0.94994	G	A
8390	65	NC_041351.1	12582448	1.00497	0.00497512	0.00496275	-0.00249377	-0.0046	-0.0034	0	no	no	no	0.958284	T	C
8392	29	NC_041353.1	12026421	1.84991	0.477932	0.483052	0.0105986	0.0291	0.0348	0.0161	no	no	no	0.945173	A	G
8396	89	NC_041339.1	3324445	1.86557	0.467097	0.493406	0.0533217	0.0509	0.0491	0.0607	no	no	no	0.923719	G	T
8398	129	NC_041342.1	2805824	1.34111	0.297436	0.340894	0.127483	0.0197	0.0328	-0.0159	no	no	no	0.929678	C	T
8401	50	NC_041348.1	20598396	1.33187	0.179067	0.173307	-0.0332342	0.0351	0.0349	0.0247	no	no	no	0.945173	G	A
8409	47	NC_041342.1	32752786	1.00821	0.00411523	0.00410676	-0.00206186	0.0042	-0.0011	0.0161	no	no	no	0.868892	G	A
8414	55	NC_041338.1	12453964	1.02449	0.00987654	0.0122695	0.195031	0.168	0	0.1597	no	no	no	0.965435	A	G
8416	235	NC_041337.1	32074264	1.14769	0.0702918	0.0751879	0.065118	0.043	0.0232	0.0437	no	no	no	0.898689	C	A
8418	11	NC_041334.1	27138655	1.43705	0.430013	0.43677	0.0154717	0.0695	0.0148	0.1885	no	no	no	0.945173	C	T
8419	46	NC_041354.1	5097224	1.81594	0.407552	0.460815	0.115583	0.1038	0.0605	0.0331	no	no	no	0.915375	C	A
8424	81	NC_041352.1	8595506	1.85837	0.468244	0.488647	0.0417539	0.032	0.0374	0.0133	no	no	no	0.957092	T	C
8433	61	NC_041339.1	1757991	1.13397	0.0625832	0.0680823	0.0807714	0.0189	0.0212	0.0008	no	no	no	0.895113	C	T
8435	119	NC_041338.1	13101763	1.87337	0.481242	0.498593	0.0348008	0.0552	0.019	0.0875	no	no	no	0.921335	T	C
8440	158	NC_041338.1	17519776	1.01533	0.00770218	0.00767252	-0.00386598	0.0191	0.0205	0	no	no	no	0.928486	A	C
8448	63	NC_041354.1	6180480	1.00788	0.00394737	0.00393958	-0.00197759	-0.0002	-0.0015	0.0018	no	no	no	0.90584	G	T
8453	153	NC_041348.1	28014555	1.09318	0.0457921	0.0471025	0.0278198	0.0518	0.0465	0	no	no	no	0.963051	G	T
8461	53	NC_041345.1	24169971	1.16489	0.0855746	0.0841458	-0.0169793	0.0558	0.0074	0.0595	no	no	no	0.97497	A	C
8463	189	NC_041340.1	6885239	1.18113	0.0789474	0.0926281	0.147695	0.0863	0.0831	0.0151	no	no	no	0.90584	T	C
8480	105	NC_041344.1	4275807	1.53805	0.264706	0.289829	0.0866831	0.0829	0.0664	0.032	no	no	no	0.932062	C	G
8484	18	NC_041351.1	11069687	1.78993	0.409561	0.444013	0.0775928	0.0861	0.0645	0.0194	no	no	no	0.922527	C	T
8485	188	NC_041352.1	18218682	1.05514	0.0255754	0.0277373	0.0779389	0.0283	0.0387	0.0055	no	no	no	0.932062	G	A
8486	76	NC_041334.1	19623418	1.14448	0.0715166	0.0735266	0.0273366	0.0534	0.0432	0	no	no	no	0.966627	G	A
8488	165	NC_041343.1	9139439	1.01769	0.00635324	0.00885498	0.282523	0.0126	0.0143	0	no	no	no	0.938021	G	A
8490	209	NC_041339.1	19961890	1.01271	0.00637755	0.00635721	-0.00319898	-0.0033	-0.004	0.004	no	no	no	0.934446	A	T
8498	247	NC_041344.1	20949717	1.18136	0.0724234	0.0927406	0.219076	0.0742	0.0773	0.0579	no	no	no	0.855781	T	G
8506	126	NC_041350.1	29074890	1.35629	0.180307	0.186716	0.0343269	0.0394	0.0149	0.0091	no	no	no	0.932062	A	G
8516	43	NC_041348.1	10527349	1.03483	0.0176322	0.0174768	-0.00889454	-0.0011	-0.0013	0.0043	no	no	no	0.946365	C	T
8526	224	NC_041348.1	10278024	1.0725	0.0372414	0.0365479	-0.018974	0.0109	0.0141	-0.0184	no	no	no	0.864124	G	A
8531	62	NC_041338.1	30713411	1.32001	0.165589	0.166827	0.00742346	0.026	0.0225	0.0366	no	no	no	0.921335	C	T
8537	82	NC_041342.1	2401609	1.34926	0.181694	0.182835	0.00624187	0.0615	0.069	0.0478	no	no	no	0.872467	G	A
8540	146	NC_041350.1	8853365	1.01068	0.00535475	0.00534042	-0.00268456	0.0003	0.0014	0	no	no	no	0.890346	A	C
8542	246	NC_041341.1	34358453	1.07699	0.0396175	0.0388327	-0.0202091	0.0402	0.037	0	no	no	no	0.872467	G	A
8550	120	NC_041344.1	29681124	1.18999	0.0848101	0.0972753	0.128143	0.0471	0.0209	0.0421	no	no	no	0.941597	C	T
8552	23	NC_041348.1	11173376	1.87504	0.472292	0.499714	0.0548744	0.0471	0.0314	0.0961	no	no	no	0.946365	A	C
8554	63	NC_041347.1	9881153	1.85586	0.481527	0.486986	0.0112102	0.0322	0.014	0.0944	no	no	no	0.967819	A	G
8559	177	NC_041335.1	7773186	1.00793	0.00397351	0.00396562	-0.00199071	-0.0043	-0.0026	0	no	no	no	0.899881	C	A
8569	43	NC_041351.1	18901658	1.04652	0.021025	0.0233734	0.100473	0.0261	0.0254	0	no	no	no	0.907032	G	A
8570	118	NC_041347.1	14666155	1.87395	0.510612	0.49899	-0.0232905	0.016	0.0059	0.0467	no	no	no	0.954708	A	G
8573	230	NC_041348.1	10266944	1.01613	0.01625	0.016118	-0.00819156	0.0232	-0.0012	0.0128	no	no	no	0.953516	T	C
8579	199	NC_041335.1	2715336	1.42724	0.203753	0.22624	0.0993916	0.0294	0.0366	0.0135	no	no	no	0.889154	C	T
8584	7	NC_041336.1	25745488	1.50977	0.280098	0.273388	-0.0245437	0.0405	0.053	-0.0025	no	no	no	0.970203	C	A
8587	14	NC_041348.1	2555171	1.02853	0.0144058	0.014302	-0.00725514	0.0045	0.003	-0.0048	no	no	no	0.992849	T	C
8588	228	NC_041338.1	35391692	1.27679	0.129815	0.143403	0.0947587	0.0116	0.0047	0.0173	no	no	no	0.835518	C	T
8597	245	NC_041351.1	13700311	1.09349	0.0353403	0.0472566	0.252162	0.0161	0.0198	0.0093	no	no	no	0.910608	G	A
8600	162	NC_041341.1	32384329	1.01909	0.00960219	0.00955609	-0.00482426	-0.0003	0.0008	0.0017	no	no	no	0.868892	C	G
8607	169	NC_041350.1	11871143	1.01235	0.00371747	0.00617659	0.398135	0.0584	0	0.0469	no	no	no	0.961859	T	A
8611	53	NC_041344.1	16628678	1.19299	0.0969325	0.0988558	0.0194555	0.0056	0.0067	0.0059	no	no	no	0.971395	T	G
8619	110	NC_041338.1	23265107	1.87547	0.478207	0.499999	0.0435851	0.07	0.0281	0.1056	no	no	no	0.957092	A	T
8620	191	NC_041340.1	7671179	1.29867	0.144304	0.155235	0.0704156	0.0757	0.0573	0.0316	yes	no	no	0.941597	G	A
8622	177	NC_041334.1	6021905	1.01965	0.00988875	0.00983986	-0.00496894	-0.0016	-0.0004	-0.0028	no	no	no	0.964243	C	A
8623	127	NC_041336.1	20825001	1.69271	0.354351	0.382757	0.0742159	0.0497	0.0221	0.1266	no	no	no	0.945173	G	A
8625	199	NC_041353.1	7965543	1.19875	0.0995962	0.101875	0.0223684	0.0368	0.0237	0.0729	no	no	no	0.885578	T	C
8630	93	NC_041338.1	4950653	1.40239	0.337646	0.402127	0.160351	0.1055	0.0713	0.2272	no	no	no	0.921335	A	T
8634	132	NC_041346.1	23220586	1.50117	0.249326	0.268397	0.0710532	0.0661	0.0449	0.0322	no	no	no	0.884386	T	G
8645	136	NC_041333.1	40742558	1.4596	0.416116	0.459291	0.0940039	0.0974	0.0597	0.0375	no	no	no	0.902265	T	C
8650	207	NC_041340.1	282103	1.00758	0.00379747	0.00379026	-0.00190235	0.0033	0	-0.0078	no	no	no	0.941597	C	T
8665	157	NC_041345.1	12816562	1.85881	0.484138	0.488905	0.00974977	0.0357	0.028	0.0691	no	no	no	0.864124	G	T
8668	102	NC_041350.1	19082035	1.07019	0.0310559	0.035376	0.122118	0.0203	0.0016	0.0374	no	no	no	0.959476	G	A
8670	63	NC_041341.1	9417301	1.85615	0.487417	0.487158	-0.000532965	0.0605	0.0364	0.0468	no	no	no	0.899881	A	G
8678	221	NC_041343.1	26206584	1.01738	0.00873908	0.00870089	-0.00438871	0.0037	0.0005	0.0145	no	no	no	0.954708	C	A
8689	41	NC_041334.1	16077609	1.69936	0.372035	0.386876	0.0383611	0.0689	0.0642	0.0641	no	no	no	0.954708	T	C
8691	155	NC_041344.1	9713391	1.14608	0.0691995	0.0743498	0.0692716	0.0217	0.02	0.0135	no	no	no	0.878427	G	A
8692	105	NC_041334.1	1430935	1.01344	0.00674764	0.00672487	-0.00338524	0.007	0.0084	0	no	no	no	0.883194	C	T
8694	33	NC_041333.1	30212543	1.51034	0.230769	0.273703	0.156863	0.1563	0.1303	0.0147	yes	yes	no	0.914184	T	A
8700	40	NC_041334.1	9403157	1.70523	0.35	0.390512	0.103741	0.0289	0.0076	0.029	no	no	no	0.929678	C	T
8717	267	NC_041333.1	2218958	1.15258	0.0391061	0.0777246	0.496863	0.0282	0.0185	-0.0014	no	no	no	0.853397	T	C
8721	195	NC_041334.1	12659243	1.24852	0.118457	0.128255	0.0763905	0.0314	0.0301	0.0111	no	no	no	0.865316	C	T
8727	122	NC_041354.1	18073675	1.01131	0.0113636	0.0112991	-0.00571429	0.0089	0.0115	-0.0028	no	no	no	0.943981	G	C
8739	21	NC_041343.1	5310713	1.0464	0.0235911	0.0233128	-0.0119363	0.007	0.0057	0	no	no	no	0.909416	G	A
8749	22	NC_041339.1	33849824	1.8131	0.32626	0.458967	0.289143	0.1756	0.0822	0.0199	yes	no	no	0.898689	C	A
8753	98	NC_041331.1	35224702	1.81199	0.43462	0.458264	0.0515935	0.071	0.0491	0.0449	no	no	no	0.957092	C	T
8765	146	NC_041342.1	22049715	1.87439	0.494924	0.499275	0.00871551	0.0942	0.0453	0.1188	no	no	no	0.939213	G	A
8773	148	NC_041340.1	32502080	1.00789	0.00395257	0.00394476	-0.0019802	0.0051	0.007	0	no	no	no	0.904648	G	T
8774	41	NC_041347.1	30068650	1.50288	0.26933	0.269395	0.000243491	0.0503	0.0298	0.0397	no	no	no	0.924911	A	G
8778	119	NC_041349.1	25646457	1.87542	0.471545	0.499941	0.0567997	0.0613	0.0277	0.0824	no	no	no	0.879619	C	T
8783	120	NC_041343.1	950237	1.60107	0.335684	0.327038	-0.0264362	0.0216	0.0096	0.0438	no	no	no	0.845054	A	T
8785	180	NC_041338.1	15917555	1.59881	0.204804	0.325719	0.371224	0.3608	0.3419	0.3645	yes	yes	yes	0.942789	A	G
8798	239	NC_041337.1	39125051	1.00793	0.00397351	0.00396562	-0.00199071	0.0008	-0.0007	0.0043	no	no	no	0.899881	T	A
8799	123	NC_041349.1	11861496	1.82573	0.449935	0.467187	0.0369268	0.0172	0.0055	-0.012	no	no	no	0.916567	A	C
8817	11	NC_041334.1	10599884	1.53688	0.288889	0.289151	0.000906637	0.0235	0.0082	0.0746	no	no	no	0.965435	A	C
8818	66	NC_041338.1	13879032	1.49766	0.457967	0.497352	0.0791887	0.1168	0.0403	0.1158	no	no	no	0.94994	T	G
8820	51	NC_041346.1	13836780	1.64021	0.343137	0.350631	0.0213732	0.0351	0.035	0.0352	no	no	no	0.972586	C	T
8830	114	NC_041333.1	13928812	1.45386	0.413105	0.453535	0.0891438	0.0713	0.0348	0.0132	no	no	no	0.83671	G	A
8833	45	NC_041338.1	16348487	1.05783	0.0595691	0.0577948	-0.0306989	0.0248	0.0213	0.0015	no	no	no	0.940405	T	C
8845	170	NC_041353.1	23828154	1.72624	0.368139	0.4036	0.0878615	0.0344	0.0301	0.052	no	no	no	0.890346	A	C
8848	191	NC_041336.1	8705426	1.56618	0.288112	0.306323	0.0594508	0.0297	0.0366	0.0147	no	no	no	0.852205	C	T
8862	84	NC_041341.1	19556686	0	0.00534045	0.0079786	0.330652	0.0088	0.0106	0	no	no	no	0.892729	C	T
8870	94	NC_041345.1	20063151	1.09317	0.0455764	0.047093	0.0322039	0.0412	0.0466	0.0284	no	no	no	0.889154	C	G
8880	109	NC_041334.1	8935777	1.58058	0.331671	0.314877	-0.0533353	0.0262	0.0326	0.0079	no	no	no	0.9559	A	G
8881	52	NC_041336.1	27689981	1.87103	0.510638	0.497026	-0.0273882	0.0518	0.0573	0.0444	no	no	no	0.896305	T	G
8882	29	NC_041332.1	16058698	1.00609	0.00610501	0.00608637	-0.00306185	0.0435	0.0455	0	no	no	no	0.976162	C	A
8889	85	NC_041349.1	19913684	1.87431	0.446565	0.499222	0.105479	0.1509	0.0289	0.0544	yes	no	no	0.93683	T	C
8892	53	NC_041345.1	25225277	1.10162	0.102439	0.101559	-0.00866917	0.0079	0.0054	0.0211	no	no	no	0.977354	T	G
8907	80	NC_041341.1	18199265	1.73905	0.373902	0.411663	0.0917275	0.1128	0.0154	0.0757	yes	no	no	0.94994	C	T
8909	180	NC_041335.1	1175458	1.04192	0.0212766	0.0210502	-0.0107527	0.0112	0.0114	0.0046	no	no	no	0.952324	G	T
8910	10	NC_041346.1	27846313	1.59528	0.290038	0.323613	0.103752	0.0324	0.0182	0.0175	no	no	no	0.945173	C	A
8912	151	NC_041337.1	26053948	1.87404	0.47263	0.499029	0.0529012	0.0246	0.0267	-0.0003	no	no	no	0.892729	A	C
8919	77	NC_041347.1	30651642	1.01601	0.0080429	0.00801055	-0.00403769	0.0691	0.0712	0	no	no	no	0.889154	A	G
8924	235	NC_041347.1	30836412	1.04652	0.0236531	0.0233734	-0.0119681	0.0088	0.0092	-0.0036	no	no	no	0.907032	T	A
8925	239	NC_041337.1	18181186	1.00678	0.00407609	0.0067704	0.397955	0.0863	0.0901	0	no	no	no	0.877235	C	T
8926	22	NC_041336.1	8238708	1.11474	0.0759837	0.11466	0.337315	0.0279	0.0162	0.0052	no	no	no	0.878427	C	T
8929	80	NC_041351.1	18430343	1.01486	0.00746269	0.00743484	-0.00374532	0.0078	0.0116	-0.0042	no	no	no	0.958284	G	A
8934	13	NC_041352.1	12929175	1.39757	0.197201	0.209612	0.0592096	0.0389	0.0189	0.1217	no	no	no	0.93683	C	A
8935	219	NC_041343.1	2204152	1.11143	0.0581542	0.0564633	-0.0299479	0.0388	0.0447	-0.0021	no	no	no	0.942789	G	C
8937	237	NC_041344.1	32176607	1.10228	0.0453956	0.0517638	0.123024	0.0983	0.0361	0.1609	no	no	no	0.918951	T	A
8938	28	NC_041340.1	13864666	1.87513	0.480964	0.499767	0.0376232	0.0443	0.0285	0.0548	no	no	no	0.939213	C	A
8939	57	NC_041334.1	22988890	1.87471	0.480103	0.499485	0.0388047	0.0336	0.0397	-0.0062	no	no	no	0.928486	T	C
8942	214	NC_041349.1	26843906	1.58009	0.303846	0.314575	0.0341062	0.0414	0.0484	0.0279	no	no	no	0.929678	C	G
8943	103	NC_041345.1	4775257	1.28492	0.145408	0.1478	0.0161812	0.028	0.025	0.0005	no	no	no	0.934446	G	A
8949	256	NC_041334.1	34552567	1.01594	0.00801068	0.0079786	-0.00402145	-0.0063	-0.0056	0	no	no	no	0.892729	T	C
8958	48	NC_041353.1	4299584	1.03299	0.0166881	0.0165488	-0.00841424	0.0032	0.0047	0.0016	no	no	no	0.928486	C	T
8962	35	NC_041341.1	11634247	1.22636	0.108497	0.116472	0.0684761	0.0439	0.0252	0	no	no	no	0.9118	G	A
8967	128	NC_041345.1	22386452	1.2468	0.238158	0.24664	0.0343922	0.0863	0.0376	0.0844	no	no	no	0.90584	T	C
8970	74	NC_041333.1	10830964	1.85222	0.485679	0.484584	-0.00225946	0.0283	0.017	0.0237	no	no	no	0.957092	G	A
8975	189	NC_041335.1	22780089	1.05836	0.0273292	0.0293692	0.069462	0.1778	0.0012	0.1676	no	no	no	0.959476	C	T
8976	209	NC_041341.1	34371460	1.01898	0.00682128	0.0095042	0.282287	0.031	0.0332	0	no	no	no	0.873659	G	A
8978	172	NC_041333.1	32139580	1.0484	0.0246305	0.0243272	-0.0124688	0.0126	0.0109	0	no	no	no	0.967819	T	A
8982	42	NC_041338.1	18117303	1.87492	0.450852	0.499621	0.0976126	0.0891	0.0735	0.0938	no	no	no	0.909416	G	A
8986	61	NC_041353.1	20015841	1.44455	0.220974	0.236032	0.0637982	0.0552	0.0464	0.0154	no	no	no	0.954708	A	C
8990	236	NC_041349.1	16272441	1.01187	0.0119363	0.0118651	-0.006004	0.0088	0.0114	0.0005	no	no	no	0.898689	T	A
8995	223	NC_041335.1	10421514	1.00818	0.00409836	0.00408996	-0.00205339	0.0127	0.0194	0.0006	no	no	no	0.872467	C	A
9000	218	NC_041347.1	24117307	1.01796	0.00903226	0.00899147	-0.00453662	0.0333	0.0059	0.0515	no	no	no	0.923719	T	A
9001	193	NC_041340.1	31483593	1.0229	0.00897436	0.0114719	0.217709	0.0163	0.0177	0	no	no	no	0.929678	C	T
9013	149	NC_041332.1	37700417	1.36157	0.167325	0.189624	0.117591	0.0171	0.0151	0.0286	no	no	no	0.904648	A	G
9023	44	NC_041341.1	27235444	1.33519	0.164848	0.175133	0.0587248	0.0611	0.0463	0.0951	no	no	no	0.983313	T	A
9026	134	NC_041339.1	23877682	1.268	0.139771	0.138696	-0.00775284	0.0427	0.0357	0.0149	no	no	no	0.938021	T	G
9029	258	NC_041343.1	15845022	1.04352	0.0220994	0.0218553	-0.0111732	0.0249	-0.0014	0.0555	no	no	no	0.862932	G	A
9030	201	NC_041339.1	3541472	1.73502	0.365278	0.409096	0.10711	0.0897	0.0313	-0.006	no	no	no	0.858164	G	A
9031	117	NC_041333.1	24764995	1.03949	0.020025	0.0198245	-0.0101138	0.012	-0.0008	0.0098	no	no	no	0.952324	T	A
9033	183	NC_041349.1	24757709	1.01205	0.00604595	0.00602767	-0.00303214	-0.0036	-0.0026	0	no	no	no	0.985697	C	T
9034	68	NC_041351.1	30604600	1.46275	0.444005	0.46245	0.0398842	0.0804	0.0889	0.0404	no	no	no	0.904648	C	T
9037	119	NC_041336.1	9436204	1.10409	0.0541562	0.0526897	-0.0278317	0.0277	0.0192	0.0653	no	no	no	0.946365	T	C
9038	170	NC_041350.1	18562929	1.69849	0.402062	0.386329	-0.0407242	0.025	0.0167	0.0542	no	no	no	0.924911	T	G
9051	68	NC_041334.1	22343801	1.82906	0.328317	0.469346	0.300478	0.0336	0.0204	0.0556	no	no	no	0.871275	C	T
9055	197	NC_041338.1	22353231	1.00415	0.00415512	0.00414649	-0.00208189	-0.0049	-0.0031	0	no	no	no	0.860548	C	A
9057	242	NC_041337.1	14039329	1.04824	0.0245478	0.0242465	-0.0124264	0.0203	0.0214	-0.0037	no	no	no	0.922527	T	A
9058	116	NC_041346.1	29015631	0	0.450593	0.469649	0.0405757	0.0549	0.0197	0.02	no	no	no	0.904648	G	A
9104	257	NC_041340.1	15056300	1.01045	0.00524246	0.00522872	-0.00262812	0.0032	0.0046	0	no	no	no	0.909416	G	T
9116	174	NC_041348.1	21090785	1.12078	0.0508685	0.0612735	0.169813	0.1134	0.1144	0.0173	no	no	no	0.960667	C	T
9120	161	NC_041339.1	13317941	1.81988	0.417526	0.463383	0.0989614	0.0822	0.0157	0.0563	no	no	no	0.924911	T	C
9121	183	NC_041337.1	10562814	1.03891	0.0197287	0.0195341	-0.00996264	0.0049	0.0088	-0.0072	no	no	no	0.966627	T	A
9126	219	NC_041343.1	30413578	1.30669	0.155738	0.159575	0.0240457	0.0174	0.0255	-0.0058	no	no	no	0.872467	A	T
9129	236	NC_041339.1	15324796	1.00772	0.00386598	0.00385851	-0.00193673	-0.0033	-0.0015	0	no	no	no	0.924911	T	C
9137	59	NC_041335.1	30794917	1.77317	0.408673	0.433275	0.0567814	0.0406	0.0257	0.0908	no	no	no	0.907032	G	A
9138	243	NC_041333.1	10994580	1.14081	0.123179	0.140718	0.124638	0.0221	0.011	0.0512	no	no	no	0.899881	G	A
9139	197	NC_041351.1	24719486	1.00785	0.00393185	0.00392412	-0.0019698	0.0228	0.0249	0	no	no	no	0.909416	A	C
9149	60	NC_041340.1	11905595	1.85472	0.491503	0.48622	-0.0108664	0.0218	0.0055	0.0485	no	no	no	0.9118	C	T
9168	225	NC_041339.1	33533844	1.01717	0.011984	0.0171604	0.301648	0.025	0.0342	0.0045	no	no	no	0.895113	C	A
9178	194	NC_041340.1	17985326	1.3638	0.341927	0.363555	0.059492	0.0592	0.0238	0.0587	no	no	no	0.878427	C	T
9180	128	NC_041331.1	37706878	1.87513	0.475222	0.499767	0.0491116	0.0699	0.0449	0.1211	no	no	no	0.938021	C	A
9183	64	NC_041353.1	18755923	1.48422	0.264368	0.258652	-0.0220997	0.0561	0.0299	0.0304	no	no	no	0.933254	G	T
9185	196	NC_041350.1	18452659	1.02612	0.0131752	0.0130884	-0.0066313	0.0085	0.0083	0	no	no	no	0.904648	T	G
9188	19	NC_041348.1	26930863	1.44289	0.392808	0.442585	0.112469	0.0755	0.0372	0.133	no	no	no	0.86174	G	A
9192	44	NC_041335.1	40893081	1.34876	0.180917	0.182572	0.00906644	0.0464	0.0204	0.0028	no	no	no	0.961859	C	T
9210	40	NC_041334.1	26951207	1.72601	0.372525	0.403483	0.0767274	0.0579	0.0716	0.0188	no	no	no	0.963051	T	C
9213	112	NC_041338.1	13131227	1.32277	0.160648	0.168339	0.0456901	0.0239	0.0142	0.0506	no	no	no	0.957092	G	A
9218	226	NC_041352.1	2347364	1.01238	0.00621118	0.00619189	-0.00311526	0.0262	0.0309	0.0154	no	no	no	0.959476	G	T
9221	192	NC_041337.1	2602093	1.08725	0.045082	0.0440658	-0.0230608	0.0069	0.0078	-0.0097	no	no	no	0.872467	C	T
9222	77	NC_041352.1	3008823	1.02061	0.0103761	0.0103223	-0.00521512	0.0326	0	0.0114	no	no	no	0.918951	C	T
9240	205	NC_041340.1	6521012	1.0101	0.00506329	0.00505047	-0.00253807	0.014	0.0157	0	no	no	no	0.941597	A	T
9246	205	NC_041336.1	25865982	1.02786	0.011509	0.0139676	0.176023	0.0043	0.0048	0	no	no	no	0.932062	A	C
9256	109	NC_041338.1	38073571	1.10041	0.0470738	0.0508024	0.0733938	0.0957	0.0913	0	no	no	no	0.93683	T	A
9271	168	NC_041342.1	23928878	1.01445	0.0145503	0.0144444	-0.00732845	0.0034	0.0035	0	no	no	no	0.901073	T	G
9276	41	NC_041337.1	28472172	1.6567	0.351978	0.360625	0.0239781	0.0203	0.0219	0.0213	no	no	no	0.873659	G	A
9286	225	NC_041345.1	18575644	1.18239	0.0817439	0.0932816	0.123687	0.0779	0.018	0.0679	no	no	no	0.874851	T	C
9303	193	NC_041352.1	1778680	1.41392	0.193243	0.21875	0.116602	0.0227	0.0088	0.0311	no	no	no	0.882002	A	C
9313	115	NC_041342.1	15593379	1.61908	0.324495	0.337867	0.0395765	0.096	0.0429	0.0005	no	no	no	0.943981	G	C
9314	212	NC_041334.1	41358279	1.05459	0.0227848	0.0274603	0.170265	0.2263	0.228	0	no	no	no	0.941597	G	A
9319	113	NC_041349.1	24768604	1.25219	0.116248	0.130223	0.107311	0.0533	0.0434	0.0127	no	no	no	0.902265	A	G
9320	132	NC_041344.1	31547077	1.3212	0.147059	0.167473	0.121897	0.0822	0.0707	0.0394	no	no	no	0.891538	A	C
9323	106	NC_041352.1	11030290	1.49151	0.230869	0.262835	0.121621	0.1045	0.0016	0.0261	no	no	no	0.918951	C	A
9327	23	NC_041341.1	30641169	1.28932	0.192755	0.289128	0.333322	0.1034	0.1107	0.0758	no	no	no	0.921335	G	T
9332	236	NC_041348.1	24917237	1.07511	0.0386207	0.0378749	-0.0196906	0.0383	0.0257	0.022	no	no	no	0.864124	T	A
9346	93	NC_041345.1	30532876	1.02278	0.0114796	0.0114137	-0.00577293	0.012	0.0127	0	no	no	no	0.934446	A	G
9347	215	NC_041335.1	35749662	1.00735	0.00368098	0.00367421	-0.00184388	0.0203	0.0223	0	no	no	no	0.971395	G	A
9348	135	NC_041353.1	21142009	1.06677	0.026616	0.033635	0.208683	0.0927	0.0915	0	no	no	no	0.940405	C	T
9349	230	NC_041346.1	15046280	1.00974	0.004884	0.00487208	-0.00244798	-0.0046	-0.0034	0	no	no	no	0.976162	G	A
9353	52	NC_041351.1	15357742	1.01184	0.0119048	0.0118339	-0.00598802	0.0353	0.0363	0	no	no	no	0.901073	C	G
9381	126	NC_041342.1	16978053	1.01033	0.00518135	0.00516792	-0.0025974	0.015	0.0166	0	no	no	no	0.920143	G	A
9385	144	NC_041335.1	24335210	1.01559	0.0078329	0.00780222	-0.00393185	0.0387	0.0403	0	no	no	no	0.912992	A	T
9391	155	NC_041342.1	13502603	1.01618	0.00813008	0.00809703	-0.00408163	0.0042	-0.0003	0.0137	no	no	no	0.879619	T	A
9393	184	NC_041350.1	17460772	1.00976	0.00489596	0.00488398	-0.00245399	0.0018	0.0033	0	no	no	no	0.973778	A	T
9395	20	NC_041332.1	21098607	1.17774	0.0857488	0.090859	0.0562436	0.0191	0.0197	0.0151	no	no	no	0.986889	G	T
9398	61	NC_041345.1	12019830	1.33752	0.166446	0.176397	0.0564085	0.048	0.0381	0.0206	no	no	no	0.902265	C	G
9401	236	NC_041348.1	26898193	1.66492	0.307483	0.365648	0.159073	0.0855	0.0681	0.1386	no	no	no	0.876043	C	G
9405	78	NC_041347.1	9903399	1.00761	0.00381194	0.00380468	-0.00190961	-0.0008	0.0008	0	no	no	no	0.938021	A	G
9411	232	NC_041350.1	7802993	1.02533	0.0230769	0.0253123	0.0883117	0.0379	0.04	-0.003	no	no	no	0.929678	C	A
9416	85	NC_041331.1	25336824	1.81948	0.469543	0.463124	-0.0138608	0.0331	0.0358	0.0167	no	no	no	0.939213	A	G
9417	28	NC_041339.1	18268357	1.26629	0.138677	0.137776	-0.00653802	0.0445	0.0317	0.1005	no	no	no	0.93683	G	A
9419	161	NC_041354.1	7873286	1.04925	0.0224274	0.0247518	0.0939071	0.022	0.0207	0	no	no	no	0.903456	A	T
9420	232	NC_041342.1	31564920	1.1302	0.0485021	0.0661293	0.266556	0.0974	0.0428	0.0582	no	no	no	0.835518	A	T
9422	78	NC_041336.1	38127154	1.39964	0.194444	0.210758	0.077402	0.0431	0.0386	0.0601	no	no	no	0.901073	C	A
9426	61	NC_041348.1	29941836	1.49268	0.449794	0.492337	0.0864114	0.019	0.0055	0.0079	no	no	no	0.866508	C	T
9428	32	NC_041338.1	23585560	1.66428	0.368852	0.365254	-0.00985121	0.0366	0.0265	0.0754	no	no	no	0.872467	A	G
9433	186	NC_041349.1	29875831	1.0099	0.00496278	0.00495046	-0.00248756	0.0016	0.003	0	no	no	no	0.960667	T	A
9444	238	NC_041331.1	18413485	1.03878	0.0196592	0.019466	-0.0099272	-0.0013	-0.0016	0.0045	no	no	no	0.909416	T	A
9445	260	NC_041341.1	13027916	1.0376	0.0250991	0.0375753	0.332033	0.0134	0.0095	0	no	no	no	0.902265	T	C
9446	189	NC_041345.1	3697961	1.87348	0.49867	0.498655	-3.01428e-05	0.0243	0.0307	0.005	no	no	no	0.896305	G	T
9451	128	NC_041337.1	16626847	1.19672	0.0991432	0.100817	0.0166061	0.0203	0.0272	0.0015	no	no	no	0.973778	A	G
9452	35	NC_041353.1	25853847	1.47611	0.490119	0.475794	-0.0301062	0.0673	0.0619	0.0974	no	no	no	0.904648	A	C
9453	158	NC_041345.1	4873818	1.03278	0.0140306	0.0164442	0.146772	0.0194	0.0201	0	no	no	no	0.934446	C	T
9455	124	NC_041333.1	31822474	1.57056	0.297264	0.30894	0.0377935	0.0276	0.0134	0.0716	no	no	no	0.958284	G	A
9456	16	NC_041332.1	24482915	1.54979	0.252241	0.296705	0.14986	0.0718	0.0457	0.1005	no	no	no	0.93087	C	T
9463	151	NC_041348.1	13735409	1.04132	0.0209699	0.02075	-0.010596	0.0321	0.0674	-0.0039	no	no	no	0.909416	G	T
9465	193	NC_041342.1	22722119	1.18051	0.0895522	0.092309	0.0298643	0.037	0.0237	0.0592	no	no	no	0.958284	C	T
9469	226	NC_041348.1	12110596	1.24711	0.116603	0.127514	0.0855631	0.0244	0.0132	0.0754	no	no	no	0.940405	C	G
9470	55	NC_041349.1	20482216	1.78992	0.419399	0.443988	0.0553826	0.1082	0.07	0.1578	no	no	no	0.872467	G	A
9498	51	NC_041342.1	20275357	1.0863	0.039759	0.0435847	0.0877754	0.1526	0.0172	0.2548	no	no	no	0.989273	A	T
9499	118	NC_041335.1	25653657	1.09453	0.0464824	0.0477947	0.0274572	0.0098	0.0054	-0.0036	no	no	no	0.948749	G	A
9500	49	NC_041336.1	12193478	1.85683	0.436548	0.487619	0.104735	0.0767	0.0761	0.0932	no	no	no	0.939213	G	T
9502	43	NC_041333.1	15010366	1.72525	0.329065	0.402997	0.183455	0.1661	0.0359	0.1296	yes	no	no	0.93087	T	G
9506	76	NC_041338.1	30705643	1.45771	0.46952	0.457418	-0.0264575	0.0339	0.0317	0.0369	no	no	no	0.918951	A	G
9508	161	NC_041336.1	28298379	1.82155	0.414541	0.464467	0.107492	0.1104	0.0363	0.078	no	no	no	0.934446	C	G
9525	153	NC_041334.1	17835061	1.25779	0.231623	0.257614	0.100893	0.0665	0.0663	0.0388	no	no	no	0.859356	A	T
9527	28	NC_041332.1	17362768	1.87537	0.430894	0.499908	0.138053	0.1263	0.0865	0.0461	no	no	no	0.879619	G	A
9531	187	NC_041334.1	6153701	1.35039	0.168582	0.183464	0.0811166	0.0383	0.0303	-0.0084	no	no	no	0.933254	A	G
9540	130	NC_041333.1	10147319	1.86378	0.470506	0.492188	0.0440521	0.0313	0.022	0.0433	no	no	no	0.848629	A	G
9542	63	NC_041343.1	29063388	1.04979	0.0253485	0.0250273	-0.012837	0.0182	0.0188	0.023	no	no	no	0.940405	C	T
9544	271	NC_041336.1	10244163	1.01733	0.0174731	0.0173205	-0.00881356	0.0087	0.003	0.0344	no	no	no	0.88677	G	C
9554	146	NC_041351.1	6872390	1.07482	0.0579915	0.0747676	0.224376	0.0296	0.0191	0	no	no	no	0.84267	C	A
9555	35	NC_041336.1	10728310	1.1241	0.0572917	0.0629849	0.0903903	0.031	0.0032	0.0803	no	no	no	0.915375	G	A
9557	199	NC_041332.1	41428292	1.79104	0.410191	0.444727	0.0776568	0.0319	0.032	0.0284	no	no	no	0.935638	C	A
9559	103	NC_041350.1	2735110	1.02536	0.0127877	0.012706	-0.00643501	0.0077	0.0099	-0.0018	no	no	no	0.932062	G	C
9564	196	NC_041336.1	21401452	1.00784	0.0078637	0.00783278	-0.00394737	-0.0022	-0.0021	-0.0028	no	no	no	0.909416	T	A
9568	63	NC_041347.1	32633553	1.84121	0.480355	0.477331	-0.00633522	0.0118	0.0101	-0.0012	no	no	no	0.940405	T	C
9570	57	NC_041342.1	21740278	1.48108	0.252207	0.25685	0.0180783	0.1064	0.0879	0.1221	no	no	no	0.945173	G	T
9571	119	NC_041338.1	32352340	1.39938	0.208623	0.210608	0.00942356	0.0238	0.0357	-0.0071	no	no	no	0.856973	C	A
9575	114	NC_041343.1	27524023	1.87544	0.480519	0.49997	0.0389027	0.0575	0.0527	0.0148	no	no	no	0.917759	A	C
9588	95	NC_041339.1	27301847	1.02116	0.0106525	0.0105957	-0.00535475	0.0147	0.0195	0.0066	no	no	no	0.895113	G	A
9591	156	NC_041340.1	14601028	1.01778	0.0179257	0.0177651	-0.00904393	0.0107	0.0057	0.0073	no	no	no	0.93087	A	T
9595	30	NC_041336.1	19880576	1.38195	0.397277	0.381714	-0.0407712	0.0561	0.0741	0.0079	no	no	no	0.963051	C	T
9599	109	NC_041352.1	741940	1.23942	0.129606	0.123416	-0.050157	0.0426	0.0187	0.0634	no	no	no	0.938021	T	A
9611	244	NC_041335.1	22786590	1.29243	0.225895	0.292227	0.226988	0.0677	0.0824	0.0315	no	no	no	0.865316	C	T
9614	132	NC_041339.1	36396398	1.00966	0.00484262	0.00483089	-0.00242718	0.0332	0.0352	0	no	no	no	0.984505	C	T
9618	103	NC_041347.1	7383120	1.66569	0.353234	0.366142	0.0352544	0.024	0.0272	0.0176	no	no	no	0.958284	C	A
9623	71	NC_041349.1	29932915	1.63241	0.315985	0.345908	0.0865063	0.038	0.0354	0.0423	no	no	no	0.961859	T	A
9632	14	NC_041347.1	6426568	1.43867	0.21608	0.232706	0.0714431	0.034	0.0395	0.0023	no	no	no	0.948749	G	A
9633	155	NC_041336.1	5592802	1.08869	0.0433121	0.0448083	0.0333913	0.0546	0.0383	0.0633	no	no	no	0.935638	C	A
9636	227	NC_041333.1	26992722	1.05473	0.0279188	0.0275291	-0.014157	0.0423	0.0197	0.0251	no	no	no	0.939213	T	C
9639	165	NC_041343.1	1374575	1.03335	0.0312907	0.0333238	0.061008	0.0507	0.0156	0.1115	no	no	no	0.914184	A	T
9643	36	NC_041340.1	4560528	1.87102	0.454902	0.497026	0.0847521	0.0311	0.0203	0.0073	no	no	no	0.9118	G	A
9646	225	NC_041348.1	27023528	1.21288	0.0905612	0.109335	0.17171	0.0663	0.0564	0.0085	no	no	no	0.934446	G	T
9653	71	NC_041342.1	29013331	1.08942	0.04375	0.0451805	0.0316612	0.0291	0.0237	0	no	no	no	0.953516	G	T
9656	189	NC_041331.1	18480481	1.02501	0.0253165	0.024996	-0.0128205	0.0029	0.0005	0.0048	no	no	no	0.941597	C	A
9657	53	NC_041347.1	22627294	1.0174	0.00875	0.00871172	-0.00439422	-0.005	-0.0045	0	no	no	no	0.953516	C	A
9663	76	NC_041343.1	17573104	1.52659	0.272379	0.283144	0.0380221	0.025	0.0113	0.0262	no	no	no	0.932062	G	T
9670	9	NC_041339.1	2632080	1.50821	0.278055	0.272482	-0.0204523	0.0289	0.0258	0.0358	no	no	no	0.9559	T	C
9671	71	NC_041345.1	24450099	1.79794	0.447073	0.449182	0.00469381	0.0387	0.0292	0.0245	no	no	no	0.957092	G	C
9672	20	NC_041350.1	30311914	1.51216	0.269022	0.274748	0.0208426	0.0211	0.007	0.0595	no	no	no	0.877235	A	T
9675	49	NC_041344.1	4740628	1.12008	0.0628931	0.0609153	-0.0324675	0.0072	0.0093	-0.0009	no	no	no	0.947557	C	G
9679	121	NC_041345.1	10384908	1.86865	0.510309	0.495453	-0.0299849	0.0412	0.0248	0.0898	no	no	no	0.924911	C	A
9681	262	NC_041351.1	9079660	1.02643	0.0133333	0.0132444	-0.00671141	0.004	0.004	0	no	no	no	0.893921	A	G
9699	237	NC_041344.1	23730759	1.3339	0.162162	0.174416	0.0702564	0.0455	0.028	0.0429	no	no	no	0.926103	A	G
9700	115	NC_041335.1	1137876	1.29971	0.0985915	0.155794	0.367169	0.1315	0.1175	-0.0048	no	no	no	0.93087	G	A
9707	156	NC_041343.1	4380287	1.0039	0.00390117	0.00389356	-0.0019544	0.0038	0.0055	0	no	no	no	0.916567	G	A
9708	37	NC_041336.1	31750127	1.01279	0.00641849	0.00639789	-0.00321958	0.0506	0.0527	0	no	no	no	0.928486	G	A
9725	63	NC_041334.1	21218573	1.84513	0.468305	0.479896	0.0241533	0.1221	0.0481	0.0559	no	no	no	0.921335	C	T
9733	148	NC_041334.1	35963220	1.77627	0.398352	0.43524	0.0847531	0.0883	0.0852	0.0608	no	no	no	0.8677	G	T
9747	230	NC_041333.1	42344770	1.18733	0.17976	0.187203	0.0397556	0.0335	0.0272	0.0096	no	no	no	0.895113	A	G
9754	91	NC_041340.1	5022657	1.13309	0.13491	0.132994	-0.0144067	0.02	0.0201	0.0121	no	no	no	0.856973	T	C
9756	40	NC_041340.1	12546234	1.33334	0.158537	0.17412	0.0894959	0.017	0.0213	-0.0055	no	no	no	0.977354	A	G
9757	82	NC_041337.1	22700391	1.24775	0.117128	0.127857	0.0839087	0.0524	0.0163	0.0942	no	no	no	0.946365	T	A
9759	43	NC_041351.1	21582859	1.87402	0.487646	0.499023	0.0227972	0.0496	0.0208	0.0193	no	no	no	0.916567	T	C
9777	21	NC_041348.1	29670767	1.08334	0.0429975	0.0420731	-0.0219711	0.0252	0.0229	0.0254	no	no	no	0.970203	G	A
9781	177	NC_041334.1	3149861	1.00787	0.00789474	0.00786357	-0.00396301	0.0094	0.0034	0.0237	no	no	no	0.90584	G	A
9782	229	NC_041354.1	12353690	1.02552	0.010296	0.0127872	0.194819	0.0106	0.0124	0.0105	no	no	no	0.926103	G	T
9795	113	NC_041336.1	22123356	1.04325	0.0219638	0.0217226	-0.0111039	0.0026	0.0011	0	no	no	no	0.922527	G	A
9807	171	NC_041337.1	34819629	1.01504	0.00503778	0.00752812	0.330805	0.0071	0.0091	0	no	no	no	0.946365	G	A
9813	265	NC_041331.1	32369747	1.08224	0.0396717	0.0415085	0.0442506	0.1585	0.1689	0.0196	no	no	no	0.871275	C	T
9819	86	NC_041334.1	34680821	1.16165	0.0678851	0.0824499	0.176651	0.0677	0.0221	0.0398	no	no	no	0.912992	G	A
9823	144	NC_041353.1	7912860	1.06086	0.019802	0.0306333	0.353579	0.0196	0.0172	0	no	no	no	0.84267	G	A
9826	137	NC_041334.1	36720290	1.71465	0.373832	0.396363	0.0568448	0.0918	0.0736	0.1095	no	no	no	0.892729	G	A
9829	189	NC_041345.1	5851205	1.03007	0.0124309	0.015078	0.175555	0.0087	0.013	-0.0022	no	no	no	0.862932	G	C
9835	245	NC_041353.1	9135013	1.00553	0.00554017	0.00552482	-0.00277778	-0.0055	-0.0039	0	no	no	no	0.860548	A	T
9843	217	NC_041332.1	25006774	1.01011	0.00253485	0.00505686	0.498729	0.0056	0.0056	-0.0049	no	no	no	0.940405	C	G
9850	186	NC_041350.1	27035767	1.41654	0.186352	0.220224	0.15381	0.0467	0.0079	-0.0135	no	no	no	0.908224	C	T
9853	65	NC_041351.1	17231555	1.06355	0.0325301	0.032001	-0.016534	0.0431	0.0429	0.0119	no	no	no	0.989273	G	A
9855	258	NC_041334.1	10871695	1.01622	0.00815217	0.00811894	-0.00409277	0.0725	0.0021	0.0823	no	no	no	0.877235	G	A
9860	166	NC_041341.1	24248055	1.02221	0.0111888	0.0111262	-0.00562588	0.0215	0.0225	0	no	no	no	0.852205	G	A
9884	156	NC_041331.1	15849799	1.00783	0.00392157	0.00391388	-0.00196464	0.0239	0.026	0	no	no	no	0.9118	C	T
9886	183	NC_041349.1	25099791	1.51369	0.255846	0.275633	0.0717875	0.0586	0.025	0.0532	no	no	no	0.866508	A	C
9896	163	NC_041344.1	11861118	1.02755	0.0139064	0.0138098	-0.00700191	0.0429	0.0436	0	no	no	no	0.942789	T	C
9901	51	NC_041340.1	13367079	1.27631	0.130904	0.143153	0.0855634	0.0966	0.0751	0	yes	no	no	0.883194	G	A
9915	173	NC_041351.1	20310755	1.87547	0.527458	0.499997	-0.0549239	0.0347	0.042	0.0144	no	no	no	0.933254	C	A
9939	132	NC_041341.1	14775856	1.5482	0.235589	0.295777	0.203491	0.1847	0.0896	0.2067	no	no	no	0.951132	T	C
9946	192	NC_041343.1	11979091	1.03638	0.0184275	0.0182577	-0.00929944	0.035	0.0022	0.0382	no	no	no	0.970203	C	T
9949	242	NC_041351.1	14730742	1.17403	0.0777202	0.0889151	0.125906	0.0338	0.0216	-0.0013	no	no	no	0.920143	G	A
9961	185	NC_041339.1	1003090	1.00744	0.00372671	0.00371976	-0.00186683	0.0147	0.0166	0	no	no	no	0.959476	T	C
9970	113	NC_041332.1	38047749	1.47769	0.261753	0.254911	-0.0268425	0.0334	0.0461	0.0011	no	no	no	0.938021	C	T
9980	34	NC_041347.1	14967607	1.54881	0.275819	0.296134	0.0686017	0.0844	0.0519	0.0315	no	no	no	0.946365	G	A
9989	82	NC_041337.1	7035317	1.07419	0.0694087	0.074147	0.0639037	0.0612	0.0533	0.0182	no	no	no	0.927294	A	T
9991	215	NC_041337.1	15423599	1.08583	0.033241	0.0433391	0.233003	0.0225	0.0231	0.0083	no	no	no	0.860548	C	A
10000	183	NC_041347.1	29018790	1.60124	0.299101	0.327167	0.0857844	0.0121	0.009	0.0274	no	no	no	0.928486	G	C
10012	156	NC_041331.1	13801505	1.05584	0.0284939	0.0280879	-0.0144529	0.0098	0.0095	-0.0018	no	no	no	0.878427	T	G
10018	60	NC_041343.1	22876307	1.35974	0.193588	0.188622	-0.0263299	0.0214	0.0132	0.0481	no	no	no	0.966627	T	A
10022	86	NC_041334.1	33509451	1.02133	0.0107383	0.0106806	-0.00539811	0.042	0.0576	0	no	no	no	0.887962	G	A
10025	115	NC_041342.1	17004836	1.25092	0.246231	0.250761	0.0180633	0.0447	0.0436	-0.0039	no	no	no	0.948749	A	G
10026	149	NC_041331.1	25407919	1.70052	0.40227	0.387591	-0.0378708	0.0203	0.0161	0.0404	no	no	no	0.945173	A	C
10029	230	NC_041334.1	22343801	1.01829	0.00919842	0.00915612	-0.00462046	0.0086	0.0156	-0.0039	no	no	no	0.907032	C	A
10032	197	NC_041333.1	25030162	1.00755	0.0037831	0.00377595	-0.00189514	-0.0016	0	0	no	no	no	0.945173	G	A
10037	168	NC_041333.1	28709385	1.74257	0.38262	0.413869	0.0755039	0.0312	0.0115	0.0881	no	no	no	0.918951	C	T
10040	207	NC_041347.1	30475013	1.1984	0.102228	0.101696	-0.00523613	0.0302	0.0235	-0.0035	no	no	no	0.909416	A	G
10042	101	NC_041343.1	32818622	1.72515	0.390805	0.40293	0.0300933	0.0502	0.0565	0.0015	no	no	no	0.933254	C	T
10085	168	NC_041339.1	29259846	1.00842	0.00421941	0.00421051	-0.00211416	-0.0021	-0.0019	-0.0027	no	no	no	0.847437	A	T
10095	111	NC_041347.1	14392902	1.55533	0.293214	0.299958	0.0224827	0.0476	0.0453	0.0457	no	no	no	0.93087	A	G
10106	122	NC_041340.1	4606928	1.07586	0.0341463	0.0382629	0.107587	0.0793	0.0914	0.0068	no	no	no	0.977354	C	T
10109	61	NC_041338.1	27071639	1.22093	0.0982368	0.113598	0.135221	0.062	0.043	0	no	no	no	0.946365	G	T
10118	171	NC_041342.1	5240662	1.07193	0.0343008	0.0362571	0.0539555	0.0252	0.0293	-0.0064	no	no	no	0.903456	A	G
10122	37	NC_041340.1	3476349	1.01727	0.00868486	0.00864715	-0.00436137	0.0042	0.005	0	no	no	no	0.960667	C	A
10135	110	NC_041336.1	20753021	1.01282	0.00643501	0.0064143	-0.00322789	0.0007	0.0018	0	no	no	no	0.926103	T	A
10151	64	NC_041343.1	7141179	1.33785	0.329715	0.33762	0.0234126	0.0282	0.0394	-0.0034	no	no	no	0.878427	A	C
10164	137	NC_041348.1	30001363	1.06415	0.0328467	0.0323073	-0.0166976	0.048	0.0455	0	no	no	no	0.979738	C	T
10171	49	NC_041350.1	3390238	1.3101	0.273458	0.309889	0.117559	0.0706	0.0618	0.0534	no	no	no	0.889154	G	T
10181	26	NC_041346.1	34475889	1.71508	0.322539	0.396641	0.186824	0.049	0.0332	0.0078	no	no	no	0.920143	C	T
10188	176	NC_041339.1	1925408	1.48614	0.477716	0.4858	0.0166406	0.1088	0.0202	0.1057	no	no	no	0.855781	C	T
10199	115	NC_041332.1	8556214	1.68263	0.356877	0.376544	0.0522298	0.0084	0.0053	-0.0018	no	no	no	0.961859	C	A
10202	54	NC_041352.1	19209855	1.0188	0.00945946	0.00941472	-0.00475221	0.0027	0.0032	0	no	no	no	0.882002	C	T
10215	232	NC_041332.1	37689405	1.10921	0.081225	0.109135	0.255741	0.0257	0.0143	0.0468	no	no	no	0.895113	G	A
10225	180	NC_041334.1	9508824	1.56953	0.263014	0.308309	0.146916	0.0712	0.0359	0.1566	no	no	no	0.870083	A	G
10230	131	NC_041340.1	8390276	1.41806	0.422886	0.417796	-0.012182	0.0326	0.0244	0.0661	no	no	no	0.958284	C	G
10235	11	NC_041340.1	466787	1.02759	0.0139276	0.0138306	-0.00701262	0.0061	0.0085	0.0015	no	no	no	0.855781	G	A
10240	163	NC_041340.1	22497735	1.87122	0.47868	0.497138	0.0371301	0.0376	0.0452	0.0067	no	no	no	0.866508	A	C
10247	25	NC_041349.1	27075041	1.02844	0.0143603	0.0142572	-0.00723208	0.0044	-0.0036	0.0034	no	no	no	0.912992	A	G
10250	210	NC_041346.1	2403724	1.05454	0.0250348	0.0274295	0.0873061	0.0995	0.0997	0	no	no	no	0.856973	A	T
10257	157	NC_041338.1	33320383	1.01936	0.00974421	0.00969674	-0.00489596	0.1289	0	0.1212	no	no	no	0.978546	G	T
10261	106	NC_041341.1	32762734	1.04601	0.047088	0.0459793	-0.0241117	0.0095	0.011	-0.0037	no	no	no	0.961859	A	G
10265	265	NC_041334.1	20063763	1.0379	0.0192044	0.01902	-0.00969529	0.0096	-0.0022	-0.0056	no	no	no	0.868892	T	A
10266	137	NC_041346.1	30661645	1.30627	0.127095	0.159342	0.202375	0.0226	0.0271	-0.0006	no	no	no	0.853397	G	A
10267	265	NC_041350.1	10517815	1.08012	0.0673854	0.080067	0.158387	0.0397	0.0302	-0.0033	no	no	no	0.884386	G	A
10274	114	NC_041347.1	925889	1.13835	0.0680693	0.0703539	0.0324723	0.0069	0.0093	-0.0002	no	no	no	0.963051	C	T
10279	257	NC_041349.1	16758508	1.00794	0.00397878	0.00397086	-0.00199336	0.0421	0	0.0353	no	no	no	0.898689	T	C
10283	114	NC_041350.1	24100827	1.87512	0.484085	0.499746	0.0313378	0.0385	0.0119	0.0401	no	no	no	0.898689	A	G
10284	25	NC_041334.1	38407038	1.87547	0.452711	0.499997	0.0945718	0.0463	0.0063	0.106	no	no	no	0.945173	A	G
10299	32	NC_041348.1	3837130	1.86998	0.490706	0.496345	0.0113598	0.0454	0.0336	0.0288	no	no	no	0.961859	C	T
10306	108	NC_041332.1	12957917	1.27603	0.276413	0.275863	-0.00199414	0.0658	0.0448	0.0889	no	no	no	0.970203	T	G
10309	215	NC_041344.1	12076762	1.01002	0.00502513	0.0050125	-0.00251889	0.0112	0.0127	0	no	no	no	0.948749	G	T
10311	148	NC_041335.1	29740114	1.13814	0.141593	0.138051	-0.0256553	0.0291	0.0194	0.0054	no	no	no	0.942789	T	C
10319	217	NC_041333.1	16106479	1.12202	0.0615006	0.0619152	0.00669534	0.0284	0.0278	0.0163	no	no	no	0.969011	A	G
10320	144	NC_041335.1	28780064	1.00921	0.00924703	0.00920427	-0.00464499	0.0015	0.0027	-0.0006	no	no	no	0.902265	C	T
10322	117	NC_041343.1	27138616	1.60502	0.335019	0.329431	-0.0169635	0.0486	0.0397	0.026	no	no	no	0.942789	C	T
10327	169	NC_041352.1	9797915	1.02995	0.0151307	0.0150162	-0.00762301	0.0081	0.0087	0	no	no	no	0.866508	A	G
10334	70	NC_041351.1	24734283	1.02452	0.0123609	0.0122845	-0.00621891	0.1856	0	0.1792	no	no	no	0.964243	C	T
10337	118	NC_041333.1	20599434	1.34057	0.159946	0.178062	0.101736	0.0832	0.0199	0.1205	no	no	no	0.88677	T	C
10338	42	NC_041338.1	15514998	1.72935	0.382716	0.405575	0.0563627	0.058	0.0597	0.0556	no	no	no	0.965435	G	A
10344	29	NC_041351.1	19064079	1.7789	0.378205	0.436942	0.134427	0.1405	0.053	0.0157	yes	no	no	0.929678	A	T
10345	163	NC_041348.1	22292016	1.11544	0.0554187	0.0585241	0.0530612	0.0275	0.0239	-0.006	no	no	no	0.967819	A	G
10355	78	NC_041332.1	37553202	1.14814	0.0707851	0.0754254	0.0615221	0.0139	0.0063	0.0264	no	no	no	0.926103	G	A
10358	8	NC_041350.1	24200802	1.38912	0.389946	0.388859	-0.00279382	0.0438	0.0317	-0.0027	no	no	no	0.877235	C	G
10361	55	NC_041352.1	24686286	1.4139	0.205	0.21875	0.0628571	0.0472	0.0436	0.0224	no	no	no	0.953516	A	T
10368	74	NC_041331.1	39220531	1.26723	0.139733	0.138285	-0.0104682	0.0202	0.0131	0.0126	no	no	no	0.98093	C	T
10370	143	NC_041341.1	34923783	1.30717	0.147059	0.159846	0.0799953	0.0503	0.0367	0.0831	no	no	no	0.932062	G	T
10372	97	NC_041335.1	8733902	1.05528	0.0230769	0.0278074	0.170115	0.0737	0.0729	0	no	no	no	0.929678	G	A
10382	321	NC_041340.1	19340332	1.01111	0.00557103	0.00555551	-0.0027933	0.016	0	0.0037	no	no	no	0.855781	A	T
10383	179	NC_041350.1	23673155	1.01147	0.0057554	0.00573883	-0.002886	0.0164	0.0124	0.0044	no	no	no	0.828367	A	T
10385	181	NC_041333.1	36611551	1.12579	0.107843	0.125718	0.142181	0.0265	0.0258	0.0187	no	no	no	0.972586	C	T
10387	92	NC_041339.1	30066926	1.87538	0.519337	0.499905	-0.0388722	0.0255	0.0076	0.0776	no	no	no	0.862932	A	G
10396	264	NC_041346.1	5594237	1.18892	0.0910326	0.0967101	0.0587068	0.0724	0.0968	-0.0023	no	no	no	0.877235	G	A
10406	12	NC_041331.1	35635336	1.0123	0.00617284	0.00615379	-0.00309598	0.0003	0.0015	0	no	no	no	0.965435	C	T
10408	96	NC_041349.1	21388447	1.32603	0.162197	0.170116	0.0465548	0.0517	0.0289	0.1258	no	no	no	0.933254	C	T
10417	116	NC_041348.1	17117627	1.2393	0.114465	0.123354	0.0720539	0.053	0.036	-0.0052	no	no	no	0.947557	C	T
10418	35	NC_041350.1	24113455	1.8602	0.459564	0.489848	0.0618247	0.0716	0.0479	0.0795	no	no	no	0.928486	A	C
10420	201	NC_041354.1	14402271	1.00782	0.00391645	0.00390878	-0.00196207	0.0382	0.0405	0	no	no	no	0.912992	G	A
10421	159	NC_041345.1	20180771	1.23876	0.121706	0.123066	0.0110461	0.0654	0.0059	0.1342	no	no	no	0.94994	A	G
10423	152	NC_041331.1	23193238	1.00992	0.00497512	0.00496275	-0.00249377	0.0025	0.0041	0	no	no	no	0.958284	T	A
10434	166	NC_041339.1	493692	1.00556	0.00557103	0.00555551	-0.0027933	0.0025	0.0041	0	no	no	no	0.855781	A	T
10442	154	NC_041333.1	18523687	1.01377	0.00691563	0.00689172	-0.00346981	0.0055	-0.0021	0.0167	no	no	no	0.86174	T	C
10443	219	NC_041354.1	11411097	1.01181	0.00923483	0.0118029	0.217577	0.0167	0.0213	-0.0031	no	no	no	0.903456	G	T
10445	156	NC_041332.1	5606165	1.01215	0.00609756	0.00607897	-0.0030581	0.0052	0.0064	0	no	no	no	0.977354	G	A
10461	128	NC_041350.1	26685539	1.69739	0.274457	0.385633	0.288297	0.0453	0.0191	0.0793	no	no	no	0.877235	A	G
10463	185	NC_041343.1	14401766	1.00528	0.00529101	0.00527701	-0.00265252	0.0321	0	0.0211	no	no	no	0.901073	G	A
10468	43	NC_041343.1	30994406	1.49962	0.483642	0.499262	0.031288	0.0813	0.0606	-0.0023	no	no	no	0.837902	C	A
10472	222	NC_041338.1	15917240	1.02254	0.0227882	0.0225286	-0.0115254	0.0423	0.0054	0.0311	no	no	no	0.889154	G	T
10489	193	NC_041335.1	4143516	1.87148	0.454308	0.497328	0.0865015	0.0637	0.0739	0.0395	no	no	no	0.912992	G	A
10493	127	NC_041334.1	16372268	1.43574	0.234644	0.231051	-0.0155493	0.022	0.0096	0.0546	no	no	no	0.970203	T	A
10496	78	NC_041334.1	27061858	1.35076	0.181586	0.183672	0.0113604	0.0482	0.0453	0.0324	no	no	no	0.932062	C	G
10501	69	NC_041335.1	13836506	1.17809	0.0904393	0.0910369	0.00656423	0.0377	0.0282	0.017	no	no	no	0.922527	C	G
10505	204	NC_041350.1	11402880	1.00793	0.00397351	0.00396562	-0.00199071	0.0204	0	0.0112	no	no	no	0.899881	C	A
10513	91	NC_041338.1	20013466	1.49936	0.5	0.499032	-0.00193976	0.0297	0.0299	0.0271	no	no	no	0.893921	A	T
10515	118	NC_041352.1	1944576	1.00428	0.00428571	0.00427653	-0.00214746	0.0044	-0.0023	0.003	no	no	no	0.834327	C	T
10518	74	NC_041350.1	7208465	1.75484	0.422733	0.421626	-0.00262481	0.0382	0.0413	0.0216	no	no	no	0.933254	T	C
10525	248	NC_041334.1	30807272	1.22005	0.0912698	0.113126	0.193201	0.0465	0.041	0.0254	no	no	no	0.901073	C	T
10532	44	NC_041343.1	24416523	1.43978	0.424603	0.439489	0.0338697	0.0416	0.0201	0.0295	no	no	no	0.901073	C	A
10539	108	NC_041334.1	33637756	1.45025	0.232215	0.239251	0.029411	0.0716	0.0516	0.058	no	no	no	0.887962	A	G
10541	29	NC_041331.1	14253572	1.37294	0.182836	0.195916	0.0667662	0.0237	0.0163	0.0585	no	no	no	0.958284	A	C
10544	50	NC_041341.1	36043233	1.01001	0.00718391	0.0100069	0.282104	0.1304	0.1339	0	no	no	no	0.829559	T	G
10548	39	NC_041334.1	24992874	1.52836	0.284994	0.284176	-0.00287626	0.0194	0.0233	0.0006	no	no	no	0.945173	A	G
10550	160	NC_041337.1	19541853	1.00755	0.0037831	0.00377595	-0.00189514	0.0077	-0.0003	0.0059	no	no	no	0.945173	T	C
10558	254	NC_041348.1	23106143	1.00768	0.00384615	0.00383876	-0.00192678	-0.0006	0.0006	-0.0032	no	no	no	0.929678	T	G
10562	232	NC_041350.1	23895756	1.37767	0.177003	0.198535	0.108456	0.0757	0.034	0.1232	no	no	no	0.922527	T	A
10566	195	NC_041339.1	11379331	1.14778	0.0654685	0.0752396	0.129866	0.0792	0.0838	0.0693	no	no	no	0.928486	G	T
10571	131	NC_041347.1	758997	1.8707	0.459459	0.496816	0.0751927	0.0801	0.0968	0.0306	no	no	no	0.926103	G	A
10575	67	NC_041337.1	39664123	1.3904	0.151634	0.20561	0.262516	0.0553	0.0497	-0.0078	no	no	no	0.9118	G	A
10576	38	NC_041339.1	20043538	1.8445	0.472956	0.479494	0.0136346	0.0836	0.0518	0.1936	no	no	no	0.947557	C	T
10585	26	NC_041345.1	22250594	1.49236	0.277778	0.263304	-0.0549679	0.0296	0.0382	-0.0022	no	no	no	0.83671	C	T
10589	125	NC_041343.1	29547331	1.57708	0.31732	0.312799	-0.0144523	0.0318	0.0146	0.0443	no	no	no	0.942789	G	C
10599	64	NC_041335.1	24638666	1.00738	0.00369914	0.0036923	-0.001853	0.0125	-0.0004	0.0145	no	no	no	0.966627	T	A
10602	250	NC_041337.1	12992203	1.01592	0.008	0.007968	-0.00401606	-0.0023	-0.0013	0	no	no	no	0.893921	C	T
10603	220	NC_041335.1	1692969	1.52639	0.270092	0.283017	0.0456666	0.0331	0.0294	0.0443	no	no	no	0.904648	C	G
10607	209	NC_041337.1	20016420	1.01028	0.00515464	0.00514135	-0.00258398	0.014	0.0154	0	no	no	no	0.924911	T	G
10636	22	NC_041352.1	5582924	1.40026	0.407862	0.400018	-0.0196114	0.0271	0.0393	-0.0048	no	no	no	0.970203	G	A
10643	236	NC_041352.1	12398836	1.01097	0.00550206	0.00548693	-0.00275862	-0.0003	-0.0006	-0.0052	no	no	no	0.866508	A	G
10644	132	NC_041332.1	31170656	1.13785	0.0475524	0.0700826	0.32148	0.033	0.0265	0	no	no	no	0.852205	A	T
10646	146	NC_041342.1	14959935	1.04731	0.0213904	0.0237746	0.100286	0.0858	0.0857	0	no	no	no	0.891538	G	A
10653	173	NC_041333.1	3409776	1.00722	0.00361446	0.00360793	-0.0018105	-0.0014	0.0001	0	no	no	no	0.989273	C	A
10662	261	NC_041333.1	22151888	1.00811	0.00406504	0.00405678	-0.00203666	0.0094	0.0165	-0.0044	no	no	no	0.879619	C	T
10665	224	NC_041343.1	17069479	1.00744	0.00372671	0.00371976	-0.00186683	0.041	0	0.0348	no	no	no	0.959476	A	C
10666	56	NC_041341.1	33367776	1.10575	0.0550576	0.0535419	-0.0283081	0.0241	0.0226	0.0216	no	no	no	0.93087	C	T
10670	189	NC_041345.1	17939880	1.02678	0.0135135	0.0134222	-0.00680272	0.0204	0.0207	0	no	no	no	0.882002	C	T
10671	166	NC_041353.1	20070527	1.07048	0.0335917	0.0355214	0.0543233	0.0135	0.0099	0	no	no	no	0.922527	C	A
10685	213	NC_041344.1	13218568	1.02456	0.0123796	0.012303	-0.00622837	0.008	0.0069	0.0101	no	no	no	0.866508	A	T
10693	28	NC_041350.1	32507291	1.79865	0.438287	0.449635	0.0252376	0.0823	0.0577	0.0767	no	no	no	0.946365	G	A
10694	120	NC_041342.1	26154814	1.38041	0.192357	0.200058	0.0384935	0.0408	0.0403	0.0367	no	no	no	0.935638	C	A
10712	209	NC_041342.1	1570856	1.0117	0.0117647	0.0116955	-0.00591716	0.008	0.0085	0	no	no	no	0.9118	G	A
10716	135	NC_041343.1	26623888	1.82823	0.4266	0.468828	0.0900727	0.0718	0.0179	0.1214	no	no	no	0.94994	T	C
10723	15	NC_041341.1	33385938	1.23773	0.120823	0.122511	0.0137821	0.0534	0.0368	0.0344	no	no	no	0.927294	C	A
10728	41	NC_041353.1	138146	1.48892	0.241552	0.261354	0.0757663	0.1135	0.0676	0.019	yes	no	no	0.952324	C	G
10738	118	NC_041351.1	13524771	1.41642	0.211587	0.220165	0.0389625	0.0462	0.038	0.0825	no	no	no	0.946365	C	T
10741	208	NC_041348.1	30686720	1.60522	0.290587	0.329529	0.118177	0.0263	0.0258	0.0159	no	no	no	0.873659	A	C
10750	20	NC_041336.1	12311113	1.27422	0.221289	0.274027	0.192458	0.026	0.0125	0.074	no	no	no	0.851013	A	C
10754	272	NC_041340.1	19420467	1.01665	0.0083682	0.00833319	-0.00420168	0.0012	-0.0037	0.0012	no	no	no	0.854589	T	A
10770	156	NC_041333.1	31926547	1.49875	0.2267	0.267015	0.150984	0.021	0.0187	0.0189	no	no	no	0.946365	C	T
10772	286	NC_041350.1	25452597	1.10363	0.048227	0.0524481	0.0804818	0.0113	0.0063	-0.0047	no	no	no	0.840286	G	T
10778	164	NC_041338.1	31978812	1.35859	0.177507	0.187971	0.0556714	0.0225	0.0164	0.0207	no	no	no	0.879619	A	G
10787	207	NC_041339.1	19707324	1.01075	0.0107962	0.0107379	-0.00542741	-0.0009	-0.0008	0.0058	no	no	no	0.883194	T	G
10802	132	NC_041348.1	27750104	1.24492	0.130263	0.126343	-0.031031	0.0216	0.0332	-0.0092	no	no	no	0.90584	G	T
10803	122	NC_041351.1	4072868	1.85649	0.505762	0.487396	-0.0376817	0.0488	0.0278	0.1003	no	no	no	0.93087	T	C
10815	235	NC_041340.1	9484800	0	0.220548	0.271956	0.189032	0.0801	0.0668	0.035	no	no	no	0.870083	G	T
10820	134	NC_041345.1	9784881	1.62557	0.321871	0.341749	0.058165	0.0683	0.0558	0.1062	no	no	no	0.866508	C	T
10823	217	NC_041341.1	14659685	1.19785	0.0934066	0.101403	0.0788582	0.0885	0.0484	0.1247	no	no	no	0.8677	G	T
10825	117	NC_041333.1	21300461	1.12774	0.061745	0.0648619	0.0480556	0.0639	0.0557	0	no	no	no	0.887962	G	A
10827	96	NC_041340.1	19135866	1.00746	0.00373599	0.00372901	-0.00187149	0.0209	0.0229	0	no	no	no	0.957092	A	C
10834	269	NC_041341.1	24146946	1.00534	0.00535475	0.00534042	-0.00268456	-0.0017	0.0006	-0.0099	no	no	no	0.890346	T	A
10835	154	NC_041347.1	2439228	1.25185	0.121172	0.13004	0.0681937	0.0253	0.0208	0.0486	no	no	no	0.895113	T	C
10838	87	NC_041334.1	26375074	1.40545	0.198492	0.214019	0.0725484	0.0907	0.1118	0.0278	no	yes	no	0.948749	C	T
10840	39	NC_041331.1	18593613	1.4871	0.4375	0.486797	0.101268	0.0895	-0.0027	0.073	no	no	no	0.953516	C	T
10852	30	NC_041352.1	9935757	1.04246	0.0215569	0.0213245	-0.0108959	0.0109	0.0111	0.003	no	no	no	0.995232	C	T
10856	219	NC_041351.1	19366638	1.0075	0.00375469	0.00374764	-0.00188088	0.0057	0.0074	0	no	no	no	0.952324	G	T
10859	21	NC_041343.1	20666993	1.74625	0.40074	0.416208	0.0371637	0.0341	0.0296	0.0123	no	no	no	0.966627	C	T
10862	82	NC_041332.1	22972515	1.60449	0.292308	0.329112	0.11183	0.1428	0.0818	-0.0042	yes	no	no	0.929678	T	C
10866	15	NC_041349.1	21894138	1.00738	0.00369914	0.0036923	-0.001853	-0.002	-0.0003	0	no	no	no	0.966627	A	T
10867	69	NC_041336.1	24517758	1.26574	0.101485	0.137487	0.261854	0.2832	0.0078	0.2098	no	no	no	0.963051	C	T
10870	140	NC_041349.1	29810971	1.00762	0.00381679	0.00380951	-0.00191205	0.0025	-0.0022	-0.0019	no	no	no	0.93683	C	A
10871	25	NC_041347.1	18937385	1.16796	0.147965	0.167852	0.118478	0.0929	0.0854	0.087	no	no	no	0.966627	C	T
10874	55	NC_041352.1	13952803	1.06952	0.0356704	0.0350342	-0.018159	0.0497	0.0468	0	no	no	no	0.969011	C	A
10877	175	NC_041346.1	26101418	1.14261	0.0674603	0.0725545	0.0702116	0.0076	0.0107	-0.0007	no	no	no	0.901073	C	G
10890	167	NC_041333.1	228091	1.01009	0.00505689	0.0050441	-0.00253485	0.0303	0.0324	0	no	no	no	0.942789	A	C
10891	109	NC_041352.1	11340309	1.35055	0.172243	0.183559	0.0616475	0.0855	0.0518	0.0191	no	no	no	0.961859	G	A
10892	169	NC_041352.1	19040353	1.41389	0.410579	0.413631	0.00737821	0.0332	0.021	0.0531	no	no	no	0.946365	A	T
10894	50	NC_041347.1	29149090	1.87219	0.513889	0.497778	-0.0323661	0.0368	0.0376	0.0347	no	no	no	0.858164	A	G
10898	58	NC_041331.1	13627946	1.84545	0.458931	0.480104	0.0441014	0.02	0.0273	-0.0074	no	no	no	0.914184	C	T
10903	58	NC_041351.1	23238691	1.86284	0.503209	0.491595	-0.0236256	0.0358	0.0322	0.0242	no	no	no	0.928486	C	G
10912	89	NC_041349.1	22171411	1.51193	0.256739	0.274629	0.0651402	0.0271	0.0148	0.0032	no	no	no	0.928486	G	A
10919	25	NC_041331.1	43938083	1.02851	0.0143979	0.0142943	-0.00725115	0.0054	0.0053	0	no	no	no	0.910608	G	T
10925	128	NC_041333.1	397791	1.34629	0.307398	0.346072	0.111753	0.1322	0.055	0.0602	yes	no	no	0.934446	C	T
10929	67	NC_041334.1	831901	1.8663	0.433002	0.493904	0.123306	0.1028	0.076	0.0471	no	no	no	0.960667	T	C
10939	40	NC_041337.1	28322419	1.2267	0.102657	0.116659	0.120025	0.031	0.0203	0.0841	no	no	no	0.986889	G	C
10944	197	NC_041334.1	15481986	1.4948	0.428762	0.494467	0.132882	0.0677	0.065	0.0286	no	no	no	0.895113	T	A
10946	16	NC_041332.1	27260560	1.03436	0.0173913	0.0172401	-0.00877193	0.0162	0.018	0.0144	no	no	no	0.959476	T	C
10952	46	NC_041352.1	1130971	1.05688	0.0290404	0.0286187	-0.0147341	0.0195	0.017	0	no	no	no	0.943981	A	G
10960	95	NC_041354.1	7341024	1.71913	0.38239	0.399174	0.0420472	0.047	0.0166	0.0423	no	no	no	0.947557	G	A
10961	79	NC_041339.1	3209486	1.62663	0.280053	0.3424	0.182089	0.0564	0.0305	0.0018	no	no	no	0.902265	G	A
10966	250	NC_041352.1	9813641	1.46091	0.207598	0.245313	0.153741	0.0572	0.0283	0.0942	no	no	no	0.878427	G	A
10967	86	NC_041333.1	36459444	1.6025	0.299505	0.32793	0.0866816	0.0405	0.0392	0.0486	no	no	no	0.963051	G	A
10972	137	NC_041344.1	25059462	1.46016	0.257901	0.244898	-0.0530973	0.0454	0.0461	0.0497	no	no	no	0.942789	C	A
10974	262	NC_041353.1	26078204	1.07761	0.0399449	0.0391471	-0.0203795	0.0251	0.0143	0.0448	no	no	no	0.865316	T	A
10977	229	NC_041348.1	1182909	1.77157	0.39011	0.432239	0.0974681	0.042	0.0406	0.0211	no	no	no	0.8677	T	G
10996	123	NC_041336.1	21751148	1.63415	0.339045	0.346961	0.0228138	0.0788	0.0657	0.0835	no	no	no	0.973778	G	C
10997	68	NC_041331.1	40849587	1.87436	0.473046	0.499236	0.052461	0.1326	0.1443	0.1008	yes	yes	no	0.884386	A	C
11002	152	NC_041337.1	26609677	1.01198	0.00600962	0.00599156	-0.00301386	0.0787	0	0.0719	no	no	no	0.991657	T	A
11003	129	NC_041348.1	1125681	1.05197	0.0264817	0.0261311	-0.0134185	0.0212	0.0189	0	no	no	no	0.945173	G	A
11004	166	NC_041343.1	16812240	1.00729	0.00364964	0.00364298	-0.00182815	0.0375	0	0.0311	no	no	no	0.979738	T	G
11006	110	NC_041341.1	10834450	1.00976	0.00980392	0.00975586	-0.00492611	0.0038	0.0024	0.0021	no	no	no	0.851013	G	T
11008	154	NC_041353.1	12780567	1.54465	0.279352	0.293677	0.0487775	0.0318	0.0362	0.0139	no	no	no	0.883194	G	T
11009	195	NC_041333.1	21631420	1.02222	0.011194	0.0111314	-0.00562852	0.0208	0.0244	0.0051	no	no	no	0.958284	G	A
11037	235	NC_041348.1	24218612	1.25881	0.115584	0.133765	0.135917	0.0245	0.0173	-0.0037	no	no	no	0.917759	C	T
11039	206	NC_041331.1	31976764	1.09133	0.0448485	0.0461554	0.028315	0.0286	0.0299	0.0322	no	no	no	0.983313	C	A
11044	73	NC_041333.1	11806400	1.56829	0.276705	0.307592	0.100416	0.0504	0.0349	0.0521	no	no	no	0.926103	T	C
11049	72	NC_041333.1	13805034	1.22013	0.112565	0.113168	0.00532881	0.0516	0.0413	0.0385	no	no	no	0.910608	A	G
11056	170	NC_041347.1	27250267	1.37367	0.184949	0.196317	0.0579071	0.0556	0.0437	0.0741	no	no	no	0.934446	C	T
11057	104	NC_041340.1	27820663	1.59073	0.283563	0.320902	0.116356	0.1043	0.081	0.0302	no	no	no	0.94994	A	G
11063	133	NC_041334.1	12653743	1.49107	0.508259	0.490758	-0.0356626	0.0299	0.0023	0.0736	no	no	no	0.938021	G	T
11065	180	NC_041354.1	3121977	1.02714	0.0136986	0.0136048	-0.00689655	0.0107	0.0108	0	no	no	no	0.957092	G	A
11073	97	NC_041347.1	1873371	1.86114	0.460477	0.490476	0.0611627	0.0556	0.0453	0.096	no	no	no	0.94994	G	A
11077	189	NC_041331.1	2297398	1.0749	0.0385126	0.037771	-0.0196344	0.0001	0.002	-0.0113	no	no	no	0.897497	G	A
11081	103	NC_041340.1	22497738	1.69147	0.346649	0.381987	0.0925101	0.0574	0.0704	0.0273	no	no	no	0.924911	C	T
11082	100	NC_041339.1	12641111	1.86844	0.438442	0.495321	0.114833	0.0317	0.0043	0.114	no	no	no	0.948749	C	T
11085	87	NC_041354.1	3501271	1.05659	0.0151307	0.0284686	0.468514	0.0359	0.0386	0.0178	no	no	no	0.866508	T	C
11090	46	NC_041343.1	21978934	1.03398	0.0171958	0.0170479	-0.00867245	0.0101	0.0095	0	no	no	no	0.901073	C	T
11093	72	NC_041344.1	7036215	1.07344	0.0763052	0.073394	-0.039666	0.026	0.0226	0.046	no	no	no	0.890346	G	A
11105	65	NC_041344.1	35217760	1.14193	0.150838	0.14183	-0.0635126	0.0297	0.0178	0.0119	no	no	no	0.853397	A	G
11110	36	NC_041333.1	17431253	1.10526	0.0934699	0.105191	0.111428	0.0857	0.0756	0.0146	no	no	no	0.93087	C	A
11116	207	NC_041333.1	479105	1.51834	0.236876	0.278346	0.148989	0.1407	0.0465	0.1658	no	no	no	0.93087	A	G
11118	174	NC_041347.1	7425529	1.1144	0.0572852	0.0579893	0.0121416	0.0361	0.0281	0.0937	no	no	no	0.957092	C	T
11128	203	NC_041343.1	14363372	1.06646	0.0291971	0.0334831	0.128006	0.0159	0.0155	0.0266	no	no	no	0.979738	C	A
11137	90	NC_041339.1	29040139	1.73045	0.36259	0.406215	0.107394	0.095	0.0771	-0.0101	no	no	no	0.828367	T	C
11139	47	NC_041349.1	24043298	1.63404	0.347656	0.346882	-0.00223119	0.0269	0.018	0.0463	no	no	no	0.915375	T	A
11146	7	NC_041342.1	30541166	1.26623	0.261462	0.266062	0.0172878	0.0179	-0.0023	0.0781	no	no	no	0.961859	G	A
11154	156	NC_041336.1	19910444	1.03845	0.0170524	0.0192985	0.11639	0.0713	0.0056	0.068	no	no	no	0.978546	G	T
11159	128	NC_041341.1	7471585	1.01712	0.00615006	0.00857302	0.282626	0.0494	-0.0006	0.0636	no	no	no	0.969011	C	T
11160	173	NC_041332.1	34073394	1.01467	0.00737101	0.00734384	-0.00369914	0.0023	0.0034	0	no	no	no	0.970203	G	A
11165	179	NC_041348.1	11215041	1.00732	0.00366748	0.00366076	-0.00183711	0.0374	0.0396	0	no	no	no	0.97497	G	A
11167	19	NC_041338.1	8044495	1.70713	0.366038	0.391697	0.0655087	0.0871	0.023	0.079	no	no	no	0.947557	T	C
11169	36	NC_041341.1	7953613	1.43404	0.221271	0.230094	0.038344	0.095	0.1048	0.0795	no	no	no	0.97497	T	A
11170	186	NC_041343.1	13583214	1.02299	0.011583	0.0115159	-0.00582524	0.0103	0.0108	0	no	no	no	0.926103	G	A
11172	274	NC_041341.1	32184750	1.01102	0.00276243	0.0055096	0.498615	0.0047	0.0075	0	no	no	no	0.862932	C	A
11173	169	NC_041354.1	4890764	1.39217	0.185829	0.206589	0.100491	0.0432	0.0291	0.0251	no	no	no	0.891538	C	G
11191	252	NC_041336.1	28013459	1.07481	0.032967	0.0377219	0.12605	0.0926	0.1006	-0.001	no	no	no	0.8677	G	A
11192	156	NC_041344.1	11636999	1.31566	0.161132	0.164465	0.0202702	0.0387	0.0403	0.0031	no	no	no	0.969011	C	T
11197	42	NC_041331.1	9497648	1.75581	0.394385	0.42223	0.0659479	0.0871	0.0571	0.1986	no	no	no	0.891538	T	G
11215	92	NC_041352.1	16025037	1.14407	0.142466	0.143971	0.0104533	0.0321	0.0385	0.0106	no	no	no	0.870083	T	C
11219	125	NC_041348.1	1279709	1.42819	0.395946	0.427903	0.0746822	0.0349	0.0185	0.0939	no	no	no	0.882002	A	G
11224	92	NC_041353.1	7479459	1.05504	0.028083	0.0276887	-0.0142415	0.0358	0.0392	0.0325	no	no	no	0.976162	A	T
11229	235	NC_041335.1	9983764	1.0197	0.00708215	0.00986586	0.282156	0.0236	0.0259	0	no	no	no	0.841478	C	T
11234	239	NC_041336.1	6716853	1.10431	0.0876945	0.104239	0.158721	0.0099	0.0137	0.0036	no	no	no	0.84267	G	A
11236	204	NC_041344.1	32048159	1.03705	0.0187668	0.0185907	-0.00947226	0.0016	-0.0003	0.0084	no	no	no	0.889154	T	A
11243	13	NC_041335.1	37652473	1.20235	0.0888889	0.103775	0.14345	0.0267	0.0384	-0.0042	no	no	no	0.9118	C	T
11245	119	NC_041348.1	26930383	1.54216	0.294118	0.29224	-0.00642376	0.0513	0.0175	0.0759	no	no	no	0.972586	G	T
11249	34	NC_041345.1	13741433	1.2834	0.151389	0.146967	-0.0300902	0.0227	0.0217	-0.0057	no	no	no	0.858164	C	T
11253	65	NC_041331.1	19819761	1.02731	0.0137845	0.0136895	-0.00694006	0.0096	0.0052	0.0009	no	no	no	0.951132	G	C
11255	88	NC_041351.1	7096411	1.84515	0.46978	0.47989	0.0210668	0.039	0.0335	0.0658	no	no	no	0.8677	A	G
11263	168	NC_041337.1	22267719	1.05972	0.020757	0.0300591	0.309461	0.077	0.0762	0	no	no	no	0.976162	C	T
11269	178	NC_041350.1	10898188	1.17724	0.0822622	0.0905922	0.0919502	0.0574	0.0505	0.0776	no	no	no	0.927294	T	G
11272	110	NC_041342.1	5851161	1.66498	0.319843	0.365695	0.125381	0.1184	0.1197	0.0826	no	no	no	0.912992	C	A
11275	96	NC_041341.1	19305150	1.52434	0.268382	0.281844	0.0477627	0.0555	0.0551	0.0463	no	no	no	0.972586	A	G
11278	156	NC_041334.1	105037	1.04052	0.0205562	0.0203449	-0.0103849	0.0371	0.0364	0	no	no	no	0.985697	G	A
11294	166	NC_041332.1	16626338	1.01948	0.00980392	0.00975586	-0.00492611	0.0405	0.0417	0	no	no	no	0.972586	T	A
11298	168	NC_041345.1	26464532	1.02734	0.0138018	0.0137065	-0.00694883	0.0187	0.0188	0	no	no	no	0.94994	T	C
11304	203	NC_041344.1	12931323	1.26621	0.255495	0.266027	0.0395915	0.0332	0.0294	0.0327	no	no	no	0.8677	T	G
11305	173	NC_041334.1	22343801	1.0939	0.0384123	0.0474719	0.190841	0.0797	0.0754	0	no	no	no	0.93087	A	G
11310	77	NC_041352.1	15637815	1.46108	0.258312	0.24542	-0.052532	0.0116	0.0018	0.0186	no	no	no	0.932062	G	A
11314	59	NC_041343.1	1096330	1.00752	0.00754717	0.00751869	-0.00378788	0.0212	0.0226	0	no	no	no	0.947557	T	C
11335	25	NC_041331.1	36383482	1.34488	0.160162	0.180431	0.112337	0.1138	0.0413	0.0669	no	no	no	0.885578	A	G
11339	185	NC_041337.1	6595227	1.00401	0.0040107	0.00400265	-0.00200938	-0.0021	-0.0019	-0.0044	no	no	no	0.891538	C	A
11341	145	NC_041331.1	40133224	1.11114	0.0946822	0.111063	0.147492	0.0152	0.0081	0.0261	no	no	no	0.918951	C	T
11346	133	NC_041347.1	3092752	1.0196	0.00986436	0.00981571	-0.00495663	0.0067	0.0073	0	no	no	no	0.966627	G	A
11353	16	NC_041340.1	21966185	1.84366	0.488257	0.478948	-0.0194361	0.0495	0.0113	0.0969	no	no	no	0.964243	T	A
11368	221	NC_041351.1	12341608	1.0759	0.0365239	0.0382807	0.0458906	0.0422	0.003	0.0269	no	no	no	0.946365	C	T
11370	103	NC_041334.1	30064886	1.28341	0.149686	0.146989	-0.0183476	0.0119	0.0039	0.0473	no	no	no	0.947557	G	A
11373	154	NC_041349.1	33127577	0	0.365922	0.395072	0.0737844	0.0968	0.0387	0.1282	no	no	no	0.853397	A	G
11377	271	NC_041348.1	21776387	1.03154	0.0208914	0.0315204	0.33721	0.0203	0.02	0.0191	no	no	no	0.855781	G	A
11379	110	NC_041342.1	12123011	1.46382	0.229885	0.246979	0.0692115	0.0619	0.0436	0.0698	no	no	no	0.933254	A	G
11380	11	NC_041347.1	14344926	1.00752	0.00376884	0.00376174	-0.00188798	0.004	-0.0011	0.0156	no	no	no	0.948749	C	A
11385	233	NC_041342.1	24180717	1.19936	0.100503	0.102204	0.0166466	0.015	0.0066	0.0508	no	no	no	0.948749	C	T
11387	117	NC_041340.1	21162349	1.00789	0.00395257	0.00394476	-0.0019802	0.0314	0	0.0236	no	no	no	0.904648	G	A
11388	47	NC_041332.1	41347729	1.06732	0.0589812	0.0672757	0.123291	0.0186	0.0113	-0.003	no	no	no	0.889154	C	T
11396	50	NC_041353.1	17854285	1.52854	0.279213	0.284289	0.0178573	0.0259	0.0357	-0.0019	no	no	no	0.969011	C	T
11409	170	NC_041353.1	420641	1.00394	0.00394218	0.00393441	-0.00197498	0.0069	0.0095	0.0024	no	no	no	0.907032	G	A
11412	137	NC_041344.1	14857123	1.00684	0.00685871	0.00683519	-0.00344116	-0.0049	-0.0039	-0.0048	no	no	no	0.868892	G	A
11420	185	NC_041354.1	7057468	1.13566	0.0664994	0.0689608	0.0356927	0.0207	0.0105	0.0463	no	no	no	0.94994	T	G
11422	76	NC_041345.1	1926513	1.1658	0.158177	0.165688	0.0453323	0.078	0.048	0.1239	no	no	no	0.889154	A	C
11426	144	NC_041344.1	2658736	1.04878	0.0473684	0.04875	0.0283401	0.0012	-0.0033	-0.0012	no	no	no	0.90584	G	A
11430	113	NC_041351.1	30502984	1.09583	0.0472727	0.0484621	0.0245418	0.0289	0.0231	0	no	no	no	0.983313	A	C
11432	196	NC_041347.1	11155594	1.18949	0.14446	0.189356	0.237096	0.0679	0.0687	0.0025	no	no	no	0.849821	T	A
11433	70	NC_041349.1	28358721	1.10468	0.0544794	0.0529954	-0.0280025	0.0116	0.0164	0.001	no	no	no	0.984505	T	A
11435	131	NC_041332.1	41010024	1.87516	0.466321	0.499785	0.0669567	0.0843	0.0604	0.104	no	no	no	0.920143	A	G
11437	84	NC_041344.1	19597312	1.79633	0.402256	0.44814	0.102389	0.1011	0.0469	0.0745	no	no	no	0.951132	C	A
11453	81	NC_041336.1	7416848	1.15681	0.137394	0.156701	0.123212	0.0462	0.0168	0.0283	no	no	no	0.841478	A	G
11455	84	NC_041347.1	10330344	1.39417	0.384514	0.39391	0.0238522	0.0281	0.0121	0.033	no	no	no	0.908224	G	C
11459	166	NC_041347.1	13154130	1.28216	0.143046	0.146309	0.0223022	0.0351	0.0197	0.0522	no	no	no	0.899881	G	T
11461	67	NC_041354.1	16696794	1.13873	0.0660264	0.070548	0.0640927	0.0213	0.0153	0.0115	no	no	no	0.992849	G	A
11471	11	NC_041336.1	26854231	1.09484	0.0465718	0.0479508	0.0287589	0.0245	0.0179	0	no	no	no	0.921335	C	T
11486	260	NC_041331.1	37823374	1.04682	0.0182073	0.0235261	0.226081	0.0077	0.0083	0.0046	no	no	no	0.851013	C	T
11503	233	NC_041351.1	4915974	1.00752	0.00376884	0.00376174	-0.00188798	-0.0047	-0.0031	0	no	no	no	0.948749	A	G
11504	77	NC_041341.1	19592383	1.78439	0.427451	0.440454	0.0295211	0.0568	0.028	0.0559	no	no	no	0.9118	G	A
11506	236	NC_041347.1	25099797	1.02215	0.0111576	0.0110954	-0.0056101	0.0234	-0.0005	0.0287	no	no	no	0.854589	G	A
11514	55	NC_041345.1	8136582	1.62083	0.335459	0.338914	0.0101937	0.0451	0.0332	0.0954	no	no	no	0.934446	G	T
11515	279	NC_041344.1	10941429	1.1258	0.0552561	0.0638572	0.134694	0.0975	0.1007	0.0064	no	no	no	0.884386	G	A
11522	68	NC_041352.1	13707426	1.01704	0.00611995	0.00853123	0.282641	0.0082	0.0099	0	no	no	no	0.973778	A	G
11523	103	NC_041343.1	12195844	1.25643	0.109739	0.132485	0.171685	0.062	0.0382	0	no	no	no	0.868892	T	G
11525	113	NC_041339.1	19082737	1.02176	0.0109622	0.0109022	-0.00551133	-0.001	0.0009	-0.0048	no	no	no	0.978546	C	T
11531	203	NC_041350.1	11581443	1.13615	0.0642317	0.0692116	0.0719516	0.0177	0.0143	0.0136	no	no	no	0.946365	C	A
11547	25	NC_041343.1	5131754	1.75534	0.391248	0.421944	0.0727487	0.0551	0.0536	0.0041	no	no	no	0.926103	C	G
11551	200	NC_041350.1	23734152	1.6698	0.336856	0.368646	0.0862357	0.072	0.0464	0.1401	no	no	no	0.902265	T	C
11557	8	NC_041332.1	23900233	1.03104	0.0130719	0.0155632	0.160079	0.0127	0.0161	-0.0058	no	no	no	0.9118	G	A
11566	146	NC_041346.1	10161662	1.01217	0.00610501	0.00608637	-0.00306185	0.0066	-0.0019	0.0067	no	no	no	0.976162	G	A
11567	203	NC_041335.1	19151456	1.22106	0.10296	0.11366	0.0941416	0.0313	0.041	-0.0109	no	no	no	0.926103	G	A
11570	149	NC_041340.1	10635987	1.00766	0.00383632	0.00382896	-0.00192184	0.0204	0.0225	0	no	no	no	0.932062	G	A
11579	96	NC_041348.1	27303063	1.37266	0.173913	0.19576	0.111601	0.1151	0.0817	0.0128	yes	yes	no	0.932062	G	T
11586	167	NC_041335.1	13991935	1.87133	0.471646	0.497211	0.0514166	0.0543	0.0455	0.0687	no	no	no	0.86174	G	T
11587	36	NC_041353.1	13475651	1.17422	0.0933694	0.0890105	-0.0489709	0.0082	0.0028	-0.0036	no	no	no	0.88081	C	T
11588	67	NC_041350.1	20149361	1.8744	0.458564	0.499252	0.0814991	0.0294	0.0228	0.0544	no	no	no	0.862932	C	T
11593	171	NC_041351.1	29225249	1.13566	0.0641184	0.0689593	0.0702002	0.0209	0.0164	0.0346	no	no	no	0.966627	G	A
11595	72	NC_041352.1	13107500	1.02894	0.0146163	0.0145095	-0.00736196	0.0424	0.043	0	no	no	no	0.978546	C	T
11601	191	NC_041344.1	31427902	1.07608	0.0391414	0.0383754	-0.0199614	0.0238	0.0226	0.0301	no	no	no	0.943981	C	T
11603	111	NC_041335.1	33716684	1.59694	0.350374	0.324609	-0.0793742	0.0186	0.0213	0.0127	no	no	no	0.9559	G	T
11606	167	NC_041348.1	29321670	1.57937	0.288022	0.314139	0.0831392	0.0118	0.013	0.0101	no	no	no	0.885578	C	T
11609	182	NC_041339.1	1258803	1.1468	0.132153	0.146696	0.0991415	0.0924	0.0253	0.1105	no	no	no	0.874851	C	T
11610	43	NC_041343.1	22468095	1.63611	0.336983	0.348147	0.0320676	0.0273	0.0225	0.0361	no	no	no	0.979738	G	C
11619	191	NC_041331.1	35984508	1.02711	0.0109439	0.0135863	0.19449	0.0175	0.0185	0	no	no	no	0.871275	C	T
11631	115	NC_041351.1	14756610	1.56401	0.308458	0.305076	-0.0110849	0.0202	0.0119	0.0149	no	no	no	0.958284	G	A
11632	108	NC_041351.1	3361389	1.36482	0.352041	0.364588	0.0344138	0.0432	0.0278	0.0973	no	no	no	0.934446	G	A
11635	156	NC_041346.1	588228	1.34443	0.185504	0.180197	-0.029452	0.024	0.0289	0.0023	no	no	no	0.970203	G	A
11638	119	NC_041338.1	17473818	1.50194	0.255114	0.268865	0.0511451	0.0642	0.0533	0.0133	no	no	no	0.990465	C	T
11651	229	NC_041333.1	16873733	1.43371	0.210183	0.229897	0.0857528	0.0577	0.0302	0.078	no	no	no	0.912992	G	T
11662	177	NC_041337.1	22637018	1.15589	0.0665761	0.0794459	0.161994	0.1259	0.1246	-0.0034	no	no	no	0.877235	T	G
11666	238	NC_041332.1	8446127	1.03291	0.0166436	0.016505	-0.00839161	0	-0.0005	-0.0131	no	no	no	0.859356	G	A
11667	198	NC_041343.1	29398849	1.02866	0.0120627	0.0143705	0.160591	0.0419	0.0427	0	no	no	no	0.988081	G	A
11669	254	NC_041341.1	12911080	1.23987	0.0662069	0.123647	0.464549	0.1004	0.0846	-0.0037	no	no	no	0.864124	G	T
11673	86	NC_041339.1	19002715	1.2036	0.0978399	0.104436	0.0631604	0.0965	0.0809	0	no	no	no	0.938021	C	T
11674	50	NC_041341.1	25606703	1.48829	0.519695	0.487985	-0.0649826	0.0361	0.0103	0.0544	no	no	no	0.938021	T	C
11683	204	NC_041339.1	14546666	1.48514	0.230469	0.259175	0.110759	0.0488	0.0187	0.1035	no	no	no	0.915375	G	A
11690	118	NC_041331.1	17509061	1.36118	0.190073	0.189421	-0.0034394	0.0268	0.0203	0.0263	no	no	no	0.984505	A	G
11691	79	NC_041331.1	21873595	1.08433	0.0435308	0.0425834	-0.0222497	0.0211	0.0249	0.0067	no	no	no	0.985697	T	C
11694	32	NC_041331.1	40756497	1.02195	0.0110565	0.0109954	-0.00555899	0.0035	0.0039	0	no	no	no	0.970203	G	A
11699	56	NC_041332.1	41347729	1.4609	0.240591	0.245309	0.0192323	0.0453	0.0435	0.0545	no	no	no	0.88677	T	G
11700	74	NC_041343.1	12132971	1.87449	0.475716	0.499348	0.0473253	0.0314	0.009	0.0799	no	no	no	0.957092	T	C
11701	88	NC_041339.1	22130966	1.11618	0.04	0.058896	0.320837	0.046	0.0445	0.0043	no	no	no	0.804529	G	A
11718	183	NC_041347.1	24802837	1.10533	0.0496084	0.0533271	0.0697347	0.0368	0.0329	0.003	no	no	no	0.912992	T	A
11725	169	NC_041352.1	18672253	1.03424	0.0173267	0.0171766	-0.00873908	0.0312	-0.0023	0.0399	no	no	no	0.963051	C	T
11729	133	NC_041336.1	7438032	1.53905	0.267252	0.290419	0.079769	0.115	0.0868	0.0468	no	no	no	0.94994	C	T
11734	79	NC_041343.1	28793396	1.5003	0.503536	0.499951	-0.00717087	0.0834	0.0714	0.0793	no	no	no	0.84267	G	T
11748	156	NC_041331.1	26739702	1.20106	0.086741	0.1031	0.158674	0.0599	0.0443	0.1424	no	no	no	0.961859	A	G
11765	98	NC_041345.1	29691780	1.06977	0.0358025	0.0351616	-0.0182275	0.0933	0.0912	0	no	no	no	0.965435	T	G
11769	56	NC_041341.1	1182248	1.034	0.0345745	0.0339768	-0.0175913	0.0062	0.0062	0.005	no	no	no	0.896305	C	A
11776	43	NC_041340.1	14190822	1.4075	0.207116	0.215165	0.03741	0.0398	0.0107	0.0024	no	no	no	0.938021	C	T
11796	246	NC_041353.1	20441889	1.029	0.0146471	0.0145399	-0.0073776	0.0352	-0.0027	0.0635	no	no	no	0.895113	G	A
11797	113	NC_041343.1	17217920	1.05584	0.0284974	0.0280914	-0.0144547	0.0234	0.0236	0.0186	no	no	no	0.920143	T	C
11799	185	NC_041351.1	19323324	1.04174	0.0426136	0.0417057	-0.0217707	0.0519	0.0533	0.0161	no	no	no	0.839094	A	C
11812	141	NC_041340.1	13941992	1.01504	0.00503778	0.00752812	0.330805	0.0532	0.0559	0	no	no	no	0.946365	G	A
11819	77	NC_041334.1	13777	1.85274	0.473819	0.484916	0.0228846	0.0171	0.0108	0.0366	no	no	no	0.933254	A	G
11825	98	NC_041336.1	9640043	1.49695	0.47096	0.496632	0.0516934	0.0259	0.006	0.021	no	no	no	0.943981	C	T
11845	115	NC_041336.1	17119046	1.5979	0.305439	0.325151	0.0606228	0.0515	0.043	0.0278	no	no	no	0.854589	G	A
11851	34	NC_041339.1	29163802	1.84672	0.404309	0.480952	0.159356	0.1562	0.084	0.0269	yes	no	no	0.940405	G	C
11852	184	NC_041351.1	30282749	1.06367	0.0325945	0.0320633	-0.0165673	0.0223	0.0194	0	no	no	no	0.914184	G	A
11869	224	NC_041334.1	25823819	1.01035	0.00518807	0.00517461	-0.00260078	0.0019	0.0035	0	no	no	no	0.918951	A	T
11871	245	NC_041331.1	9165043	1.01362	0.00683995	0.00681655	-0.00343171	0.0094	0.0113	0	no	no	no	0.871275	G	A
11874	196	NC_041340.1	18486213	1.01292	0.00648508	0.00646406	-0.00325309	0.0005	0.0018	0	no	no	no	0.918951	C	T
11881	251	NC_041333.1	12519391	1.07084	0.0363636	0.0357025	-0.0185185	0.0269	0.0274	0.019	no	no	no	0.852205	G	A
11883	105	NC_041332.1	985740	1.01543	0.00775194	0.00772189	-0.00389105	0.0089	0.0034	0.0216	no	no	no	0.922527	G	A
11886	72	NC_041340.1	36853998	1.4998	0.37931	0.499487	0.240601	0.27	0.1321	0.1696	yes	yes	no	0.967819	G	T
11888	109	NC_041335.1	40681907	1.86024	0.488462	0.489874	0.00288385	0.0717	0.0809	0.0504	no	no	no	0.929678	C	T
11892	178	NC_041346.1	27519077	1.01263	0.00633714	0.00631706	-0.00317864	-0.0058	-0.0046	0	no	no	no	0.940405	A	G
11894	25	NC_041340.1	36603535	1.6431	0.253672	0.352363	0.280085	0.0866	0.054	0.0675	no	no	no	0.892729	A	G
11896	146	NC_041333.1	22892153	1.55004	0.249032	0.296848	0.161079	0.0526	0.0449	0.085	no	no	no	0.923719	A	G
11901	104	NC_041347.1	6350305	1.0539	0.0274869	0.0271091	-0.013935	0.0345	0.0398	0.0255	no	no	no	0.910608	C	T
11905	46	NC_041348.1	24077491	1.34179	0.335451	0.341573	0.017924	0.0301	0.0239	0.0182	no	no	no	0.938021	C	A
11911	30	NC_041339.1	18515078	1.7296	0.412516	0.405723	-0.0167421	0.0452	0.0254	0.111	no	no	no	0.933254	T	A
11921	160	NC_041341.1	11314364	1.68276	0.353169	0.376612	0.0622455	0.0555	0.0706	0.0149	no	no	no	0.921335	A	G
11924	76	NC_041337.1	27632578	1.07021	0.033462	0.0353867	0.0543906	0.0186	0.0258	0.003	no	no	no	0.926103	C	T
11931	215	NC_041334.1	6224489	1.02138	0.0107672	0.0107092	-0.00541272	0.0027	0.0031	0	no	no	no	0.885578	G	T
11934	62	NC_041344.1	820814	1.77229	0.437337	0.432714	-0.0106834	0.0486	0.0425	0.0557	no	no	no	0.912992	G	A
11935	32	NC_041340.1	26280583	1.33301	0.16478	0.173934	0.0526287	0.0418	0.0475	0.0336	no	no	no	0.947557	T	A
11945	150	NC_041340.1	16892628	1.60634	0.307018	0.330226	0.0702817	0.0513	0.0323	0.0245	no	no	no	0.951132	T	C
11952	167	NC_041335.1	1657308	1.45591	0.175562	0.242456	0.275902	0.0232	0.0216	0.0358	no	no	no	0.848629	G	A
11956	229	NC_041336.1	28249813	1.04644	0.0236111	0.0233324	-0.0119466	0.0089	0.0142	-0.0029	no	no	no	0.858164	C	T
11963	42	NC_041338.1	23554260	1.87443	0.506203	0.499307	-0.0138115	0.0392	0.0204	0.1084	no	no	no	0.960667	G	A
11965	61	NC_041332.1	41347729	1.02598	0.0078637	0.0130203	0.396042	-0.0032	-0.0024	0	no	no	no	0.909416	A	C
11973	127	NC_041337.1	4430648	1.85583	0.464901	0.486944	0.0452696	0.0349	0.0273	0.0394	no	no	no	0.899881	T	A
11978	142	NC_041344.1	33683262	1.33971	0.33794	0.339492	0.00457213	0.0547	0.055	0.0339	no	no	no	0.948749	C	T
11982	119	NC_041337.1	36856973	1.17127	0.0833333	0.0874653	0.047241	0.0134	0.0173	0.004	no	no	no	0.858164	G	A
11985	88	NC_041338.1	7900816	1.02684	0.0135468	0.013455	-0.00681959	0.011	0.011	0	no	no	no	0.967819	G	A
11991	7	NC_041351.1	5744126	1.02217	0.0196078	0.0221579	0.115085	0.0459	-0.0009	0.0644	no	no	no	0.851013	A	G
12002	159	NC_041344.1	33520020	1.28157	0.13555	0.145996	0.0715502	0.0231	0.0243	0.0252	no	no	no	0.932062	T	C
12012	21	NC_041350.1	27969354	1.31789	0.169448	0.165671	-0.0227978	0.0224	0.0214	0.0321	no	no	no	0.928486	G	C
12031	59	NC_041345.1	17610812	1.01509	0.0151934	0.015078	-0.00765484	0.0184	0.0183	0	no	no	no	0.862932	A	C
[truncated: 20,676 more rows]

## Sheet: Table_S3
RAD_tag_number	yellow_perch_scaffold	yellow_perch_position	Ar	HO	HE	FIS	N_alleles	Genotype_rate	REF	ALT
9	NC_041337.1	24914907	1.438	0.231	0.232	0.004	2	0.943981	C	T
15	NC_041348.1	24521951	1.015	0.005	0.008	0.331	2	0.877235	A	G
20	NC_041340.1	19044616	1.004	0.004	0.004	-0.002	2	0.864124	C	A
29	NC_041333.1	42120779	1.039	0.014	0.019	0.262	4	0.825983	ACG	ATG,ACT,CCG
32	NC_041350.1	25321292	1.162	0.072	0.083	0.133	4	0.897497	GA	TA,GC,TC
58	NC_041340.1	240870	1.177	0.074	0.09	0.176	3	0.872467	GT	GG,AT
67	NC_041334.1	33668190	1.004	0.004	0.004	-0.002	2	0.935638	A	T
82	NC_041336.1	16399206	1.009	0.002	0.005	0.499	2	0.924911	C	A
86	NC_041337.1	24092003	1.765	0.391	0.428	0.086	2	0.918951	A	G
87	NC_041333.1	4285538	1.069	0.034	0.035	0.016	3	0.964243	GG	AG,GA
99	NC_041352.1	12692361	1.791	0.404	0.427	0.054	3	0.90584	CC	CA,TC
102	NC_041345.1	23928487	1.217	0.116	0.111	-0.043	2	0.953516	C	T
106	NC_041341.1	8807103	1.161	0.065	0.082	0.208	2	0.837902	A	G
107	NC_041333.1	23749450	1.078	0.078	0.077	-0.006	3	0.829559	GG	AG,GC
115	NC_041336.1	3657942	1.854	0.485	0.47	-0.032	4	0.916567	GCG	GCT,GAG,ACG
131	NC_041338.1	14934404	1.053	0.024	0.027	0.086	4	0.883194	GCT	GTT,TTT,GCA
138	NC_041347.1	17266006	1.921	0.41	0.46	0.108	5	0.84267	GAA	GAG,GGA,AAA,GGG
150	NC_041341.1	12613025	2.161	0.523	0.58	0.099	4	0.840286	CT	CC,TC,TT
151	NC_041333.1	25604208	1.125	0.061	0.063	0.04	3	0.94994	TG	AA,TA
152	NC_041350.1	11672255	1.875	0.484	0.5	0.032	2	0.932062	A	G
156	NC_041337.1	30107042	1.413	0.213	0.218	0.022	3	0.948749	TA	AA,TC
159	NC_041346.1	26883324	1.049	0.023	0.025	0.079	2	0.9559	C	A
162	NC_041349.1	23956354	1.514	0.26	0.26	0.003	4	0.868892	GT	AT,GG,AG
163	NC_041341.1	4058544	1.8	0.438	0.435	-0.007	7	0.920143	GATT	GCAG,ACAG,GAAG,GATG,GCTG,GCTT
164	NC_041334.1	20497247	1.218	0.11	0.111	0.009	3	0.907032	AA	TA,TT
171	NC_041345.1	3264377	1.065	0.026	0.033	0.218	2	0.876043	G	A
174	NC_041332.1	35394718	1.872	0.462	0.498	0.073	2	0.916567	C	T
183	NC_041338.1	14511513	1.751	0.394	0.419	0.059	2	0.938021	A	G
184	NC_041335.1	4760928	1.026	0.01	0.013	0.219	4	0.765197	TCT	CCT,TCA,TTT
216	NC_041338.1	31978758	1.712	0.364	0.38	0.044	6	0.947557	AAGC	CAAC,AGGC,AAGT,CAGC,AAAC
226	NC_041335.1	27570178	1.166	0.149	0.166	0.103	2	0.966627	G	A
234	NC_041351.1	20010989	1.986	0.489	0.497	0.015	4	0.917759	GTGC	ATGC,GTGG,GCAC
235	NC_041347.1	18060170	1.012	0.009	0.012	0.219	3	0.852205	AC	TC,AA
243	NC_041339.1	8596306	1.007	0.003	0.003	-0.002	2	0.941597	C	T
255	NC_041338.1	20533833	1.03	0.011	0.015	0.302	2	0.920143	G	T
262	NC_041343.1	26828916	1.351	0.324	0.351	0.078	3	0.851013	CA	CG,TA
268	NC_041353.1	12092295	1.868	0.344	0.495	0.304	2	0.862932	T	C
269	NC_041336.1	14262348	1.051	0.024	0.026	0.081	3	0.93683	GC	AC,GT
271	NC_041349.1	10620584	1.025	0.012	0.012	-0.005	4	0.960667	GC	AG,AC,GG
280	NC_041331.1	17759950	1.162	0.081	0.081	-0.006	3	0.98093	CG	TG,CA
290	NC_041340.1	31495576	1.438	0.212	0.226	0.06	3	0.918951	CC	AC,CG
293	NC_041348.1	2252195	1.322	0.173	0.167	-0.037	3	0.853397	CG	TG,CT
294	NC_041352.1	16864517	1.011	0.006	0.006	-0.003	2	0.961859	A	G
299	NC_041336.1	27511149	1.007	0.003	0.003	-0.002	2	0.939213	G	T
305	NC_041342.1	13388380	1.85	0.456	0.483	0.055	2	0.884386	T	C
306	NC_041344.1	32659797	1.263	0.115	0.136	0.153	2	0.963051	A	T
336	NC_041346.1	17134347	1.007	0.003	0.003	-0.002	2	0.954708	G	T
344	NC_041349.1	31232161	1.063	0.032	0.031	-0.012	3	0.849821	CG	AG,CA
354	NC_041350.1	14810741	1.012	0.006	0.006	-0.003	2	0.9118	T	C
372	NC_041344.1	22431824	1.116	0.114	0.116	0.017	2	0.904648	T	G
375	NC_041345.1	6994039	1.12	0.061	0.06	-0.023	4	0.874851	CTC	TTC,CCC,CTA
377	NC_041344.1	6963107	1.889	0.375	0.433	0.134	7	0.895113	GATC	GTTC,GTCC,TATC,GTTT,GACC,GATT
382	NC_041346.1	24176149	1.26	0.132	0.134	0.016	5	0.901073	TCC	TAT,ACC,TAC,TCT
383	NC_041336.1	30157027	1.011	0.006	0.006	-0.003	2	0.983313	G	A
392	NC_041351.1	3731614	1.849	0.423	0.45	0.06	7	0.884386	GTTTCTTA	ATTTCTTA,GTTTATTA,GTTAAACG,GAAACTTA,GTTAAACA,GTTTCTCA
395	NC_041351.1	3627667	1.055	0.024	0.028	0.155	2	0.920143	C	T
400	NC_041345.1	9023919	1.85	0.386	0.401	0.037	5	0.898689	ACCT	ACTT,GCCT,ATCT,ACCG
404	NC_041353.1	17633012	2.011	0.493	0.5	0.013	4	0.941597	GGTG	TACG,TGTG,TGTA
405	NC_041338.1	22718610	1.055	0.025	0.027	0.102	4	0.736591	CTC	CAC,CTA,TTC
406	NC_041344.1	29810568	2.162	0.599	0.584	-0.027	4	0.914184	AA	GG,AG,GA
415	NC_041344.1	31402815	1.014	0.007	0.007	-0.004	2	0.914184	C	A
416	NC_041342.1	27121065	2.311	0.633	0.617	-0.025	4	0.929678	TGG	GGG,TAG,TGA
424	NC_041348.1	8673217	1.825	0.475	0.467	-0.018	2	0.843862	T	G
442	NC_041341.1	31258782	1.846	0.448	0.457	0.019	3	0.912992	CC	AC,CT
445	NC_041335.1	33746181	1.014	0.007	0.007	-0.003	2	0.961859	G	T
446	NC_041332.1	9444196	1.029	0.015	0.015	-0.006	3	0.839094	TT	GT,TA
447	NC_041342.1	14563034	1.642	0.319	0.352	0.092	2	0.9559	C	A
451	NC_041331.1	19167069	1.775	0.415	0.432	0.04	3	0.892729	CT	CG,TT
455	NC_041341.1	33705698	1.066	0.031	0.033	0.059	3	0.918951	CG	TG,CC
479	NC_041350.1	20774798	2.074	0.501	0.509	0.016	5	0.831943	CAT	ATT,CTT,ATC,AAT
489	NC_041332.1	31728034	1.004	0.004	0.004	-0.002	2	0.830751	G	A
492	NC_041345.1	7741951	1.196	0.091	0.1	0.085	6	0.825983	CTTGTC	ATTGTC,CTTGTA,CATGAA,CTAATC,CTAGTC
498	NC_041334.1	30917579	1.758	0.369	0.406	0.091	3	0.923719	CC	TC,CT
500	NC_041337.1	29460737	1.073	0.037	0.037	-0.014	3	0.972586	GC	AC,GT
506	NC_041338.1	12287479	1.291	0.135	0.151	0.104	2	0.924911	C	T
512	NC_041333.1	27445566	1.873	0.347	0.479	0.277	3	0.885578	AT	GT,AG
514	NC_041343.1	10655171	1.938	0.512	0.518	0.012	3	0.874851	GA	GG,TA
527	NC_041335.1	36478500	2.041	0.499	0.521	0.042	10	0.901073	GCTTG	ACTCG,GCCTG,GTTTG,GCTCG,ACTCA,ACTTG,ACCTG,GCCCG,GCTCA
543	NC_041350.1	17467848	1.108	0.103	0.108	0.047	3	0.964243	CA	TA,CG
559	NC_041331.1	4149714	1.101	0.048	0.051	0.06	2	0.97497	G	A
560	NC_041332.1	31718005	1.051	0.026	0.025	-0.013	2	0.853397	T	C
564	NC_041340.1	14952057	1.64	0.291	0.318	0.087	4	0.858164	TATG	TACG,CCTG,TATA
571	NC_041331.1	25211986	1.873	0.474	0.498	0.049	2	0.940405	C	T
576	NC_041344.1	14739432	1.841	0.414	0.477	0.133	2	0.877235	T	G
582	NC_041338.1	30792811	1.833	0.435	0.472	0.079	2	0.951132	A	G
584	NC_041345.1	13151443	1.024	0.01	0.012	0.195	2	0.88677	G	C
595	NC_041342.1	19233641	1.925	0.439	0.492	0.107	3	0.917759	CA	CG,GA
613	NC_041340.1	15755621	0	0.025	0.025	-0.008	7	0.824791	TTG	ATG,TTA,AAA,AAG,ATA,TAG
616	NC_041343.1	17818106	1.116	0.058	0.059	0.006	2	0.984505	G	A
626	NC_041334.1	8935777	1.649	0.505	0.649	0.222	9	0.845054	GCGTT	GCGCT,ATCCT,GCCCT,ATCTT,GCGTA,ACGTT,ATGCT,GCCTT
632	NC_041341.1	1092698	1.077	0.037	0.039	0.04	2	0.933254	G	T
638	NC_041335.1	11859922	1.982	0.495	0.529	0.065	3	0.915375	CC	CT,TC
657	NC_041335.1	1764537	1.16	0.083	0.082	-0.017	2	0.952324	C	T
667	NC_041340.1	15693165	1.043	0.019	0.022	0.108	2	0.874851	T	G
685	NC_041340.1	13072422	1.38	0.178	0.198	0.1	9	0.8236	CTTCAAGCGAGGTG	GTTCAAGCGAGGTG,CCATTGATTTCCCC,CCATTGATGAGCTG,CCATTGATTTCCTG,CTTCAAGCGAGCTG,CTTCAGGCGAGGTG,CTTCTGATTTCCCC,GTTCAAGCGACGTG
688	NC_041336.1	38794883	1.666	0.278	0.361	0.231	3	0.902265	CA	TA,TG
689	NC_041333.1	18889168	1.25	0.123	0.126	0.021	4	0.873659	TGG	CGG,TAG,TGA
690	NC_041332.1	25713965	1.958	0.448	0.483	0.072	5	0.898689	GGAG	GGAT,TGAT,GTCG,TGAG
694	NC_041350.1	31927541	1.918	0.534	0.499	-0.07	6	0.828367	TATG	GATG,TATA,TACG,TTTG,TTCG
698	NC_041336.1	4456783	1.045	0.023	0.023	-0.01	3	0.961859	GC	AC,GA
699	NC_041344.1	6194578	1.574	0.288	0.289	0.006	4	0.885578	CCC	TCC,CTC,CCT
702	NC_041353.1	2516095	1.797	0.297	0.446	0.335	4	0.852205	TC	CT,CC,TT
703	NC_041354.1	5953988	1.066	0.058	0.066	0.129	7	0.878427	GCTTT	GCTTA,GTTTT,GCTCT,ACCTT,ACTTT,GCCTT
704	NC_041350.1	31266903	1.163	0.074	0.082	0.104	5	0.830751	AACG	ATAG,CACG,AACA,AAAG
714	NC_041338.1	4641314	1.007	0.004	0.004	-0.002	2	0.921335	G	A
732	NC_041339.1	13127003	1.146	0.073	0.074	0.009	5	0.972586	ACG	AAT,GCG,AAG,ACT
746	NC_041344.1	33713350	1.726	0.268	0.403	0.336	2	0.854589	C	A
748	NC_041346.1	13836796	1.562	0.282	0.277	-0.02	6	0.923719	GGAT	GGCT,AGCT,GGAG,AGAT,GAAT
755	NC_041353.1	13268540	1.007	0.003	0.003	-0.002	2	0.984505	T	C
758	NC_041337.1	15832371	1.28	0.123	0.143	0.136	3	0.942789	CT	CC,TT
761	NC_041334.1	41259264	1.297	0.15	0.15	0	7	0.825983	ACCAAA	ATCAAA,ACCTAA,CCCAAA,ACCAAT,ACTAAA,ACCATA
766	NC_041336.1	25868711	1.06	0.03	0.03	-0.012	3	0.966627	CT	CC,TT
767	NC_041339.1	19850400	1.213	0.105	0.109	0.042	2	0.954708	C	T
768	NC_041349.1	2752373	1.544	0.278	0.283	0.02	4	0.849821	CCA	CTA,TCA,CCT
772	NC_041333.1	4651711	1.801	0.37	0.395	0.065	3	0.916567	CA	CG,TA
777	NC_041354.1	4855648	1.018	0.009	0.009	-0.004	3	0.976162	AG	GA,GG
793	NC_041337.1	16028108	1.378	0.377	0.378	0.003	5	0.904648	TTC	TCC,CTC,TTT,CCT
802	NC_041345.1	8008345	1.875	0.493	0.499	0.014	2	0.88677	A	G
803	NC_041340.1	21139951	0	0.025	0.025	-0.011	3	0.929678	AT	GT,AC
809	NC_041341.1	3103569	1.605	0.586	0.605	0.031	10	0.855781	ACCC	ATTG,ACTG,ACCG,ACTC,ATCC,CCCC,ATCG,ATTC,CTTG
829	NC_041340.1	8700682	1.487	0.23	0.253	0.093	5	0.853397	GGGT	AGGT,GAAT,GAGT,GGGA
843	NC_041339.1	4155926	1.76	0.389	0.425	0.084	2	0.88677	C	G
855	NC_041339.1	13399188	1.033	0.017	0.016	-0.008	2	0.849821	G	A
867	NC_041335.1	31138965	2.003	0.467	0.503	0.072	4	0.892729	TT	CT,CC,TC
870	NC_041338.1	24527797	1.035	0.017	0.017	-0.007	3	0.870083	GG	TG,GT
877	NC_041343.1	28928029	1.007	0.004	0.004	-0.002	2	0.877235	C	G
879	NC_041342.1	14293187	1.321	0.154	0.165	0.068	3	0.872467	TG	TA,GG
892	NC_041341.1	36330394	1.01	0.005	0.005	-0.002	2	0.916567	C	T
910	NC_041346.1	5928468	1.011	0.006	0.005	-0.003	2	0.98093	C	T
915	NC_041338.1	5590389	1.028	0.01	0.014	0.269	6	0.8677	GAA	ACG,AAA,GAG,GCA,GCG
920	NC_041332.1	24497346	1.065	0.031	0.033	0.056	2	0.90584	G	A
934	NC_041342.1	24671524	2.189	0.523	0.593	0.119	5	0.929678	AGC	ATC,CTC,ATA,AGA
935	NC_041339.1	20690752	1.058	0.03	0.029	-0.015	2	0.899881	G	A
953	NC_041331.1	35782965	1.935	0.437	0.436	-0.001	7	0.891538	GGCCCC	GGACCC,GGCACC,GGCCTC,TGCCCC,GACCCC,GGCCCT
958	NC_041332.1	38343607	1.029	0.013	0.015	0.149	3	0.954708	TG	AG,TA
961	NC_041336.1	14527640	2.206	0.547	0.593	0.078	8	0.79261	GGCTT	GACCT,GGCCT,GACTT,GGTCT,AGCTT,GACCA,GGCTA
962	NC_041346.1	2002584	1.779	0.427	0.432	0.013	4	0.97497	GGT	TGT,GAT,GGC
967	NC_041343.1	18807630	1.007	0.003	0.003	-0.002	2	0.943981	T	G
970	NC_041346.1	7995166	1.085	0.039	0.043	0.08	2	0.979738	G	A
978	NC_041340.1	37093522	1.044	0.042	0.044	0.042	3	0.849821	TC	CC,TT
995	NC_041335.1	27139958	1.972	0.494	0.516	0.043	4	0.864124	ACC	TAC,ACA,AAC
1006	NC_041350.1	16689584	1.01	0.005	0.005	-0.003	2	0.859356	C	T
1007	NC_041347.1	18509810	1.179	0.091	0.091	0	2	0.94994	A	G
1012	NC_041335.1	34889916	1.044	0.017	0.022	0.227	2	0.86174	A	G
1031	NC_041351.1	24431168	1.475	0.242	0.254	0.047	2	0.963051	G	A
1036	NC_041343.1	3674922	1.651	0.323	0.339	0.047	5	0.860548	CGGA	CAGA,GGGT,GGGA,CGTA
1044	NC_041345.1	17068361	1.081	0.082	0.081	-0.012	2	0.889154	A	T
1060	NC_041344.1	34464707	1.008	0.004	0.004	-0.002	2	0.837902	C	G
1063	NC_041333.1	5224814	1.12	0.063	0.061	-0.033	2	0.967819	G	A
1066	NC_041332.1	15323680	1.025	0.012	0.012	-0.006	2	0.965435	A	G
1075	NC_041350.1	14080547	1.009	0.006	0.009	0.283	3	0.899881	TCTG	GTAG,TCTT
1084	NC_041346.1	8343079	1.909	0.335	0.494	0.322	5	0.90584	CGCC	CACC,CGTC,TACC,CGCT
1091	NC_041333.1	28933179	1.499	0.248	0.265	0.063	3	0.878427	AT	AC,CT
1092	NC_041345.1	10742726	1.014	0.007	0.007	-0.003	2	0.943981	A	G
1093	NC_041346.1	22778501	1.012	0.006	0.006	-0.003	2	0.924911	G	A
1109	NC_041344.1	20144497	1.01	0.005	0.005	-0.002	2	0.908224	G	A
1114	NC_041336.1	26014083	1.865	0.467	0.493	0.053	2	0.872467	G	A
1116	NC_041333.1	37170188	1.093	0.048	0.047	-0.025	2	0.9559	C	T
1135	NC_041345.1	7098141	1.467	0.246	0.237	-0.041	3	0.898689	GG	AA,GA
1147	NC_041333.1	16843857	1.015	0.013	0.015	0.147	2	0.920143	C	A
1150	NC_041332.1	11387528	1.764	0.373	0.373	-0.002	6	0.809297	GGC	AGC,GTC,GGA,AGA,GTA
1153	NC_041345.1	21336051	1.581	0.313	0.315	0.006	3	0.933254	AG	GA,AA
1157	NC_041346.1	34492158	1.494	0.256	0.264	0.03	2	0.908224	C	T
1161	NC_041347.1	20811490	1.369	0.374	0.369	-0.014	3	0.941597	GA	TA,GT
1165	NC_041347.1	18544353	1.801	0.428	0.451	0.052	2	0.964243	A	T
1178	NC_041334.1	14389815	1.508	0.492	0.508	0.031	3	0.934446	CC	CT,TC
1181	NC_041334.1	8874940	1.367	0.195	0.193	-0.01	2	0.926103	T	G
1184	NC_041344.1	19118709	1.115	0.058	0.057	-0.018	9	0.797378	CCGG	CAGG,GCGG,CAAA,CAGA,CAAG,CCAG,CCAA,CCGA
1196	NC_041351.1	17530386	1.01	0.005	0.01	0.497	2	0.866508	C	A
1199	NC_041332.1	21600766	1.858	0.434	0.489	0.112	2	0.94994	G	A
1213	NC_041333.1	40162369	1.987	0.487	0.488	0.003	5	0.835518	TGGG	GGGG,TAGG,TGAA,TGAG
1241	NC_041349.1	21595803	1.799	0.362	0.393	0.078	4	0.889154	TTA	TCA,TTG,CTA
1256	NC_041342.1	8387729	1.185	0.095	0.094	-0.003	3	0.9559	GA	AA,GT
1280	NC_041339.1	28916632	1.219	0.117	0.112	-0.043	2	0.969011	AG	CA
1283	NC_041341.1	35312942	1.726	0.384	0.38	-0.01	3	0.933254	GT	GG,CG
1288	NC_041351.1	21835043	1.007	0.003	0.003	-0.002	2	0.965435	A	T
1290	NC_041336.1	12268064	1.243	0.125	0.125	0.005	2	0.892729	G	T
1301	NC_041344.1	12698365	1.559	0.246	0.278	0.115	3	0.8677	AC	GC,AA
1306	NC_041332.1	13883256	1.341	0.153	0.178	0.141	2	0.917759	G	A
1319	NC_041344.1	12698361	2.191	0.615	0.59	-0.042	9	0.879619	AGCC	GACC,GGCC,GGCG,GGTC,GACG,AACC,AACG,AGTC
1324	NC_041345.1	14972628	1.723	0.4	0.402	0.004	2	0.9559	T	G
1326	NC_041344.1	17260457	1.496	0.474	0.495	0.044	2	0.855781	A	G
1337	NC_041353.1	26859422	1.874	0.335	0.499	0.328	2	0.874851	C	T
1340	NC_041351.1	16147469	1.239	0.102	0.123	0.167	2	0.903456	T	G
1355	NC_041345.1	20246448	1.007	0.003	0.003	-0.002	2	0.954708	C	T
1358	NC_041334.1	26905439	1.098	0.075	0.098	0.236	2	0.8677	G	A
1359	NC_041336.1	18236625	1.296	0.152	0.154	0.011	2	0.966627	C	A
1363	NC_041342.1	13664884	1.2	0.081	0.103	0.213	2	0.88081	C	T
1379	NC_041348.1	7106083	1.037	0.019	0.018	-0.009	2	0.887962	G	A
1384	NC_041348.1	17739727	1.031	0.016	0.016	-0.008	2	0.948749	C	T
1385	NC_041341.1	3103386	1.026	0.013	0.013	-0.007	2	0.815256	G	C
1387	NC_041344.1	12214525	1.207	0.1	0.106	0.053	2	0.926103	C	T
1394	NC_041343.1	6587099	1.341	0.166	0.177	0.058	3	0.978546	AG	GG,GA
1396	NC_041341.1	731528	1.536	0.513	0.535	0.041	6	0.848629	TCT	ACT,TTT,ATT,TCG,TTG
1397	NC_041345.1	4930096	1.292	0.141	0.145	0.026	5	0.960667	TTCC	CTCC,TCCC,TTTC,TTCA
1401	NC_041354.1	2289933	1.962	0.456	0.476	0.041	3	0.941597	CG	GC,GG
1409	NC_041332.1	27849874	1.635	0.342	0.348	0.015	2	0.970203	T	C
1411	NC_041351.1	3742098	1.132	0.128	0.132	0.03	3	0.834327	AT	CT,AA
1412	NC_041349.1	21415093	1.194	0.095	0.099	0.039	3	0.976162	GC	TC,GT
1415	NC_041333.1	13795279	1.282	0.143	0.143	0.006	10	0.603099	ACATCATTCAGCAGCGGC	GCATCATTCAGCAGCGGC,ACATCATTCAGCAGCGGT,ACATCATTCAGCAGCGTC,ACATCATTCAGCAGCTGC,ACATCATTCAGCAGTGGC,ACATCATTCAGCTTCGGC,ACATCATTCATTAGCGTC,ACATCTTTCAGCAGCGGC,ACATCTTTCAGCAGCGGT
1418	NC_041332.1	15894153	1.655	0.33	0.353	0.067	3	0.889154	GA	GG,AG
1428	NC_041344.1	32371464	1.029	0.015	0.015	-0.006	4	0.90584	TG	CA,TA,CG
1432	NC_041341.1	18228855	1.44	0.212	0.223	0.05	5	0.877235	GAG	GTG,AAG,GAA,GTA
1454	NC_041332.1	25354263	1.408	0.217	0.215	-0.011	4	0.93087	CT	AA,AT,CA
1457	NC_041332.1	31768969	1.907	0.486	0.505	0.037	4	0.918951	CCGT	GCGT,GCAT,CGGC
1460	NC_041338.1	29555581	1.357	0.167	0.181	0.074	3	0.885578	GT	GC,AT
1466	NC_041345.1	33527464	1.019	0.014	0.019	0.261	3	0.870083	CTA	TTA,CAC
1467	NC_041350.1	24629896	1.024	0.012	0.012	-0.006	2	0.972586	G	A
1472	NC_041340.1	23574534	1.106	0.104	0.106	0.016	4	0.851013	GCT	ATT,GCA,GTT
1475	NC_041336.1	5800851	1.072	0.03	0.036	0.181	3	0.917759	TG	TT,GG
1478	NC_041333.1	6031442	1.038	0.019	0.019	-0.01	2	0.9559	A	G
1483	NC_041342.1	26578584	2.129	0.505	0.531	0.049	6	0.88677	GCG	GGG,GGC,ACG,GCC,AGG
1498	NC_041347.1	13432395	1.948	0.421	0.461	0.086	4	0.928486	TTC	TTT,GTC,GAC
1501	NC_041345.1	25936188	1.378	0.195	0.196	0.003	4	0.910608	GCG	GCA,GTG,ACG
1507	NC_041341.1	29079219	1.113	0.057	0.057	-0.002	4	0.929678	CCA	CAT,GCA,CCT
1517	NC_041335.1	16709727	1.772	0.377	0.433	0.128	2	0.941597	T	C
1532	NC_041339.1	304370	1.014	0.005	0.007	0.331	2	0.958284	C	A
1540	NC_041336.1	16519615	1.738	0.359	0.411	0.126	2	0.899881	G	A
1546	NC_041333.1	5861026	1.433	0.193	0.23	0.161	2	0.927294	G	A
1549	NC_041332.1	12883683	1.01	0.005	0.005	-0.003	2	0.868892	GG	TA
1550	NC_041336.1	21627655	1.116	0.056	0.059	0.045	2	0.954708	A	G
1554	NC_041332.1	18801829	1.39	0.192	0.195	0.016	3	0.939213	AT	AG,GT
1555	NC_041350.1	4707385	1.558	0.301	0.302	0.003	2	0.88081	G	A
1557	NC_041348.1	24695839	1.14	0.069	0.071	0.029	2	0.920143	T	A
1560	NC_041341.1	32569508	1.262	0.132	0.135	0.027	2	0.921335	T	A
1561	NC_041334.1	6883986	1.98	0.473	0.491	0.036	4	0.883194	TC	AC,TT,AT
1579	NC_041353.1	12479663	1.02	0.008	0.01	0.247	3	0.872467	GC	GT,TC
1581	NC_041341.1	20446730	1.526	0.269	0.28	0.039	5	0.874851	AACTG	GACTG,GACTC,GGACG,GGATG
1583	NC_041336.1	21352094	1.016	0.008	0.008	-0.004	2	0.960667	A	G
1588	NC_041340.1	18246693	1.791	0.434	0.445	0.024	2	0.943981	C	T
1602	NC_041344.1	21845214	1.417	0.211	0.22	0.044	2	0.892729	G	A
1603	NC_041346.1	32121328	2.278	0.542	0.61	0.112	5	0.910608	CAG	CGG,TGG,TGA,TAG
1619	NC_041340.1	23416835	1.656	0.347	0.36	0.038	2	0.916567	G	A
1622	NC_041333.1	33500851	1.007	0.003	0.003	-0.002	2	0.947557	C	T
1623	NC_041342.1	28808549	1.055	0.028	0.028	-0.014	2	0.914184	C	T
1628	NC_041334.1	37175550	1.355	0.174	0.186	0.066	2	0.840286	G	T
1642	NC_041331.1	38455851	1.181	0.086	0.093	0.073	2	0.9559	G	A
1650	NC_041349.1	28401726	1.873	0.469	0.499	0.06	2	0.918951	G	A
1655	NC_041346.1	9115940	1.246	0.134	0.127	-0.052	2	0.815256	A	T
1668	NC_041352.1	14845246	1.767	0.417	0.429	0.028	2	0.935638	C	T
1678	NC_041337.1	2602093	2.427	0.639	0.666	0.04	9	0.843862	GTCT	GTTT,ACTT,ACCT,GTTA,ATTT,GCTT,ATCT,GCCT
1694	NC_041338.1	32386779	1.979	0.448	0.468	0.043	10	0.820024	ACGAAA	ACTAAA,GCTAAA,AAGAAA,ACGAGA,GCGAAA,ACGAAG,ACGCGA,AATAAA,GCTCAA
1697	NC_041349.1	21859414	1.492	0.254	0.255	0.005	3	0.924911	TG	GG,GA
1719	NC_041335.1	32780124	1.973	0.546	0.528	-0.034	3	0.94994	TG	CG,CT
1723	NC_041351.1	29816480	1.43	0.408	0.429	0.049	4	0.907032	ACA	GCA,ATA,ACC
1724	NC_041334.1	4201092	1.059	0.06	0.058	-0.02	9	0.810489	CGGAGAAGTTTTTTTTCA	GTGAGAAGTTTTTTTTCA,CGCTCCATTTTCGCCGGG,CGCTCCATTCGTTTTTCA,CGGAGACTCTTTTTTTCA,CGCTCCATTTTCGCCGCA,CGGAGAAGTCTTTTTTCA,CGGAGAAGTTGTTTTTCA,CGGAGAAGTTTTTTTGCA
1728	NC_041339.1	8643950	1.108	0.103	0.108	0.053	4	0.953516	AAC	GAC,AAT,AGC
1741	NC_041350.1	14080288	2.072	0.517	0.548	0.055	5	0.815256	CCT	TCT,CCC,CGT,TCC
1745	NC_041332.1	41347729	2.279	0.535	0.62	0.139	4	0.891538	AGC	GAC,AAC,GAT
1752	NC_041339.1	28379783	1.686	0.406	0.379	-0.071	2	0.918951	C	T
1755	NC_041342.1	5255658	1.044	0.023	0.022	-0.011	2	0.924911	T	C
1762	NC_041350.1	23303452	1.007	0.004	0.004	-0.002	2	0.897497	C	A
1771	NC_041338.1	12987601	1.052	0.026	0.026	-0.013	2	0.940405	T	A
1792	NC_041332.1	13578294	1.013	0.006	0.006	-0.003	2	0.864124	C	G
1797	NC_041336.1	31171032	0	0.176	0.186	0.053	4	0.853397	TGT	CGT,TAT,TGC
1802	NC_041331.1	4723614	1.852	0.398	0.427	0.069	4	0.923719	GC	GG,AC,AG
1816	NC_041341.1	13511365	1.04	0.02	0.02	-0.008	3	0.920143	CG	TG,CA
1818	NC_041334.1	24955252	1.089	0.044	0.045	0.026	2	0.964243	C	T
1827	NC_041331.1	41657824	1.942	0.388	0.469	0.173	4	0.76758	CGC	TGC,CCC,CGG
1828	NC_041340.1	14030524	1.259	0.132	0.134	0.011	2	0.923719	C	T
1831	NC_041334.1	37345266	1.468	0.234	0.247	0.051	3	0.899881	TG	GG,GT
1837	NC_041335.1	5574903	1.891	0.496	0.503	0.014	4	0.9118	TAA	TGA,AAA,TAG
1847	NC_041338.1	37247708	1.548	0.291	0.293	0.005	4	0.887962	TT	TA,CA,CT
1848	NC_041335.1	1585637	1.048	0.024	0.024	-0.012	2	0.983313	T	C
1849	NC_041347.1	29951565	1.023	0.015	0.023	0.326	2	0.847437	G	A
1854	NC_041342.1	714503	1.04	0.02	0.02	-0.008	3	0.978546	CG	TG,CA
1855	NC_041352.1	6973690	1.093	0.083	0.092	0.107	3	0.934446	CA	CG,AA
1862	NC_041331.1	6893307	1.239	0.119	0.122	0.025	3	0.964243	CG	CA,GG
1866	NC_041341.1	25809693	1.156	0.067	0.08	0.151	2	0.979738	G	A
1867	NC_041335.1	7434790	1.283	0.13	0.147	0.114	2	0.893921	C	T
1875	NC_041334.1	15590331	2.015	0.477	0.54	0.117	4	0.829559	CG	AT,AG,CT
1882	NC_041339.1	23684532	1.645	0.354	0.354	-0.002	2	0.935638	A	C
1886	NC_041331.1	2387150	1.089	0.041	0.045	0.079	2	0.943981	C	A
1888	NC_041338.1	1373708	2.08	0.524	0.549	0.046	5	0.856973	CACC	TACC,CAAC,CCCC,CACT
1891	NC_041338.1	8696567	1.032	0.013	0.016	0.147	2	0.897497	T	A
1892	NC_041345.1	384231	1.276	0.127	0.142	0.11	3	0.862932	AG	GG,AC
1903	NC_041353.1	10799665	1.012	0.006	0.006	-0.003	2	0.887962	C	A
1918	NC_041343.1	4394870	1.915	0.348	0.51	0.318	3	0.848629	GC	TC,TT
1932	NC_041351.1	7119704	1.732	0.426	0.407	-0.045	2	0.951132	C	A
1952	NC_041349.1	18063083	1.992	0.46	0.479	0.039	4	0.893921	TTT	AAT,TAT,AAA
1957	NC_041349.1	21612870	1.467	0.471	0.467	-0.009	8	0.816448	GGGATT	AGGATT,GGGAAA,GGGAAT,GGGTTT,GAAATT,GGAAAA,GGAATT
1974	NC_041339.1	22392586	1.304	0.125	0.157	0.202	3	0.93087	CC	TC,CT
1981	NC_041336.1	17185449	1.007	0.003	0.003	-0.002	2	0.994041	T	C
1987	NC_041337.1	5116093	2.142	0.512	0.574	0.107	8	0.815256	CCA	TTA,CCG,TCA,CTA,CTG,TCG,TTG
1997	NC_041336.1	15448973	1.021	0.008	0.01	0.246	2	0.865316	A	T
2004	NC_041348.1	281492	1.105	0.048	0.053	0.103	2	0.940405	C	T
2013	NC_041344.1	14702182	1.048	0.02	0.024	0.15	3	0.865316	GT	GG,AT
2018	NC_041334.1	21805577	1.872	0.429	0.498	0.138	2	0.942789	C	T
2021	NC_041346.1	8135505	1.422	0.422	0.421	-0.002	6	0.896305	GGA	GGG,TGG,TGA,GTA,GTG
2023	NC_041332.1	11875444	1.718	0.339	0.369	0.082	6	0.940405	CTC	TCA,CTA,CCA,CCC,TTC
2027	NC_041353.1	14259103	1.383	0.18	0.201	0.104	2	0.943981	A	G
2034	NC_041332.1	14370727	1.023	0.023	0.023	-0.007	8	0.592372	TTTATTTAATTG	TTTACTTAATTG,TTTATCTAATTG,TTTATTTATTTG,CTTATTTAATTG,TTTATTTAATCG,TTTATTTATTTT,TTTTTTTAATTG
2049	NC_041342.1	25167920	1.459	0.225	0.243	0.073	3	0.973778	GG	AG,GA
2055	NC_041346.1	19286928	1.127	0.062	0.064	0.037	2	0.9559	A	T
2056	NC_041332.1	12096682	1.552	0.535	0.552	0.03	10	0.79261	CACTGC	CCGTGC,CCGACC,CCCTGC,TCGTGT,CACACC,CCGTGT,CACTGT,CAGTGC,TCGTGC
2058	NC_041332.1	6090934	1.007	0.003	0.003	-0.002	2	0.954708	G	T
2069	NC_041341.1	36455073	1.034	0.017	0.017	-0.006	4	0.966627	CCA	ACA,CCT,CTA
2070	NC_041338.1	12179979	1.62	0.351	0.333	-0.052	4	0.959476	AGT	CGT,CTT,AGC
2078	NC_041334.1	36251377	1.117	0.056	0.059	0.048	2	0.933254	T	G
2079	NC_041341.1	15770746	1.249	0.12	0.127	0.058	3	0.898689	TC	GC,TA
2080	NC_041339.1	15033730	1.84	0.482	0.473	-0.018	4	0.882002	AA	TC,TA,AC
2081	NC_041343.1	26670299	2.349	0.569	0.61	0.068	10	0.853397	AAACCGA	ATACAGA,GTACAGA,ATGCCGA,GTATACT,GTGCAGA,AAACCCA,AAATCGA,ATGCAGA,GTATACA
2082	NC_041346.1	9388689	1.943	0.531	0.519	-0.023	3	0.926103	GG	GA,AA
2098	NC_041343.1	11427312	2.222	0.604	0.602	-0.004	5	0.932062	ATG	ACG,TTG,ATA,TCG
2121	NC_041354.1	5844084	1.019	0.009	0.009	-0.005	2	0.932062	C	A
2126	NC_041340.1	11596086	1.016	0.016	0.016	-0.006	4	0.737783	TCCC	TTCC,ACGA,TCGA
2128	NC_041335.1	4097981	1.418	0.199	0.215	0.078	3	0.941597	AC	GC,AT
2137	NC_041331.1	3070009	1.101	0.049	0.05	0.031	4	0.827175	TAC	TAA,CCA,CAC
2141	NC_041351.1	4893299	1.078	0.035	0.039	0.107	3	0.901073	GC	AC,GT
2152	NC_041338.1	23980423	1.331	0.162	0.172	0.056	4	0.898689	CGG	TGG,CTA,CTG
2155	NC_041340.1	36947470	1.08	0.051	0.08	0.361	2	0.885578	G	A
2158	NC_041353.1	20610531	1.622	0.341	0.327	-0.042	9	0.681764	TCAAAGTT	ATAAAGTT,TCAAATTT,TCAAGGTT,TCAGAGTT,TCAAAGTG,TCAAAGGT,TCAGGGTT,TTAAAGTT
2166	NC_041335.1	11042277	1.158	0.081	0.08	-0.011	3	0.935638	CG	TG,CA
2181	NC_041343.1	10941058	1.379	0.201	0.195	-0.032	3	0.951132	TG	CG,TT
2183	NC_041346.1	4177937	1.498	0.476	0.497	0.042	2	0.90584	T	C
2184	NC_041343.1	1007628	1.431	0.197	0.216	0.091	3	0.898689	CA	CG,TA
2204	NC_041337.1	11031934	1.875	0.481	0.5	0.038	2	0.921335	A	G
2210	NC_041346.1	24570121	1.411	0.199	0.215	0.071	4	0.862932	CTG	GTG,CTT,GAG
2213	NC_041341.1	6371437	1.033	0.015	0.017	0.126	2	0.970203	C	T
2223	NC_041335.1	33482563	1.554	0.299	0.294	-0.016	3	0.933254	AA	CA,AG
2232	NC_041333.1	39629318	1.029	0.013	0.015	0.147	2	0.953516	A	T
2237	NC_041346.1	25973180	1.049	0.023	0.025	0.084	2	0.902265	C	T
2253	NC_041332.1	35243799	1.125	0.054	0.064	0.158	2	0.899881	C	T
2257	NC_041340.1	12893804	2.003	0.483	0.514	0.062	5	0.907032	GGG	GCG,AGG,GCA,GGA
2258	NC_041331.1	3526750	1.517	0.257	0.276	0.068	3	0.833135	AG	CG,AA
2264	NC_041350.1	18149313	1.062	0.027	0.031	0.137	3	0.946365	ACC	ACT,TTC
2265	NC_041349.1	27534634	1.867	0.398	0.451	0.118	4	0.917759	ACG	AGG,ACA,GCG
2266	NC_041345.1	2891894	1.971	0.395	0.519	0.239	4	0.848629	TG	CA,TA,CG
2271	NC_041347.1	17971480	1.433	0.422	0.433	0.026	7	0.927294	GCTG	ATGG,ATGC,GCGG,GCTC,GTGG,GTTG
2275	NC_041353.1	16224543	1.108	0.11	0.108	-0.016	2	0.909416	C	T
2276	NC_041345.1	28466593	1.007	0.004	0.004	-0.002	2	0.901073	C	T
2279	NC_041336.1	7431886	1.775	0.418	0.431	0.03	3	0.920143	TG	AG,AA
2288	NC_041339.1	35235573	2.404	0.611	0.646	0.054	9	0.828367	GGCCA	AGCTA,AACCA,GGCCC,AGCTC,AGCCA,GGCTA,AGATA,AACTA
2290	NC_041341.1	27784673	1.861	0.43	0.425	-0.012	4	0.93087	CC	AC,CA,AA
2297	NC_041344.1	11512022	1.011	0.005	0.005	-0.003	2	0.98093	A	C
2300	NC_041352.1	4629712	1.429	0.414	0.428	0.034	2	0.907032	A	C
2308	NC_041347.1	33241575	1.38	0.202	0.197	-0.025	3	0.969011	CG	TG,TA
2309	NC_041339.1	33653956	1.069	0.035	0.035	-0.017	3	0.948749	CG	TT,TG
2330	NC_041345.1	23392931	1.04	0.021	0.02	-0.01	2	0.899881	G	A
2344	NC_041349.1	23556574	1.009	0.009	0.009	-0.005	2	0.953516	G	A
2362	NC_041337.1	14002395	1.02	0.01	0.01	-0.005	2	0.982122	G	A
2366	NC_041339.1	19215084	1.04	0.025	0.04	0.374	2	0.852205	C	G
2373	NC_041343.1	20036111	1.016	0.008	0.008	-0.004	2	0.946365	T	A
2383	NC_041340.1	35820708	1.396	0.192	0.203	0.055	5	0.904648	GGG	GCA,AGG,GCG,GGA
2409	NC_041351.1	29226854	1.508	0.492	0.507	0.03	5	0.840286	CGG	CTG,TGG,CGA,CTA
2422	NC_041352.1	3975194	1.018	0.009	0.009	-0.003	3	0.98093	GT	AT,GC
2426	NC_041339.1	21840602	1.308	0.147	0.16	0.078	4	0.896305	GG	GA,TG,TA
2442	NC_041345.1	30834806	1.089	0.042	0.044	0.048	9	0.781883	GCAGGAT	ACAGGAT,GCTGGAT,GCAAGAT,GCAGGAA,GCAAAAT,GCAGAAT,GCAGATT,GTAGGAT
2444	NC_041349.1	22267338	1.287	0.147	0.149	0.011	2	0.895113	G	T
2454	NC_041331.1	10933806	1.292	0.145	0.15	0.031	3	0.845054	CC	AC,CA
2459	NC_041345.1	14591178	1.658	0.346	0.362	0.043	2	0.976162	C	T
2468	NC_041342.1	22129832	1.874	0.47	0.499	0.058	2	0.88677	G	T
2473	NC_041342.1	9820871	1.458	0.21	0.238	0.119	4	0.8677	AGA	AAA,GGA,AGT
2475	NC_041349.1	19936578	1.009	0.005	0.005	-0.002	2	0.94994	C	A
2478	NC_041332.1	31718002	1.697	0.389	0.383	-0.016	3	0.961859	CGT	TGT,CTG
2490	NC_041344.1	18787212	1.017	0.008	0.008	-0.003	3	0.934446	GG	GA,TG
2491	NC_041340.1	36435887	1.117	0.113	0.117	0.028	3	0.845054	GC	AC,GT
2495	NC_041342.1	761965	1.159	0.073	0.081	0.1	3	0.948749	AG	GG,AA
2505	NC_041339.1	15033733	1.007	0.003	0.003	-0.002	2	0.959476	C	T
2508	NC_041347.1	21586750	1.942	0.452	0.502	0.1	4	0.971395	CCC	CCT,TCC,CTC
2515	NC_041352.1	2168891	1.364	0.176	0.191	0.08	2	0.961859	G	C
2517	NC_041352.1	21313197	1.238	0.114	0.118	0.036	4	0.910608	GGC	AGC,GAC,GGT
2523	NC_041344.1	19092665	1.326	0.277	0.326	0.149	4	0.914184	CG	TG,TA,CA
2537	NC_041333.1	39508141	1.015	0.005	0.007	0.331	2	0.879619	AT	TG
2540	NC_041333.1	11081341	1.753	0.391	0.42	0.071	2	0.907032	G	A
2547	NC_041344.1	5361593	1.44	0.218	0.232	0.059	4	0.892729	CCC	CTC,CCA,TCC
2550	NC_041342.1	26392871	1.057	0.029	0.029	-0.015	2	0.964243	C	T
2552	NC_041337.1	389777	1.217	0.106	0.111	0.045	2	0.893921	A	G
2554	NC_041335.1	28384882	1.18	0.094	0.092	-0.024	2	0.864124	G	A
2564	NC_041332.1	20434557	1.399	0.199	0.206	0.035	3	0.954708	GC	TC,GG
2567	NC_041331.1	1154707	1.343	0.171	0.176	0.03	5	0.846246	ACA	GCA,ACC,AAA,GAA
2575	NC_041331.1	13648722	1.471	0.488	0.471	-0.037	4	0.830751	AGT	AAT,GGT,AGA
2580	NC_041349.1	15033495	1.066	0.028	0.033	0.162	4	0.946365	GG	GA,AA,AG
2585	NC_041347.1	9206742	1.13	0.059	0.065	0.092	4	0.860548	AAC	CAC,AAT,AGC
2589	NC_041337.1	34139116	0	0.004	0.004	-0.002	2	0.879619	T	G
2592	NC_041335.1	17014641	1.896	0.474	0.503	0.056	5	0.871275	AAC	GGA,GGC,AAA,GAC
2593	NC_041335.1	23364982	1.247	0.115	0.122	0.06	7	0.953516	CTATGG	CCATGG,CTATGT,TTATGG,CTACGG,CTATAG,CTTTGT
2598	NC_041333.1	1506971	1.834	0.463	0.459	-0.008	4	0.799762	GG	AG,AC,GC
2600	NC_041354.1	16300361	1.805	0.397	0.454	0.124	2	0.920143	A	G
2603	NC_041353.1	17518492	1.809	0.423	0.452	0.062	6	0.922527	CATG	TGCG,CATA,CACG,CGCG,CGTG
2606	NC_041336.1	37765662	1.012	0.006	0.006	-0.003	2	0.88677	G	A
2615	NC_041335.1	24638669	1.079	0.036	0.04	0.096	2	0.948749	C	T
2616	NC_041350.1	14080285	1.11	0.093	0.11	0.149	3	0.921335	TG	TT,AG
2629	NC_041334.1	38004096	1.415	0.212	0.219	0.032	2	0.902265	G	A
2634	NC_041340.1	25001997	2.057	0.472	0.539	0.125	4	0.865316	TGG	TTG,CGG,TGA
2640	NC_041346.1	18400276	1.01	0.003	0.005	0.499	2	0.870083	C	A
2649	NC_041341.1	9311090	1.371	0.332	0.371	0.105	7	0.841478	TTGA	GCGA,GTGA,TCGA,TTAA,TTGC,GTGC
2654	NC_041336.1	15830033	2.121	0.513	0.541	0.052	5	0.887962	TTAT	TAAT,TTGT,AAAT,TTAC
2660	NC_041340.1	29564729	1.218	0.112	0.112	0.002	2	0.920143	C	T
2664	NC_041338.1	2816748	1.833	0.466	0.472	0.014	2	0.947557	T	C
2667	NC_041341.1	24946276	1.188	0.096	0.096	-0.001	2	0.874851	C	A
2668	NC_041345.1	26940254	1.94	0.524	0.511	-0.025	4	0.864124	TAA	ATG,ATA,TAG
2669	NC_041336.1	26452193	1.033	0.016	0.016	-0.006	3	0.929678	CA	CT,AA
2670	NC_041338.1	29176576	1.871	0.419	0.488	0.142	4	0.876043	CA	CG,TA,TG
2680	NC_041333.1	18470701	1.399	0.213	0.21	-0.012	2	0.926103	C	T
2685	NC_041354.1	9295143	1.507	0.253	0.272	0.071	2	0.93683	CC	GT
2702	NC_041334.1	162802	1.945	0.532	0.52	-0.022	3	0.859356	GG	AG,GA
2708	NC_041348.1	24233421	1.9	0.504	0.493	-0.024	3	0.816448	TC	CC,TA
2718	NC_041353.1	19228972	1.388	0.171	0.204	0.166	2	0.969011	A	T
2730	NC_041332.1	12069746	1.772	0.406	0.408	0.007	4	0.93683	GCT	ACT,GTT,GCC
2737	NC_041348.1	434172	1.067	0.034	0.034	-0.011	6	0.831943	GCTTT	GCTTC,GCTCT,CCTTT,GGCCT,CGCCT
2750	NC_041340.1	21044120	1.081	0.042	0.041	-0.021	2	0.939213	A	G
2751	NC_041340.1	5660318	1.673	0.597	0.672	0.111	4	0.890346	CA	AA,AG,CG
2759	NC_041337.1	24099681	2.058	0.53	0.552	0.039	3	0.926103	TG	CG,CA
2771	NC_041336.1	14527643	1.054	0.023	0.027	0.155	2	0.94994	G	A
2775	NC_041334.1	38128210	1.221	0.104	0.11	0.058	5	0.946365	TGG	CTG,CGG,TGA,TTG
2782	NC_041335.1	20309335	1.732	0.424	0.406	-0.047	3	0.872467	CA	TA,CC
2785	NC_041334.1	5303775	2.308	0.549	0.601	0.086	5	0.903456	GCCA	ATCA,GCTA,GCCG,ATTA
2794	NC_041347.1	24682786	1.486	0.253	0.259	0.024	2	0.940405	G	A
2805	NC_041340.1	979490	2.001	0.511	0.51	-0.002	9	0.818832	TAGAAG	TCGAAG,TCATAG,CAGAAG,TCAAAG,TAGACA,TAGTAG,TAATAG,TCGTAG
2813	NC_041345.1	23261231	1.13	0.057	0.065	0.125	3	0.904648	CT	TT,CG
2821	NC_041353.1	5292580	1.053	0.027	0.027	-0.014	2	0.979738	G	A
2827	NC_041340.1	18318804	1.075	0.07	0.075	0.061	4	0.960667	GGG	AGG,GGA,GTG
2830	NC_041332.1	31554636	1.195	0.097	0.097	0.009	3	0.923719	CG	CT,GG
2838	NC_041333.1	16723531	1.978	0.52	0.529	0.018	5	0.917759	GATG	GAGG,GGTG,AAGG,GAGT
2845	NC_041332.1	43638985	1.868	0.38	0.463	0.179	4	0.841478	GCA	GCC,GAC,TCA
2846	NC_041341.1	11658020	1.819	0.429	0.445	0.034	3	0.88677	AA	GA,GG
2862	NC_041353.1	7395357	1.023	0.011	0.011	-0.006	2	0.859356	G	A
2863	NC_041335.1	11431012	1.41	0.194	0.217	0.103	2	0.93683	G	A
2879	NC_041340.1	21652590	1.058	0.029	0.029	-0.015	2	0.954708	G	A
2884	NC_041333.1	20720779	1.618	0.314	0.316	0.005	3	0.927294	CG	TG,CA
2890	NC_041336.1	18092878	1.01	0.005	0.005	-0.002	2	0.920143	T	A
2908	NC_041336.1	17256077	2.008	0.446	0.497	0.101	4	0.885578	GTG	GCG,GTA,ACG
2916	NC_041343.1	16754860	1.389	0.369	0.388	0.05	7	0.859356	GAGCGG	GCCCGG,AAGAAG,GAGCAG,GAGCGA,GAGAAG,GCCAGG
2932	NC_041333.1	10147618	1.902	0.467	0.487	0.04	5	0.866508	CTCT	CTAT,TTCT,CTCC,CACT
2937	NC_041341.1	24248058	1.011	0.005	0.005	-0.003	2	0.990465	C	T
2940	NC_041333.1	316024	1.031	0.014	0.016	0.136	2	0.959476	C	T
2944	NC_041342.1	6957941	1.16	0.078	0.081	0.048	2	0.870083	C	T
2945	NC_041337.1	12636913	2.072	0.53	0.54	0.018	6	0.885578	AGC	GGC,GTC,ATC,GGT,AGT
2958	NC_041333.1	17126403	1.049	0.023	0.025	0.084	2	0.912992	C	T
2963	NC_041347.1	16466820	1.276	0.126	0.138	0.082	3	0.910608	CA	CG,TA
2968	NC_041352.1	3570978	1.073	0.032	0.036	0.125	3	0.883194	CA	CT,TA
2978	NC_041333.1	43860651	1.249	0.129	0.129	-0.003	2	0.947557	G	T
2982	NC_041353.1	7399803	1.494	0.207	0.264	0.216	2	0.872467	G	A
2985	NC_041347.1	30922024	1.071	0.068	0.071	0.05	3	0.946365	CT	TT,CG
2995	NC_041338.1	16326740	1.907	0.443	0.504	0.119	3	0.884386	AA	GA,GG
3004	NC_041346.1	22818019	1.815	0.425	0.439	0.031	3	0.907032	AC	AT,TC
3006	NC_041337.1	19860964	1.011	0.006	0.006	-0.003	2	0.973778	GT	TG
3007	NC_041332.1	33381121	1.04	0.013	0.02	0.37	3	0.885578	GG	AG,GC
3020	NC_041332.1	14364175	1.02	0.008	0.01	0.246	2	0.846246	G	T
3021	NC_041332.1	12333188	1.725	0.379	0.387	0.022	3	0.951132	TC	CC,TT
3027	NC_041352.1	20931239	2.232	0.626	0.605	-0.036	4	0.88677	CA	TA,TG,CG
3036	NC_041344.1	21818763	2.241	0.579	0.606	0.045	7	0.814064	CAGG	CTGG,TAGG,TAGT,CTAG,CAAG,TAAT
3037	NC_041337.1	24142798	2.341	0.597	0.627	0.047	8	0.891538	GGGT	TGGT,TGCG,TAGT,TGCT,TGGG,GGGG,TAGG
3054	NC_041347.1	12935131	1.025	0.013	0.012	-0.006	2	0.960667	T	C
3058	NC_041350.1	2135361	1.861	0.456	0.49	0.07	2	0.926103	C	T
3077	NC_041340.1	21450521	1.037	0.018	0.018	-0.007	3	0.884386	GG	GA,AG
3093	NC_041334.1	34440923	0	0.066	0.068	0.042	3	0.860548	GG	TG,GT
3101	NC_041339.1	11821662	1.404	0.206	0.213	0.031	2	0.970203	C	T
3104	NC_041354.1	12895863	1.161	0.075	0.082	0.093	2	0.957092	G	A
3121	NC_041339.1	32114395	1.577	0.304	0.304	0	4	0.86174	CGCA	AGCA,CGCT,CTTA
3127	NC_041352.1	12581871	1.142	0.065	0.071	0.09	3	0.897497	TT	CT,TA
3132	NC_041340.1	7308449	1.26	0.121	0.131	0.079	8	0.849821	GCTAAA	GCCAGG,ACTAAA,GCTGAA,GCCAAA,GCTAGG,GTTAAA,GCTAGA
3133	NC_041335.1	19115231	1.863	0.471	0.478	0.014	5	0.852205	CAT	ATT,CAA,ATA,CTT
3136	NC_041333.1	9907713	1.012	0.012	0.012	-0.005	3	0.860548	GC	AC,GA
3139	NC_041334.1	20631949	1.206	0.087	0.104	0.164	3	0.979738	AC	AT,GC
3142	NC_041342.1	26206448	1.608	0.286	0.319	0.104	8	0.93683	ATAT	AATT,TATG,AAAT,ATTT,TTAT,AATG,TAAT
3143	NC_041353.1	7438859	1.029	0.024	0.029	0.162	2	0.876043	T	G
3144	NC_041349.1	13327392	1.227	0.099	0.117	0.156	2	0.855781	C	T
3149	NC_041346.1	1819443	2.251	0.56	0.583	0.04	4	0.8677	GA	AA,AG,GG
3151	NC_041339.1	3622575	1.833	0.442	0.465	0.05	3	0.876043	TA	GA,TT
3158	NC_041338.1	36929185	1.587	0.577	0.587	0.016	8	0.834327	GCGGT	CCGGT,GTCTT,CTCTT,CCGGA,GTGGT,CTGGT,GCCTT
3167	NC_041353.1	12157108	1.032	0.013	0.016	0.147	2	0.904648	C	T
3171	NC_041345.1	28665112	1.901	0.506	0.505	-0.002	8	0.884386	CCAC	TCAC,CTAC,CCTC,CCAT,TCAT,TCTT,TTAC
3182	NC_041346.1	18989930	1.421	0.216	0.221	0.025	5	0.889154	CGC	CAC,TGC,CGA,CAA
3184	NC_041343.1	27046503	2.08	0.529	0.548	0.035	4	0.928486	CC	CT,TT,TC
3197	NC_041332.1	26248929	1.047	0.019	0.024	0.181	2	0.953516	C	T
3200	NC_041347.1	9786189	1.227	0.218	0.227	0.037	3	0.859356	AT	TT,AA
3203	NC_041342.1	1418911	1.481	0.473	0.481	0.016	3	0.904648	GG	AG,GC
3210	NC_041336.1	3281252	1.606	0.581	0.605	0.041	9	0.764005	CGCTGC	TGCTGC,TAGTGC,CGCTTT,CGCTTC,CAGTGC,CGCCGC,CGCCTT,TAGTGT
3214	NC_041341.1	36142639	2.202	0.538	0.558	0.036	5	0.812872	TTGG	TGGG,AGGG,TTAG,TTGA
3219	NC_041336.1	17430554	1.027	0.013	0.013	-0.005	3	0.895113	CG	CA,AG
3220	NC_041334.1	10655498	1.875	0.505	0.499	-0.012	2	0.945173	G	A
3226	NC_041332.1	21403538	1.734	0.417	0.408	-0.021	2	0.952324	G	A
3231	NC_041338.1	20010538	1.061	0.029	0.031	0.068	3	0.923719	TT	GT,TC
3241	NC_041336.1	33749711	1.867	0.452	0.494	0.086	2	0.879619	A	G
3262	NC_041346.1	24985441	1.355	0.172	0.181	0.05	4	0.887962	TC	CC,CG,TG
3272	NC_041353.1	20015879	1.009	0.005	0.005	-0.002	2	0.918951	C	A
3274	NC_041332.1	43958899	1.579	0.281	0.294	0.046	5	0.872467	TCGG	TTGG,TCAG,TCGA,GCGG
3283	NC_041335.1	10948629	1.873	0.501	0.499	-0.004	2	0.909416	G	A
3293	NC_041343.1	12144324	1.022	0.011	0.011	-0.006	2	0.904648	G	C
3296	NC_041350.1	28043529	1.636	0.557	0.636	0.124	7	0.895113	TAAT	CAAT,CTGT,CTAT,CAAG,CAGT,TTGT
3313	NC_041334.1	22343801	1.021	0.011	0.01	-0.004	4	0.824791	AT	CA,CT,AA
3338	NC_041334.1	26789073	1.582	0.289	0.302	0.045	4	0.902265	AC	TC,AT,TT
3345	NC_041339.1	28279763	1.882	0.512	0.494	-0.037	3	0.948749	GT	GC,AC
3351	NC_041339.1	8136627	1.062	0.032	0.031	-0.016	2	0.976162	G	T
3354	NC_041333.1	15910041	1.792	0.456	0.445	-0.025	2	0.976162	A	G
3373	NC_041347.1	13242368	1.333	0.162	0.174	0.071	2	0.916567	A	G
3374	NC_041347.1	11972000	1.374	0.188	0.196	0.042	2	0.929678	C	A
3380	NC_041345.1	9680694	1.162	0.065	0.081	0.196	3	0.816448	CA	TA,CT
3425	NC_041350.1	5606529	1.479	0.476	0.478	0.005	2	0.835518	T	C
3427	NC_041342.1	22420693	1.272	0.274	0.272	-0.006	2	0.93087	C	G
3429	NC_041344.1	10615620	1.015	0.008	0.008	-0.004	2	0.868892	C	T
3436	NC_041348.1	29572906	1.584	0.294	0.304	0.034	3	0.924911	GT	AT,GG
3440	NC_041353.1	24235007	1.893	0.454	0.468	0.031	10	0.580453	GCACAACTCACACCAATT	GCGAAACTCACACCAATT,ACACAACTCACACCAATT,GAACAACTCACACCAATT,GCACAACTCACACCGATT,GCACAACTCACACCAATG,ACACGACTCACACCAATT,GCACAACGCACACCAATT,GCACAACTCACGCCAATT,GCACAACTCGCACCAATT
3442	NC_041339.1	26865719	1.138	0.071	0.069	-0.029	3	0.814064	CG	TG,CT
3452	NC_041345.1	5958759	1.148	0.074	0.074	0.001	3	0.97497	CTC	CTT,TGC
3454	NC_041332.1	614014	1.548	0.422	0.548	0.229	9	0.825983	GGTAGAC	GATAGAC,GATAGAT,AGTAGAC,GACAGAC,GACCAAC,GACCAGC,GACCGAC,GACAGAT
3467	NC_041336.1	4810357	1.762	0.393	0.397	0.01	3	0.893921	AA	GC,GA
3486	NC_041337.1	31098004	1.849	0.531	0.482	-0.101	2	0.926103	A	G
3492	NC_041342.1	34465350	1.9	0.438	0.448	0.022	5	0.917759	CCA	TGC,CGA,CGC,TCA
3493	NC_041342.1	30233916	1.711	0.37	0.383	0.033	5	0.912992	CTA	TAC,TAA,CTC,TTA
3494	NC_041346.1	2002587	1.875	0.464	0.5	0.072	2	0.907032	G	A
3499	NC_041339.1	6487288	1.5	0.495	0.5	0.009	4	0.90584	TGA	TAA,TGG,GGA
3505	NC_041348.1	22489526	1.004	0.004	0.004	-0.002	2	0.916567	C	A
3526	NC_041345.1	29932657	1.229	0.112	0.118	0.05	2	0.954708	C	T
3539	NC_041345.1	11626935	1.063	0.028	0.031	0.124	2	0.984505	G	A
3546	NC_041347.1	30836409	1.079	0.037	0.039	0.048	5	0.922527	CTGA	CTAA,ATGA,CCGA,CTGT
3559	NC_041350.1	27594094	1.151	0.149	0.151	0.014	2	0.831943	G	A
3561	NC_041344.1	6050123	1.834	0.24	0.394	0.391	6	0.815256	AACA	AACG,AGTA,AGCA,GACA,AATA
3564	NC_041335.1	19409398	1.584	0.298	0.317	0.062	2	0.943981	A	G
3569	NC_041352.1	24680838	1.44	0.224	0.227	0.012	4	0.825983	GGT	GAT,AGT,GGA
3576	NC_041338.1	34619929	2.095	0.551	0.564	0.023	4	0.899881	AA	CA,AC,CC
3581	NC_041331.1	20670958	1.04	0.018	0.02	0.102	2	0.970203	A	G
3584	NC_041342.1	9828407	1.869	0.487	0.495	0.017	2	0.940405	C	T
3585	NC_041341.1	27330313	1.178	0.164	0.178	0.08	8	0.877235	GCAAAC	ACAAAC,GCAACA,GTGGAC,GCGAAC,GCAAAA,GCAGAC,GTAAAC
3610	NC_041345.1	2027686	1.596	0.276	0.297	0.071	4	0.843862	ACG	AGG,GCG,ACA
3615	NC_041332.1	32516005	1.064	0.033	0.032	-0.016	3	0.965435	GG	AA,GA
3622	NC_041346.1	27027432	1.018	0.009	0.009	-0.004	2	0.874851	T	C
3627	NC_041333.1	28369791	1.514	0.255	0.26	0.018	8	0.8236	ATAT	GAAT,ATTC,AAAT,GTAT,ATTT,ATAC,GTTC
3639	NC_041341.1	37238957	1.694	0.373	0.383	0.028	2	0.960667	C	G
3640	NC_041341.1	21618938	1.007	0.003	0.003	-0.002	2	0.940405	T	A
3660	NC_041347.1	28680848	1.034	0.017	0.017	-0.009	2	0.892729	T	C
3673	NC_041334.1	26441107	1.016	0.008	0.008	-0.004	2	0.934446	G	A
3674	NC_041333.1	40436898	1.026	0.013	0.013	-0.007	2	0.83671	C	T
3678	NC_041333.1	38280350	1.877	0.449	0.486	0.077	3	0.873659	TC	CC,TT
3688	NC_041347.1	2933852	1.026	0.013	0.013	-0.004	4	0.93087	GAT	AAT,GAC,GTT
3689	NC_041333.1	11498986	2.004	0.487	0.536	0.091	3	0.929678	AA	GA,GC
3693	NC_041351.1	20433622	1.846	0.457	0.47	0.028	4	0.921335	AAC	ACC,GCC,AAA
3695	NC_041336.1	20770284	1.407	0.376	0.407	0.076	2	0.8677	C	A
3697	NC_041331.1	26707515	1.008	0.004	0.004	-0.002	2	0.834327	A	C
3706	NC_041346.1	6012692	1.868	0.474	0.492	0.037	4	0.841478	TT	AT,AG,TG
3709	NC_041334.1	174720	1.008	0.004	0.004	-0.002	2	0.882002	C	T
3719	NC_041354.1	2382169	1.111	0.056	0.056	0.009	2	0.992849	T	C
3727	NC_041350.1	20293434	1.007	0.004	0.004	-0.002	2	0.891538	TTGCAA	ACTTTT
3730	NC_041353.1	19194941	1.274	0.126	0.141	0.104	3	0.879619	AC	AT,TC
3738	NC_041346.1	22195144	1.539	0.295	0.288	-0.024	4	0.933254	GTC	GTG,GAC,TTC
3753	NC_041344.1	31556817	1.016	0.008	0.008	-0.004	2	0.837902	C	G
3759	NC_041334.1	3433990	1.408	0.178	0.211	0.159	5	0.852205	CAGC	TAGC,CTAC,CTGC,CAGA
3762	NC_041338.1	32701605	1.198	0.095	0.101	0.06	3	0.939213	CG	TC,TG
3771	NC_041343.1	27943449	1.333	0.315	0.333	0.055	2	0.915375	C	A
3774	NC_041335.1	18891743	1.334	0.17	0.172	0.014	5	0.924911	AGAG	GGAG,AGGA,AAAG,AGGG
3775	NC_041340.1	3940945	1.526	0.271	0.261	-0.038	5	0.834327	CGA	AGA,CAA,CGC,AGC
3784	NC_041341.1	27099975	1.865	0.464	0.493	0.06	2	0.959476	C	G
3785	NC_041339.1	27514819	1.791	0.44	0.438	-0.006	3	0.878427	CA	TA,CC
3791	NC_041351.1	14136927	1.352	0.176	0.185	0.046	2	0.9118	A	T
3797	NC_041351.1	19625952	1.856	0.443	0.487	0.09	2	0.883194	T	C
3806	NC_041333.1	5344785	1.967	0.477	0.501	0.048	7	0.873659	TATC	GATC,GGTT,GGTC,TAAC,TATT,TGTT
3807	NC_041342.1	22390289	1.486	0.47	0.486	0.033	3	0.88677	GC	AC,AA
3812	NC_041341.1	14199507	1.587	0.549	0.587	0.065	4	0.909416	CAG	CAA,TGG,CGA
3817	NC_041335.1	29160370	1.06	0.024	0.03	0.192	5	0.710369	TACA	CATA,TGCA,CACA,TACT
3818	NC_041350.1	14680349	1.005	0.005	0.005	-0.002	2	0.903456	T	A
3819	NC_041336.1	37577425	1.607	0.337	0.33	-0.02	2	0.965435	CGA	TTG
3821	NC_041346.1	1643745	1.105	0.052	0.053	0.02	3	0.970203	CG	TG,CA
3827	NC_041353.1	15334144	1.016	0.008	0.008	-0.004	2	0.952324	C	T
3831	NC_041347.1	27211431	1.14	0.072	0.07	-0.028	3	0.814064	GA	GC,AA
3835	NC_041340.1	16368312	1.248	0.117	0.128	0.081	2	0.876043	C	T
3845	NC_041354.1	5990103	1.298	0.116	0.153	0.239	3	0.859356	CC	CT,AC
3867	NC_041352.1	22486334	1.451	0.215	0.224	0.036	5	0.9118	GCGG	GTGG,GCAG,TCGG,GCGA
3869	NC_041340.1	25090354	1.139	0.066	0.069	0.048	4	0.86174	CAG	CGG,CAT,AAG
3872	NC_041331.1	15504502	1.555	0.297	0.298	0.004	3	0.893921	TG	CA,TA
3874	NC_041343.1	10153298	1.379	0.206	0.199	-0.031	2	0.916567	G	T
3890	NC_041351.1	6523198	1.019	0.019	0.019	-0.01	2	0.884386	G	A
3898	NC_041348.1	23608741	1.642	0.341	0.352	0.03	2	0.938021	C	T
3901	NC_041335.1	26766211	1.638	0.314	0.343	0.087	4	0.945173	TGTA	CGTA,TGCT,TTTA
3904	NC_041335.1	17781066	1.013	0.007	0.007	-0.003	2	0.983313	C	T
3907	NC_041339.1	13887538	1.045	0.021	0.023	0.095	2	0.895113	T	C
3918	NC_041343.1	32858185	1.622	0.319	0.34	0.062	2	0.978546	T	C
3919	NC_041340.1	14270857	1.013	0.006	0.006	-0.003	2	0.873659	T	C
3922	NC_041335.1	32884329	2.529	0.644	0.678	0.051	10	0.859356	GTCCAC	GACTGC,GTCCGC,GTCCAT,GTCTGC,GTTCGC,ATCCAC,GACCAC,GACTAC,GACTGT
3934	NC_041333.1	3001320	1.046	0.024	0.023	-0.012	2	0.93683	A	C
3935	NC_041342.1	16160859	2.219	0.484	0.581	0.168	4	0.885578	CTC	CGC,TTC,CTT
3937	NC_041334.1	25658684	1.446	0.216	0.237	0.088	2	0.904648	C	T
3941	NC_041338.1	36862613	1.532	0.275	0.285	0.035	4	0.93683	CG	TG,CA,TA
3950	NC_041335.1	5238010	0	0.056	0.072	0.22	3	0.849821	CG	GG,CT
3951	NC_041344.1	25059758	1.492	0.484	0.492	0.016	4	0.847437	CT	CG,TT,TG
3953	NC_041339.1	13855000	1.026	0.011	0.013	0.162	3	0.982122	CA	TA,TG
3963	NC_041339.1	12505368	1.008	0.004	0.004	-0.002	2	0.878427	A	T
3964	NC_041332.1	31430833	2.409	0.547	0.636	0.14	4	0.94994	CCC	TCC,TCT,CTC
3967	NC_041342.1	6806096	1.301	0.149	0.156	0.049	2	0.866508	G	A
3971	NC_041336.1	20330669	2.143	0.482	0.539	0.106	6	0.856973	TGCC	TTTC,TTCC,TGCT,CTTC,TGTC
3974	NC_041332.1	7057202	1.834	0.468	0.473	0.009	2	0.941597	C	T
3982	NC_041342.1	16928348	1.096	0.049	0.048	-0.021	4	0.878427	CCC	ACC,CAA,CCA
3985	NC_041345.1	22871420	1.193	0.088	0.097	0.091	4	0.866508	CC	CT,AT,AC
3991	NC_041350.1	29300240	1.017	0.008	0.008	-0.004	2	0.921335	T	A
3994	NC_041333.1	13760450	1.165	0.079	0.083	0.047	3	0.98093	CG	TG,CT
3997	NC_041332.1	27640353	1.008	0.004	0.004	-0.002	2	0.866508	T	G
4005	NC_041340.1	23501119	1.114	0.056	0.057	0.018	3	0.892729	TC	AC,TT
4011	NC_041331.1	17489383	1.032	0.016	0.016	-0.008	2	0.959476	T	A
4016	NC_041350.1	27485113	1.843	0.392	0.415	0.055	6	0.810489	AACG	GCCG,GACG,AACA,AATG,ACCG
4036	NC_041344.1	820811	1.423	0.202	0.209	0.032	5	0.872467	TAG	CAG,CAA,TCG,TAA
4040	NC_041347.1	15980429	1.007	0.004	0.004	-0.002	2	0.90584	C	T
4046	NC_041334.1	2433284	1.844	0.479	0.479	-0.002	3	0.859356	AT	TC,TT
4047	NC_041352.1	23385610	1.737	0.371	0.41	0.096	2	0.879619	C	T
4067	NC_041347.1	17218684	1.023	0.012	0.012	-0.006	2	0.843862	G	A
4074	NC_041338.1	26747694	1.047	0.022	0.024	0.084	2	0.9559	G	T
4075	NC_041339.1	2129633	2.446	0.626	0.665	0.059	9	0.810489	CGTTTT	CTTTTT,AGTTTT,CTTGTT,CTATTT,ATTTTT,CGTTGT,CGTTTC,CGTGTT
4076	NC_041353.1	18175029	1.099	0.037	0.05	0.267	2	0.903456	GTG	ACA
4079	NC_041350.1	17599131	1.3	0.152	0.154	0.012	3	0.946365	GA	GC,AA
4086	NC_041335.1	33977571	2.296	0.626	0.612	-0.023	4	0.918951	TCC	CCC,TCT,TTC
4091	NC_041350.1	19935558	2.046	0.512	0.531	0.036	4	0.840286	GC	AC,GA,AA
4095	NC_041351.1	5099060	2.206	0.624	0.597	-0.045	6	0.822408	GTAA	GTCA,GCCA,ATCA,GTAT,ATAA
4105	NC_041336.1	38186123	1.903	0.48	0.507	0.053	3	0.839094	TT	CT,TA
4128	NC_041353.1	6583128	1.45	0.221	0.225	0.016	4	0.908224	AT	GG,AG,GT
4132	NC_041334.1	22153296	1.613	0.284	0.334	0.149	2	0.938021	A	C
4134	NC_041338.1	38812983	1.787	0.412	0.435	0.053	4	0.86174	GGG	AGG,AGC,GAG
4141	NC_041348.1	14324519	1.039	0.02	0.02	-0.008	3	0.928486	TC	GC,TT
4149	NC_041348.1	6699413	0	0.009	0.009	-0.005	2	0.852205	G	A
4175	NC_041340.1	18206584	1.012	0.003	0.006	0.398	2	0.93683	G	A
4183	NC_041335.1	30293413	1.007	0.003	0.003	-0.002	2	0.982122	C	T
4184	NC_041333.1	4242620	1.29	0.143	0.15	0.052	2	0.903456	T	A
4192	NC_041336.1	6058528	2.019	0.442	0.497	0.11	6	0.864124	GTATT	GTATC,GTACT,GTCTT,AAACT,AAACC
4202	NC_041338.1	32343966	1.881	0.533	0.501	-0.064	3	0.883194	CT	AT,CA
4203	NC_041340.1	3370004	1.835	0.429	0.438	0.021	3	0.953516	AC	CC,AA
4206	NC_041352.1	16184755	1.033	0.017	0.017	-0.008	2	0.856973	C	T
4207	NC_041342.1	1721327	2.225	0.577	0.592	0.026	4	0.93087	CTT	TGT,CGT,CGC
4209	NC_041345.1	27543414	1.032	0.014	0.016	0.136	2	0.957092	C	T
4211	NC_041345.1	21510667	1.578	0.312	0.313	0.004	2	0.926103	A	G
4213	NC_041341.1	29837698	1.033	0.017	0.016	-0.008	2	0.889154	C	T
4214	NC_041348.1	13233419	1.886	0.444	0.503	0.117	3	0.860548	CG	TG,CA
4221	NC_041350.1	30038170	1.008	0.008	0.008	-0.004	2	0.902265	T	C
4243	NC_041332.1	12327331	1.199	0.168	0.199	0.157	4	0.88677	GG	GA,AA,AG
4247	NC_041332.1	41347729	1.522	0.29	0.277	-0.05	7	0.805721	GATCC	AATCC,GGTCC,GATTA,GATTC,GAACC,GAATC
4257	NC_041345.1	16348057	1.344	0.151	0.18	0.162	2	0.945173	C	T
4266	NC_041348.1	3329737	2.43	0.554	0.646	0.141	10	0.811681	ACGGA	GTTGA,ATGGA,GTGGA,GTTGC,ATGAA,ATTGA,ACTGA,GCTGA,GTTAA
4269	NC_041353.1	2473814	1.039	0.017	0.019	0.125	2	0.856973	T	A
4270	NC_041341.1	25210481	2.317	0.575	0.63	0.087	3	0.902265	CT	CC,TT
4271	NC_041353.1	6315400	1.096	0.048	0.048	0.002	4	0.957092	GG	CG,CA,GA
4272	NC_041347.1	617671	0	0.206	0.231	0.111	2	0.901073	A	T
4273	NC_041352.1	17488715	1.021	0.011	0.011	-0.004	4	0.835518	TC	CC,TT,CT
4278	NC_041335.1	28285408	1.902	0.491	0.506	0.03	4	0.940405	TTAT	TGCT,CGCT,TGCC
4282	NC_041338.1	15036378	1.007	0.004	0.004	-0.002	2	0.93683	G	A
4285	NC_041353.1	6924172	1.678	0.306	0.373	0.18	2	0.890346	A	G
4291	NC_041335.1	2624966	1.543	0.28	0.293	0.042	2	0.918951	A	G
4295	NC_041340.1	12887483	1.007	0.004	0.004	-0.002	2	0.932062	C	G
4296	NC_041336.1	7568528	2.517	0.597	0.679	0.121	7	0.816448	CTT	CCT,TCT,CCC,TTT,CTC,TCC
4298	NC_041336.1	37759193	2.082	0.5	0.524	0.046	5	0.83671	GTT	GAT,GAC,TTT,GTC
4301	NC_041336.1	24412064	1.01	0.005	0.005	-0.002	2	0.926103	G	A
4306	NC_041337.1	20020693	1.025	0.013	0.012	-0.006	2	0.94994	G	A
4307	NC_041339.1	3541475	1.621	0.282	0.309	0.087	3	0.84267	CG	CA,AG
4313	NC_041349.1	26137797	1.811	0.42	0.452	0.072	4	0.81764	TT	AT,TA,AA
4326	NC_041340.1	16708352	1.076	0.037	0.039	0.04	2	0.945173	G	A
4331	NC_041354.1	14348633	2.142	0.56	0.557	-0.005	4	0.933254	AA	AC,CA,CC
4334	NC_041344.1	7036218	1.918	0.459	0.5	0.081	3	0.958284	CAAC	ACGG,AAAC
4336	NC_041338.1	22226674	2.005	0.488	0.511	0.045	3	0.951132	GA	GG,CA
4345	NC_041351.1	29934729	1.851	0.487	0.484	-0.005	2	0.941597	C	A
4351	NC_041332.1	17059391	1.036	0.018	0.018	-0.009	2	0.976162	G	A
4353	NC_041340.1	21270728	1.354	0.15	0.177	0.152	3	0.965435	CC	CT,AT
4358	NC_041353.1	698168	1.016	0.008	0.008	-0.004	2	0.941597	G	A
4366	NC_041340.1	29336289	2.44	0.61	0.646	0.055	9	0.835518	GGAG	GTGG,GGGT,TGGG,GGGG,GGAT,TGGT,GTGT,GTAG
4368	NC_041347.1	11139175	1.974	0.451	0.463	0.027	4	0.945173	GTG	GTA,AAG,GAG
4369	NC_041334.1	30886562	1.236	0.216	0.236	0.087	2	0.943981	G	C
4387	NC_041339.1	2703813	1.301	0.136	0.151	0.096	4	0.934446	TG	CA,CG,TA
4402	NC_041349.1	11592051	1.768	0.414	0.421	0.016	3	0.933254	GC	AC,GT
4408	NC_041342.1	13294906	1.798	0.413	0.439	0.059	4	0.853397	CT	TG,CG,TT
4413	NC_041354.1	12430255	1.046	0.016	0.023	0.292	2	0.941597	A	C
4415	NC_041333.1	14278230	1.858	0.444	0.488	0.091	2	0.928486	C	T
4423	NC_041334.1	30033488	1.717	0.369	0.398	0.074	2	0.908224	A	C
4425	NC_041354.1	14277898	1.078	0.037	0.039	0.052	5	0.843862	GATG	GATA,CATG,GAGG,GCTG
4431	NC_041333.1	1914944	1.08	0.062	0.08	0.223	3	0.908224	GC	AC,GT
4436	NC_041340.1	24708320	1.05	0.018	0.025	0.263	2	0.935638	C	T
4445	NC_041346.1	17140740	1.146	0.075	0.074	-0.007	2	0.909416	G	A
4451	NC_041332.1	21764162	1.085	0.073	0.085	0.144	4	0.871275	CAC	CCC,TAC,CAA
4463	NC_041336.1	32786628	1.815	0.391	0.401	0.023	4	0.941597	ATG	GTG,ATC,AAG
4493	NC_041349.1	31508026	1.047	0.042	0.047	0.094	4	0.845054	CG	TG,TA,CA
4494	NC_041334.1	10688816	1.03	0.015	0.015	-0.006	3	0.940405	AG	AA,GG
4495	NC_041332.1	9535308	1.113	0.042	0.057	0.25	3	0.853397	CG	AG,CA
4497	NC_041336.1	4188089	2.476	0.612	0.656	0.067	9	0.855781	CATC	TGTC,TATC,CATT,CGTC,TGCT,TGCC,TATT,TGTT
4502	NC_041342.1	10797451	1.676	0.357	0.372	0.041	2	0.971395	T	C
4508	NC_041347.1	12063909	1.025	0.012	0.012	-0.006	2	0.88081	G	A
4509	NC_041345.1	21909704	1.022	0.009	0.011	0.196	2	0.984505	G	A
4517	NC_041348.1	11470897	1.454	0.246	0.239	-0.026	3	0.88677	AT	TT,AA
4530	NC_041332.1	41347729	1.083	0.038	0.042	0.095	2	0.904648	T	C
4536	NC_041343.1	5131757	1.797	0.412	0.417	0.01	4	0.901073	CT	TT,CC,TC
4540	NC_041344.1	10858453	1.787	0.439	0.442	0.008	2	0.934446	C	T
4551	NC_041337.1	7589185	1.312	0.15	0.155	0.033	5	0.946365	AGAG	AGAA,TGAG,AGGG,AAAG
4560	NC_041335.1	32010685	1.311	0.168	0.16	-0.049	4	0.978546	GCC	ACC,GGC,GCA
4561	NC_041352.1	12865510	1.491	0.273	0.263	-0.038	2	0.920143	T	G
4563	NC_041346.1	6236479	1.225	0.109	0.116	0.056	2	0.932062	GC	TT
4564	NC_041332.1	29210011	1.007	0.007	0.007	-0.003	2	0.951132	T	A
4565	NC_041354.1	18585885	1.068	0.03	0.034	0.114	2	0.977354	G	C
4569	NC_041339.1	32589081	1.07	0.072	0.07	-0.038	2	0.941597	G	T
4571	NC_041337.1	23863677	1.777	0.362	0.384	0.057	4	0.855781	GTG	GGG,ATG,GTC
4585	NC_041340.1	20152862	1.007	0.003	0.003	-0.002	2	0.953516	C	T
4587	NC_041334.1	39753410	1.305	0.107	0.153	0.299	3	0.871275	AC	TC,AT
4593	NC_041349.1	25163567	1.01	0.005	0.005	-0.003	2	0.872467	G	T
4598	NC_041345.1	21327365	1.606	0.333	0.33	-0.01	2	0.917759	A	C
4601	NC_041349.1	10244385	1.757	0.329	0.368	0.104	9	0.862932	GGTG	AGTT,GGTT,GTTT,AGTG,GTTG,GGAG,ATTT,GGAT
4606	NC_041352.1	8336121	1.148	0.072	0.075	0.042	4	0.928486	GC	AA,GA,AC
4611	NC_041341.1	13111406	1.119	0.057	0.06	0.044	2	0.9559	G	T
4644	NC_041335.1	17397713	1.757	0.337	0.423	0.204	2	0.890346	G	A
4646	NC_041351.1	9505686	1.759	0.411	0.424	0.031	2	0.935638	G	C
4648	NC_041343.1	31780380	2.391	0.666	0.655	-0.017	6	0.910608	TAA	CAA,TGG,TGA,CAG,TAG
4650	NC_041343.1	1732757	1.215	0.109	0.108	-0.003	4	0.877235	TGC	CGC,TTC,TGA
4654	NC_041344.1	33711488	1.335	0.158	0.169	0.067	3	0.957092	CG	TG,CA
4659	NC_041348.1	18911687	1.004	0.004	0.004	-0.002	2	0.895113	C	G
4661	NC_041332.1	12075244	1.072	0.066	0.072	0.088	4	0.897497	CT	TA,CA,TT
4662	NC_041345.1	26925863	1.377	0.189	0.198	0.047	2	0.959476	T	G
4664	NC_041353.1	15766129	1.421	0.223	0.223	-0.001	2	0.935638	T	G
4670	NC_041339.1	31905116	1.352	0.17	0.182	0.064	4	0.927294	GTC	GCC,ATC,GTT
4674	NC_041343.1	25612468	2.668	0.721	0.724	0.004	7	0.868892	GGAGA	GGGGA,GGGCA,TGGGA,GGGGG,GTGGA,TGGCA
4677	NC_041353.1	25853897	1.023	0.012	0.012	-0.004	3	0.924911	TT	TC,CT
4686	NC_041341.1	6313094	1.51	0.243	0.255	0.045	6	0.918951	GTCAG	ATCAG,GAAAG,GTCCG,GTCCA,ATCCG
4687	NC_041353.1	11154438	2.442	0.624	0.657	0.05	8	0.878427	GTTCC	ATTCC,GTACC,GGTCC,GTTCA,GTATC,ATACC,ATTCA
4697	NC_041352.1	5439391	1.871	0.49	0.497	0.016	2	0.939213	T	C
4700	NC_041342.1	6824082	2.058	0.522	0.518	-0.007	4	0.802145	CC	TC,CT,TT
4703	NC_041345.1	21190152	1.369	0.179	0.181	0.008	8	0.809297	GGGA	CGGG,GGAG,GGAA,GAAA,GGGG,GAGA,CGGA
4706	NC_041335.1	11102590	1.406	0.194	0.212	0.086	3	0.885578	AT	GT,AC
4714	NC_041331.1	36913693	2.439	0.634	0.665	0.046	6	0.79261	CCCTT	CCCCT,ACCTT,AATCT,CCCTA,ACCCT
4716	NC_041341.1	14059568	1.032	0.03	0.032	0.059	2	0.907032	G	T
4720	NC_041338.1	21470699	1.099	0.049	0.05	0.025	2	0.830751	C	A
4721	NC_041352.1	20021177	1.273	0.127	0.141	0.102	2	0.834327	C	T
4722	NC_041343.1	13587111	1.656	0.311	0.36	0.136	2	0.938021	A	T
4730	NC_041345.1	31483870	1.479	0.242	0.243	0.004	4	0.902265	CGTC	TGTC,CATC,CGAT
4732	NC_041339.1	20703764	1.044	0.022	0.022	-0.011	2	0.921335	A	C
4733	NC_041336.1	10274286	1.793	0.416	0.433	0.041	3	0.912992	GG	AG,GA
4741	NC_041349.1	26917263	1.587	0.283	0.288	0.019	7	0.845054	TTTG	ATTG,TGTG,TTAG,TGAG,TTTA,ATAG
4743	NC_041338.1	16041511	1.829	0.415	0.469	0.116	2	0.928486	T	A
4756	NC_041353.1	14020583	2.048	0.499	0.549	0.091	4	0.912992	CG	GG,GT,CT
4777	NC_041335.1	21347966	1.299	0.141	0.151	0.065	6	0.889154	GATA	TATA,GACA,GTTA,GACT,GATT
4779	NC_041345.1	26914465	1.014	0.007	0.007	-0.003	2	0.938021	C	A
4780	NC_041340.1	17276855	1.009	0.005	0.005	-0.002	2	0.938021	G	T
4784	NC_041343.1	35551033	1.482	0.482	0.482	0	6	0.904648	GGTG	AGTG,GGCG,GATG,AGTC,AGCG
4789	NC_041352.1	17727673	1.017	0.006	0.009	0.283	2	0.912992	C	T
4791	NC_041333.1	17298067	1.039	0.02	0.019	-0.008	3	0.859356	GC	GT,AC
4793	NC_041340.1	18760708	1.015	0.005	0.007	0.331	2	0.876043	C	A
4800	NC_041344.1	15251472	1.498	0.217	0.251	0.134	3	0.945173	CA	TA,CC
4806	NC_041334.1	20189710	1.134	0.065	0.067	0.028	4	0.877235	CAT	CTT,CAC,TAT
4810	NC_041332.1	42943313	1.824	0.399	0.437	0.088	5	0.933254	GCT	CCT,GGG,CCG,GGT
4813	NC_041346.1	19121633	1.433	0.183	0.23	0.202	2	0.9559	G	A
4814	NC_041344.1	31774924	1.095	0.049	0.048	-0.023	3	0.834327	AT	CT,AA
4816	NC_041332.1	34098989	1.052	0.026	0.026	-0.009	4	0.897497	TCG	TAG,TCA,CCG
4817	NC_041349.1	13959898	1.637	0.329	0.346	0.05	4	0.93087	AG	TC,TG,AC
4818	NC_041348.1	6118605	1.223	0.098	0.112	0.119	3	0.934446	GG	TG,GA
4820	NC_041352.1	24150256	1.701	0.369	0.378	0.024	3	0.877235	AC	CC,AA
4824	NC_041347.1	23061954	1.044	0.022	0.022	-0.009	3	0.918951	CA	CG,TA
4825	NC_041338.1	9033930	1.016	0.008	0.008	-0.004	2	0.841478	G	A
4839	NC_041346.1	11296648	1.238	0.106	0.119	0.108	3	0.827175	AG	GG,AA
4850	NC_041338.1	24828642	1.135	0.058	0.069	0.148	2	0.866508	A	C
4854	NC_041335.1	34467446	1.346	0.348	0.346	-0.006	5	0.859356	CAG	TAG,CGG,CGA,TGG
4859	NC_041354.1	13085083	1.889	0.486	0.504	0.034	3	0.94994	GA	GG,TG
4864	NC_041336.1	22729608	1.16	0.08	0.081	0.016	3	0.959476	GC	GA,TC
4872	NC_041338.1	10108319	2.096	0.522	0.543	0.04	7	0.840286	GGGG	AGGA,AATG,AGGG,GGGA,AAGG,GATG
4878	NC_041340.1	11559004	2.165	0.535	0.552	0.031	9	0.840286	CTTG	TTCG,CGTG,CGTA,TTTG,CTCG,CTTA,CGCG,TTCA
4879	NC_041335.1	24322684	1.171	0.076	0.087	0.131	2	0.963051	T	A
4881	NC_041353.1	20281592	1.562	0.301	0.294	-0.022	4	0.860548	CTT	CCT,TTT,CTA
4883	NC_041350.1	32754013	1.003	0.004	0.003	-0.002	2	0.947557	C	A
4885	NC_041344.1	3554229	1.009	0.005	0.005	-0.002	2	0.920143	C	T
4889	NC_041347.1	17721327	1.021	0.006	0.011	0.441	2	0.93087	T	C
4895	NC_041333.1	25318717	1.061	0.029	0.031	0.062	2	0.914184	C	G
4897	NC_041335.1	35554535	1.148	0.078	0.075	-0.041	2	0.9118	T	C
4898	NC_041343.1	3645844	1.213	0.097	0.107	0.098	5	0.9118	GGC	TGT,GAC,TGC,GGT
4911	NC_041333.1	34959597	1.564	0.29	0.305	0.051	2	0.935638	A	G
4913	NC_041333.1	17999224	1.843	0.436	0.454	0.039	7	0.778308	GCCCTT	GTCCTT,TCCCTT,GCTTTT,GCCCAG,GCCCTG,GTTTTT
4920	NC_041340.1	16775247	2.15	0.55	0.572	0.039	8	0.854589	ACCG	ACCC,GCCG,GCTC,ATCC,ATCG,GCCC,GCTG
4928	NC_041333.1	3715114	1.148	0.074	0.076	0.021	2	0.935638	C	T
4930	NC_041339.1	5759110	1.016	0.008	0.008	-0.004	2	0.926103	A	C
4939	NC_041332.1	32310449	1.031	0.016	0.016	-0.007	3	0.903456	GCC	CAT,GAC
4946	NC_041352.1	8396067	1.364	0.169	0.19	0.109	3	0.920143	GG	AG,GA
4948	NC_041331.1	41561785	1.208	0.103	0.107	0.033	2	0.878427	A	T
4956	NC_041333.1	23525591	1.256	0.084	0.13	0.352	10	0.713945	CAACCGCGACA	CAACCGCGGCA,CTACCGCGACA,AAACCGCGACA,CACCCGCGACA,CAACCGCGACT,CAACCGCGATA,CAACCTCGACA,CAACTGTTACA,CTACCGCGGCA
4961	NC_041344.1	6018998	2.169	0.525	0.539	0.027	7	0.902265	GCTGAC	GTTGAC,GCTAAC,GTCGAC,GCTACG,TCTACG,GTTAAC
4962	NC_041344.1	32547606	1.51	0.26	0.273	0.051	2	0.924911	G	A
4972	NC_041333.1	20257747	1.192	0.094	0.096	0.021	3	0.929678	GA	CA,GT
4976	NC_041350.1	28594219	1.949	0.522	0.519	-0.005	4	0.88677	AG	TA,TG,AA
4977	NC_041345.1	14715278	1.603	0.291	0.328	0.112	2	0.847437	C	A
4993	NC_041345.1	12275867	1.762	0.391	0.426	0.082	2	0.856973	T	C
4997	NC_041335.1	37225888	1.337	0.156	0.176	0.116	2	0.899881	G	C
4999	NC_041347.1	6349077	1.283	0.137	0.143	0.044	5	0.822408	ATT	ATC,ACT,ACC,TTT
5005	NC_041346.1	3198932	1.533	0.439	0.532	0.175	6	0.917759	ACCC	ATCC,ACTT,CCCC,ACCT,ATTT
5007	NC_041334.1	22554920	1.782	0.447	0.439	-0.017	2	0.940405	G	T
5010	NC_041336.1	2657512	1.825	0.436	0.429	-0.015	6	0.841478	AAGT	AGGT,AAGC,AGGC,CAGT,AAAT
5019	NC_041335.1	34743483	1.098	0.045	0.049	0.095	3	0.951132	GA	GG,AA
5021	NC_041347.1	2426560	1.415	0.199	0.22	0.095	2	0.915375	A	C
5024	NC_041337.1	33709839	1.377	0.34	0.377	0.098	4	0.821216	GT	AT,AA,GA
5028	NC_041338.1	38690978	2.181	0.503	0.54	0.069	10	0.916567	ACACG	TCACG,ATGAG,ACGAG,ACACT,ACAAG,TTGCG,ATGCG,ACGCG,TCAAG
5034	NC_041335.1	2563380	1.536	0.287	0.288	0.006	2	0.947557	G	A
5037	NC_041351.1	19540360	1.755	0.375	0.42	0.106	3	0.890346	CA	TA,CC
5039	NC_041335.1	18557966	1.009	0.005	0.005	-0.002	2	0.952324	A	G
5077	NC_041349.1	9770483	1.084	0.038	0.043	0.098	2	0.8677	CG	TA
5083	NC_041338.1	35611910	1.222	0.104	0.111	0.06	6	0.93683	TATA	TGTA,TATT,CGTA,TAGA,CATA
5102	NC_041331.1	25010374	1.021	0.008	0.01	0.246	2	0.833135	A	T
5105	NC_041347.1	10751426	1.007	0.003	0.003	-0.002	2	0.978546	G	A
5114	NC_041340.1	12887483	2.015	0.482	0.51	0.056	4	0.874851	AG	GG,GA,AA
5122	NC_041351.1	22173491	1.016	0.009	0.016	0.457	2	0.896305	C	A
5128	NC_041333.1	4408242	1.869	0.401	0.433	0.074	3	0.883194	AC	AA,TC
5131	NC_041333.1	16137856	1.018	0.009	0.009	-0.003	5	0.86174	AAT	AAA,CCT,ACT,CAT
5134	NC_041337.1	5560044	1.036	0.016	0.018	0.118	3	0.970203	AC	AT,GC
5142	NC_041349.1	23261405	1.031	0.016	0.016	-0.006	4	0.9118	CTA	CCA,TTG,TTA
5152	NC_041343.1	28793439	1.358	0.167	0.181	0.078	4	0.873659	CG	TG,TT,CT
5166	NC_041335.1	20876451	1.321	0.145	0.167	0.131	2	0.853397	C	T
5168	NC_041334.1	17055305	1.59	0.312	0.32	0.027	2	0.855781	C	G
5172	NC_041352.1	24265116	1.642	0.324	0.336	0.034	4	0.871275	AGG	GGG,AGA,AAG
5182	NC_041333.1	5407509	1.909	0.461	0.509	0.093	3	0.874851	AG	GG,GA
5193	NC_041340.1	22807387	1.196	0.101	0.1	-0.008	3	0.969011	AG	CG,AT
5194	NC_041340.1	12350908	2.432	0.649	0.671	0.033	5	0.879619	GGG	AGC,AGG,GGC,GAG
5203	NC_041340.1	15587354	1.319	0.3	0.318	0.058	5	0.895113	AGT	CAT,AGC,AAT,CGT
5205	NC_041339.1	2956306	1.029	0.028	0.029	0.03	4	0.916567	GT	AT,GC,AC
5214	NC_041342.1	2805824	1.005	0.005	0.005	-0.002	2	0.935638	G	A
5221	NC_041339.1	16909078	1.106	0.049	0.054	0.097	2	0.951132	G	A
5224	NC_041333.1	31725795	1.209	0.099	0.107	0.076	3	0.909416	GC	GG,AG
5226	NC_041337.1	11773989	1.012	0.006	0.006	-0.003	2	0.945173	ATCTTC	TCTCCT
5234	NC_041344.1	24261175	1.414	0.397	0.413	0.041	4	0.897497	CC	TA,CA,TC
5237	NC_041352.1	15872761	1.716	0.331	0.349	0.05	7	0.866508	ACGC	GCGT,GTAT,GCGC,ACGT,ATAT,GTGC
5240	NC_041336.1	35241971	1.283	0.144	0.145	0.009	5	0.88081	TCT	ACT,TAT,TAA,TCA
5245	NC_041348.1	18236067	1.136	0.069	0.069	0	2	0.8677	T	C
5251	NC_041352.1	24077845	1.537	0.277	0.273	-0.015	3	0.954708	CA	TA,CG
5255	NC_041340.1	31499391	1.717	0.32	0.355	0.096	3	0.914184	CC	CA,TC
5256	NC_041336.1	19131754	1.156	0.068	0.079	0.144	3	0.904648	CC	CT,TC
5262	NC_041349.1	18290163	1.19	0.188	0.19	0.009	5	0.910608	CGAA	CAAA,CGAT,CGTA,TGAA
5266	NC_041353.1	149556	2.164	0.542	0.572	0.052	3	0.954708	GGG	GGA,AAA
5267	NC_041347.1	29458820	1.213	0.114	0.11	-0.041	2	0.963051	C	T
5272	NC_041351.1	3078120	1.773	0.409	0.43	0.049	4	0.851013	GT	AT,AA,GA
5275	NC_041348.1	30332230	1.534	0.296	0.288	-0.028	2	0.8677	C	A
5282	NC_041341.1	30768614	1.527	0.259	0.284	0.088	2	0.953516	C	T
5285	NC_041351.1	15477230	1.874	0.449	0.499	0.101	2	0.954708	T	C
5287	NC_041352.1	5524661	1.007	0.004	0.004	-0.002	2	0.885578	A	G
5291	NC_041347.1	6272302	2.093	0.52	0.533	0.023	3	0.933254	CG	TG,CA
5292	NC_041351.1	441183	1.875	0.485	0.5	0.031	2	0.952324	C	T
5308	NC_041340.1	4507897	1.113	0.057	0.056	-0.019	5	0.883194	GTAC	ATAC,GTAA,GTTC,GGAC
5331	NC_041333.1	31997065	2.216	0.496	0.597	0.17	4	0.860548	CA	CC,TA,TC
5339	NC_041340.1	19608442	1.405	0.188	0.201	0.064	5	0.8677	AGGATA	GTGATA,GGGATA,AGAGTA,AGGACT
5340	NC_041337.1	2018397	1.082	0.038	0.041	0.092	2	0.941597	G	A
5342	NC_041337.1	25593900	1.531	0.267	0.286	0.066	2	0.909416	A	T
5343	NC_041336.1	28258498	1.008	0.004	0.004	-0.002	2	0.847437	G	A
5351	NC_041331.1	188973	1.004	0.004	0.004	-0.002	2	0.979738	A	G
5360	NC_041337.1	30635028	1.473	0.243	0.241	-0.005	3	0.965435	GA	GG,AA
5365	NC_041338.1	5651061	1.019	0.019	0.019	-0.006	6	0.811681	CCTC	ACTC,CATC,CCTA,AATC,CCAA
5368	NC_041349.1	25199592	1.873	0.49	0.498	0.016	2	0.953516	A	T
5381	NC_041344.1	27756369	1.268	0.133	0.139	0.043	2	0.891538	A	G
5382	NC_041342.1	23096249	1.059	0.025	0.03	0.165	6	0.852205	CCCAA	CCCAC,TCCAA,CCGAA,CGGAA,CCCGA
5390	NC_041343.1	26027580	1.735	0.348	0.409	0.149	2	0.892729	C	T
5397	NC_041343.1	3543909	1.374	0.169	0.192	0.116	5	0.829559	GATTC	GTTTC,AATTC,GATTA,GAAAC
5402	NC_041346.1	8223059	1.038	0.017	0.019	0.11	3	0.965435	CGC	TAT,TAC
5404	NC_041335.1	7093604	1.018	0.009	0.009	-0.005	2	0.957092	A	G
5411	NC_041350.1	7157925	1.036	0.018	0.018	-0.006	4	0.865316	TT	TA,AT,AA
5413	NC_041339.1	2200282	1.081	0.039	0.041	0.035	2	0.935638	A	G
5421	NC_041333.1	5148333	1.02	0.01	0.01	-0.005	2	0.871275	C	T
5422	NC_041347.1	30770947	1.588	0.289	0.298	0.029	6	0.809297	GTG	ACG,GCG,ATG,GTT,ACT
5425	NC_041334.1	22775622	1.01	0.005	0.005	-0.002	2	0.898689	C	A
5431	NC_041342.1	25572989	1.979	0.464	0.486	0.045	3	0.927294	CG	CA,TG
5432	NC_041346.1	29209530	1.553	0.258	0.293	0.118	4	0.943981	GCC	ACC,GTC,ACA
5436	NC_041344.1	12570050	0	0.016	0.015	-0.007	3	0.859356	CC	AG,AC
5439	NC_041331.1	42079759	1.376	0.303	0.376	0.193	3	0.834327	AT	TT,AG
5443	NC_041343.1	24402145	1.095	0.045	0.047	0.054	4	0.946365	GC	TT,TC,GT
5444	NC_041343.1	11490641	1.027	0.011	0.014	0.178	3	0.902265	GG	AG,GA
5449	NC_041347.1	21543267	1.01	0.008	0.01	0.246	2	0.884386	T	C
5468	NC_041342.1	25402802	1.847	0.462	0.478	0.034	3	0.921335	AT	CT,AA
5469	NC_041351.1	10811555	1.096	0.048	0.049	0.022	2	0.935638	A	T
5482	NC_041333.1	26536454	1.013	0.006	0.006	-0.003	2	0.885578	C	A
5488	NC_041337.1	37781732	1.151	0.077	0.076	-0.003	3	0.833135	GA	AA,GC
5495	NC_041351.1	18517369	1.029	0.012	0.014	0.161	2	0.918951	G	C
5496	NC_041348.1	25885575	1.814	0.436	0.459	0.051	3	0.946365	AC	CT,AT
5497	NC_041335.1	16030393	1.588	0.322	0.319	-0.01	2	0.967819	G	A
5498	NC_041348.1	22152203	1.295	0.148	0.153	0.038	2	0.98093	G	T
5507	NC_041343.1	17389983	1.137	0.065	0.069	0.066	3	0.915375	TG	AG,TA
5519	NC_041343.1	18205728	1.025	0.012	0.012	-0.004	5	0.803337	TTG	ATG,TAG,TTA,TAA
5526	NC_041334.1	33012430	1.369	0.165	0.192	0.142	3	0.907032	GA	GG,AA
5530	NC_041331.1	861849	1.023	0.009	0.011	0.218	2	0.870083	A	G
5553	NC_041331.1	30859088	1.047	0.02	0.023	0.144	6	0.933254	GACG	GATG,GTCT,CACG,GACT,GTCG
5558	NC_041353.1	26753355	1.444	0.206	0.222	0.073	3	0.916567	GC	GA,AC
5563	NC_041343.1	4739315	1.007	0.003	0.003	-0.002	2	0.972586	C	A
5569	NC_041347.1	21543283	1.703	0.366	0.38	0.036	3	0.94994	AT	GT,GA
5570	NC_041332.1	9586772	2.301	0.572	0.582	0.017	7	0.891538	CTCC	CTTC,CTCA,CCTA,CTTA,ATTC,CCTC
5571	NC_041340.1	20000204	1.779	0.422	0.435	0.03	3	0.899881	GG	TG,GT
5575	NC_041331.1	29136869	1.274	0.26	0.274	0.049	8	0.736591	GGGCG	GGACG,TGGCG,TAGCG,GGGCA,GAGCG,GGGAG,GGGAA
5578	NC_041333.1	33590942	1.013	0.007	0.007	-0.003	2	0.979738	T	A
5579	NC_041343.1	27977384	1.084	0.041	0.042	0.036	3	0.945173	GG	CG,GA
5581	NC_041346.1	27967379	1.036	0.018	0.018	-0.005	6	0.730632	ATTCA	CTTCA,AATCA,ATACA,ATTAA,ATTCT
5587	NC_041351.1	30797592	1.851	0.482	0.483	0.003	2	0.954708	C	A
5593	NC_041344.1	10592283	1.281	0.147	0.146	-0.007	2	0.943981	C	T
5598	NC_041354.1	9347547	1.049	0.021	0.025	0.171	2	0.964243	A	T
5603	NC_041351.1	7861958	1.215	0.096	0.11	0.131	2	0.909416	T	C
5605	NC_041353.1	17170490	1.23	0.115	0.116	0.012	3	0.856973	AA	TA,AT
5609	NC_041349.1	26768727	1.294	0.255	0.294	0.133	6	0.872467	TCA	CTA,CCA,TTA,CCG,TCG
5610	NC_041351.1	29305097	1.039	0.017	0.019	0.118	3	0.927294	TT	AT,TC
5611	NC_041340.1	27346435	1.035	0.015	0.017	0.126	2	0.945173	C	A
5635	NC_041341.1	1553614	1.795	0.429	0.447	0.04	2	0.877235	A	G
5639	NC_041347.1	27919989	1.9	0.464	0.486	0.046	4	0.848629	GCG	GTG,ACG,GCC
5641	NC_041336.1	3574447	1.025	0.013	0.012	-0.006	2	0.954708	A	T
5657	NC_041335.1	26848578	1.012	0.004	0.006	0.398	2	0.93683	C	G
5664	NC_041349.1	14459854	2.204	0.549	0.579	0.052	6	0.922527	ATTACA	CTTACA,ACTACA,CTTAAA,ATCGCG,ATCGCA
5665	NC_041344.1	16705669	1.201	0.109	0.103	-0.058	2	0.966627	C	A
5675	NC_041336.1	13440602	1.395	0.186	0.197	0.056	6	0.828367	ATGA	CCTA,CTGA,ACTA,CCTC,ACGA
5685	NC_041342.1	23096251	1.01	0.005	0.005	-0.002	2	0.914184	C	T
5693	NC_041334.1	27631945	1.013	0.007	0.007	-0.002	3	0.986889	CC	CT,TC
5700	NC_041334.1	21664110	1.025	0.01	0.012	0.177	2	0.958284	C	G
5701	NC_041335.1	13647245	2.488	0.637	0.679	0.062	6	0.876043	CTC	GGC,CGC,GTC,CGT,GGT
5703	NC_041351.1	17980768	1.02	0.01	0.01	-0.005	2	0.959476	G	A
5706	NC_041342.1	29722727	1.319	0.157	0.165	0.047	4	0.924911	GG	AA,AG,GA
5708	NC_041336.1	12860811	1.596	0.314	0.324	0.032	2	0.912992	A	T
5711	NC_041340.1	8725964	1.623	0.31	0.325	0.046	3	0.901073	CT	TT,CG
5712	NC_041343.1	24936388	2.179	0.524	0.575	0.089	4	0.859356	GA	GC,TC,TA
5715	NC_041346.1	23026817	1.01	0.005	0.005	-0.002	2	0.916567	G	A
5716	NC_041339.1	2515923	1.007	0.003	0.003	-0.002	2	0.973778	T	A
5720	NC_041345.1	4067543	1.633	0.598	0.633	0.054	4	0.910608	GTT	ATT,AGT,GTC
5724	NC_041334.1	4817270	1.505	0.28	0.271	-0.033	2	0.951132	T	A
5729	NC_041351.1	7421765	1.025	0.013	0.013	-0.005	3	0.876043	TT	TC,AT
5743	NC_041344.1	28444380	1.042	0.021	0.021	-0.011	2	0.979738	G	A
5748	NC_041346.1	8135280	1.817	0.429	0.412	-0.039	4	0.904648	TT	AT,AC,TC
5750	NC_041340.1	22135505	1.014	0.007	0.007	-0.003	2	0.960667	CT	TA
5751	NC_041342.1	20271629	1.227	0.109	0.114	0.045	3	0.871275	GT	AT,GA
5762	NC_041338.1	18117303	2.474	0.693	0.679	-0.021	8	0.854589	CGTT	CGAT,CAAC,TAAC,CAAT,CGAC,CGTC,CATC
5764	NC_041343.1	10903613	1.005	0.005	0.005	-0.003	2	0.876043	A	G
5765	NC_041338.1	33749017	1.647	0.623	0.646	0.037	4	0.889154	AC	GC,AT,GT
5766	NC_041333.1	15802845	1.014	0.007	0.007	-0.003	3	0.938021	AC	AG,CC
5770	NC_041337.1	12382842	1.915	0.408	0.444	0.081	7	0.772348	TCGT	TTGT,GCGT,TCGA,TCTT,GTGT,TTGA
5777	NC_041344.1	23829786	1.01	0.005	0.005	-0.002	2	0.903456	C	A
5784	NC_041337.1	10671493	1.202	0.097	0.101	0.033	5	0.921335	AAC	ACC,GAC,AAT,ACT
5810	NC_041344.1	27672332	1.038	0.019	0.019	-0.008	3	0.859356	CA	TA,CG
5817	NC_041338.1	33851552	1.803	0.37	0.407	0.091	9	0.912992	CAAGG	TCGCA,TCGCG,CAGCG,CAGGG,CCGCG,TCACG,CAAGA,TAGCG
5820	NC_041335.1	24663317	1.018	0.009	0.009	-0.005	2	0.945173	G	A
5825	NC_041349.1	25501294	2.044	0.419	0.516	0.188	3	0.952324	CC	CA,TA
5827	NC_041331.1	23701656	2.439	0.464	0.66	0.297	7	0.808105	GTTC	GTCC,TTCC,GCTC,TTCG,TTTC,GTTG
5829	NC_041341.1	19419458	1.088	0.087	0.088	0.007	5	0.812872	TTGG	TAGG,CTCC,CTCG,TTGC
5835	NC_041353.1	11762454	1.24	0.108	0.124	0.124	2	0.904648	T	G
5836	NC_041338.1	12424791	1.161	0.075	0.08	0.061	4	0.898689	GGT	TGT,GGA,GAT
5840	NC_041340.1	462484	1.808	0.352	0.407	0.135	5	0.855781	TGG	CGG,CGT,TAG,CAG
5847	NC_041334.1	1578455	1.408	0.201	0.211	0.046	4	0.942789	CAG	CGG,CAT,TAG
5853	NC_041332.1	41495889	1.062	0.029	0.031	0.054	2	0.989273	G	C
5860	NC_041341.1	10836517	1.91	0.43	0.449	0.041	3	0.865316	TA	TG,AA
5872	NC_041343.1	6485734	1.459	0.242	0.245	0.009	2	0.914184	G	T
5876	NC_041353.1	18128686	1.218	0.108	0.112	0.041	2	0.928486	G	T
5878	NC_041343.1	26430522	1.788	0.395	0.443	0.108	2	0.884386	C	G
5900	NC_041347.1	14666158	1.11	0.053	0.056	0.051	2	0.963051	C	T
5909	NC_041331.1	28284455	1.034	0.009	0.017	0.457	2	0.852205	G	C
5910	NC_041333.1	27514622	1.341	0.169	0.177	0.048	4	0.97497	AGG	CGG,AAA,AGA
5911	NC_041351.1	8179775	1.046	0.022	0.023	0.043	3	0.918951	TT	CA,CT
5913	NC_041332.1	30581304	1.916	0.511	0.497	-0.028	3	0.932062	CG	AG,AA
5921	NC_041349.1	13050198	1.237	0.24	0.237	-0.014	4	0.879619	TT	TG,CT,CG
5925	NC_041342.1	28141277	1.266	0.118	0.137	0.14	4	0.883194	GG	TG,TA,GA
5928	NC_041333.1	27737926	1.672	0.34	0.37	0.081	2	0.973778	C	A
5937	NC_041340.1	9942280	1.069	0.035	0.035	-0.016	4	0.942789	TA	TG,AG,AA
5942	NC_041348.1	1099008	1.652	0.321	0.345	0.068	3	0.915375	GG	GA,TG
5945	NC_041337.1	7821451	1.242	0.116	0.12	0.03	7	0.939213	AGGC	GGGT,GATT,AATT,AGGT,GGGC,GATC
5950	NC_041342.1	8321661	2.44	0.676	0.653	-0.035	7	0.907032	TAATG	CCCTG,TCCCG,TCCTA,TCCTG,TAACG,TACTG
5965	NC_041336.1	23106974	1.012	0.006	0.006	-0.002	3	0.93087	GG	AT,AG
5981	NC_041351.1	16246176	1.124	0.063	0.063	0.005	3	0.953516	TG	CG,TA
5987	NC_041343.1	7067465	1.595	0.317	0.323	0.018	2	0.878427	T	A
5989	NC_041333.1	27282227	1.007	0.004	0.004	-0.002	2	0.923719	C	A
5994	NC_041340.1	24708324	1.442	0.236	0.235	-0.005	2	0.971395	C	T
6007	NC_041334.1	25675517	1.361	0.158	0.189	0.162	3	0.957092	TG	CG,TA
6012	NC_041335.1	27673621	2.232	0.549	0.572	0.039	5	0.88081	GGC	AGC,AGT,GAC,GGT
6015	NC_041335.1	4889238	1.01	0.005	0.005	-0.003	2	0.8677	G	T
6019	NC_041346.1	6711383	1.054	0.025	0.027	0.067	2	0.973778	C	G
6026	NC_041343.1	721191	1.011	0.003	0.005	0.398	2	0.977354	C	T
6027	NC_041341.1	26065534	1.117	0.051	0.059	0.14	2	0.8677	G	A
6043	NC_041346.1	20608209	1.205	0.08	0.105	0.24	2	0.899881	AA	GG
6049	NC_041341.1	6709078	1.173	0.084	0.088	0.053	2	0.963051	A	T
6050	NC_041338.1	30946991	1.316	0.145	0.162	0.107	5	0.940405	TTG	TCA,TCG,CCA,TTA
6053	NC_041335.1	1938287	0	0.383	0.465	0.176	4	0.841478	CG	TG,TA,CA
6054	NC_041350.1	22229867	1.038	0.019	0.019	-0.005	10	0.650775	TTTGGGTGGGGGGA	TTAGGGTGGGGGGA,TTTGGGTGGGGGGG,ATTAGGTGGGGGGA,ATTGGGTGGGGGGA,TATGGGTGGGGGGA,TTTAAAAAAGGGGA,TTTGGGTGAAGGGA,TTTGGGTGGGAAGA,TTTGGGTGGGGAGA
6061	NC_041345.1	15846517	1.015	0.016	0.015	-0.008	2	0.830751	T	C
6063	NC_041337.1	24000957	1.799	0.441	0.449	0.019	3	0.891538	AC	CT,AT
6074	NC_041334.1	21027203	1.983	0.432	0.472	0.084	5	0.932062	GCAC	ACAC,GTGC,ACAT,ATGC
6077	NC_041339.1	3878108	1.007	0.004	0.004	-0.002	2	0.918951	G	C
6085	NC_041331.1	2112548	2.346	0.601	0.642	0.065	4	0.837902	CG	AA,AG,CA
6092	NC_041335.1	23245464	1.158	0.076	0.079	0.032	4	0.891538	GCC	GCG,ACC,GTC
6093	NC_041348.1	164523	1.028	0.014	0.014	-0.007	2	0.948749	GG	AA
6098	NC_041352.1	10392806	1.113	0.058	0.056	-0.022	3	0.953516	GC	GA,TC
6107	NC_041351.1	7910244	1.044	0.022	0.022	-0.009	3	0.915375	TG	GG,TA
6114	NC_041339.1	8074011	1.432	0.243	0.224	-0.086	6	0.885578	CCAT	TTAC,TTTC,TTAT,CCAC,TCAT
6116	NC_041343.1	27365970	1.583	0.293	0.316	0.074	2	0.882002	G	C
6131	NC_041334.1	33885052	1.175	0.09	0.087	-0.032	5	0.898689	CGT	AAT,CGA,CAT,AGT
6136	NC_041331.1	31728427	1.015	0.007	0.007	-0.004	2	0.909416	G	T
6154	NC_041345.1	5464767	1.87	0.521	0.497	-0.049	2	0.93087	A	G
6158	NC_041353.1	7457961	1.476	0.236	0.24	0.015	4	0.952324	CGA	AGA,CGC,CAA
6169	NC_041347.1	10507744	1.798	0.401	0.445	0.099	3	0.957092	AC	GC,GT
6172	NC_041332.1	13373855	1.821	0.385	0.46	0.161	3	0.898689	TA	CA,CG
6181	NC_041334.1	25874139	1.269	0.146	0.139	-0.047	2	0.915375	A	G
6189	NC_041345.1	5835971	2.023	0.484	0.542	0.106	3	0.866508	AA	CG,CA
6191	NC_041335.1	13069360	1.049	0.025	0.024	-0.011	3	0.966627	TT	GC,GT
6198	NC_041335.1	12041006	2.28	0.614	0.616	0.003	5	0.9118	TGC	TAC,CGC,TGT,CAC
6205	NC_041347.1	11454391	1.781	0.384	0.419	0.082	8	0.891538	CGTG	CGTA,CACG,TGTG,CACA,CATA,CGCG,TGTA
6212	NC_041347.1	33934157	2.068	0.533	0.538	0.01	4	0.909416	GG	TG,TC,GC
6215	NC_041345.1	30285836	1.067	0.032	0.034	0.053	2	0.933254	C	T
6225	NC_041348.1	16663837	1.442	0.236	0.234	-0.007	2	0.932062	G	A
6237	NC_041331.1	23779411	1.313	0.151	0.163	0.074	2	0.829559	C	T
6240	NC_041334.1	32369727	1.167	0.085	0.085	0.007	2	0.963051	T	C
6246	NC_041333.1	24779179	1.326	0.156	0.17	0.085	2	0.963051	A	G
6248	NC_041342.1	30999998	1.007	0.004	0.007	0.398	2	0.845054	A	T
6255	NC_041343.1	11831866	1.016	0.008	0.008	-0.004	2	0.957092	A	G
6266	NC_041339.1	3593483	1.054	0.028	0.027	-0.014	2	0.978546	G	T
6267	NC_041338.1	12034396	1.87	0.49	0.493	0.004	3	0.935638	AA	CA,AC
6271	NC_041349.1	22343164	0	0.142	0.161	0.117	4	0.856973	GT	AT,GA,AA
6283	NC_041338.1	33492854	0	0.262	0.281	0.069	2	0.864124	G	A
6288	NC_041333.1	27804711	1.688	0.381	0.38	-0.002	2	0.978546	G	T
6293	NC_041339.1	20006558	1.117	0.056	0.059	0.056	2	0.865316	A	T
6301	NC_041345.1	21695134	1.013	0.004	0.007	0.331	2	0.963051	C	T
6307	NC_041341.1	10028542	1.463	0.23	0.227	-0.013	8	0.901073	CGCGGGC	CACGGGC,CGCAAGC,CGCAGGC,CGCGGAC,TGGGAGC,CGCGGGT,TGGGGGC
6333	NC_041335.1	32358967	1.509	0.261	0.269	0.027	4	0.940405	CGG	CTG,TGG,CTT
6342	NC_041335.1	11040552	1.025	0.013	0.013	-0.006	2	0.947557	G	C
6347	NC_041347.1	24271357	1.09	0.041	0.045	0.084	3	0.963051	GC	AC,GT
6352	NC_041334.1	8058379	2.17	0.553	0.563	0.019	6	0.864124	ACC	GCC,GAC,ACT,AAC,GCT
6353	NC_041339.1	3114915	1.273	0.129	0.139	0.074	3	0.963051	AC	GC,AT
6365	NC_041332.1	39306507	1.107	0.043	0.054	0.204	4	0.88677	GCA	GGA,ACA,GCC
6374	NC_041351.1	10789695	1.041	0.019	0.021	0.102	2	0.932062	T	C
6385	NC_041337.1	4430648	1.625	0.333	0.337	0.014	3	0.958284	AT	GT,AA
6392	NC_041335.1	8585368	1.111	0.05	0.056	0.115	4	0.947557	CT	TC,CC,TT
6398	NC_041331.1	28284455	1.019	0.009	0.009	-0.004	3	0.951132	CC	TT,TC
6401	NC_041339.1	23138738	1.182	0.091	0.093	0.02	2	0.961859	C	T
6425	NC_041333.1	31646008	1.058	0.03	0.029	-0.015	2	0.927294	T	A
6428	NC_041340.1	6646674	1.012	0.006	0.006	-0.003	2	0.914184	T	A
6439	NC_041344.1	27803016	1.201	0.202	0.201	-0.006	3	0.839094	AG	GG,AT
6447	NC_041354.1	12522171	1.041	0.018	0.021	0.11	3	0.915375	TCG	TCA,GTG
6448	NC_041338.1	2694764	1.426	0.412	0.426	0.032	6	0.897497	GCA	GCT,GTA,ACA,ACT,GTT
6451	NC_041331.1	21429422	1.225	0.212	0.225	0.056	2	0.855781	G	A
6452	NC_041336.1	11757335	1.032	0.011	0.016	0.302	2	0.896305	G	T
6457	NC_041350.1	28594222	1.867	0.504	0.494	-0.02	2	0.943981	G	C
6459	NC_041331.1	29022250	1.846	0.449	0.481	0.066	2	0.928486	T	A
6470	NC_041348.1	18286205	1.95	0.43	0.466	0.077	3	0.864124	AT	GT,AG
6473	NC_041334.1	38714650	1.007	0.003	0.003	-0.002	2	0.98093	A	G
6481	NC_041331.1	35221731	1.307	0.144	0.16	0.099	2	0.97497	C	A
6483	NC_041340.1	19083687	1.241	0.12	0.124	0.034	3	0.864124	CC	AC,CA
6488	NC_041337.1	29303095	1.778	0.363	0.385	0.056	3	0.941597	AA	AT,CA
6490	NC_041345.1	33579653	1.054	0.025	0.027	0.077	3	0.907032	CG	GG,CA
6494	NC_041350.1	15864946	1.042	0.021	0.021	-0.007	4	0.856973	GTG	GAG,GTC,TTG
6498	NC_041336.1	27191311	1.882	0.485	0.498	0.027	4	0.835518	CGC	CTC,CGT,GTC
6510	NC_041333.1	11359822	2.01	0.481	0.485	0.008	5	0.882002	GCA	ACA,GTA,GCG,GTG
6520	NC_041332.1	29773923	1.007	0.004	0.004	-0.002	2	0.915375	C	A
6526	NC_041345.1	34092597	2.142	0.482	0.534	0.098	6	0.901073	CCA	CTG,TTG,CCG,TTA,CTA
6533	NC_041346.1	27522341	1.114	0.055	0.058	0.053	3	0.946365	AG	GG,AC
6535	NC_041346.1	24999451	1.016	0.006	0.008	0.283	2	0.94994	CA	AC
6536	NC_041333.1	18343078	1.012	0.012	0.012	-0.006	2	0.872467	A	G
6540	NC_041337.1	39664123	0	0.008	0.01	0.246	2	0.883194	G	C
6544	NC_041349.1	26299201	1.924	0.409	0.478	0.145	5	0.903456	CAG	CCG,TAG,CAT,TCG
6549	NC_041347.1	21818310	2.132	0.508	0.54	0.059	8	0.840286	GGTCT	GGCCT,GGCTA,AGTCT,GACCT,GGTCA,GGTTA,GGCCA
6563	NC_041352.1	5212779	1.05	0.026	0.025	-0.013	2	0.93683	C	T
6580	NC_041331.1	2841190	1.008	0.004	0.004	-0.002	2	0.887962	G	A
6582	NC_041344.1	5367628	1.022	0.011	0.011	-0.004	3	0.984505	AG	GG,AT
6603	NC_041339.1	2536125	1.282	0.13	0.144	0.094	4	0.907032	GCA	ACA,GCC,GAA
6605	NC_041333.1	10778163	1.26	0.131	0.134	0.022	2	0.976162	G	A
6609	NC_041352.1	20424900	1.33	0.16	0.165	0.026	3	0.952324	AC	AT,CC
6611	NC_041350.1	25412318	1.007	0.004	0.004	-0.002	2	0.912992	G	T
6616	NC_041348.1	23732881	1.916	0.434	0.468	0.073	6	0.946365	CTC	TTC,CAC,CTT,TAC,TTT
6622	NC_041351.1	25551154	1.007	0.004	0.004	-0.002	2	0.941597	G	T
6627	NC_041347.1	24770548	1.748	0.396	0.416	0.048	3	0.895113	TA	CA,CG
6631	NC_041338.1	34240136	1.985	0.464	0.482	0.037	3	0.907032	CGCT	TGCT,CATG
6646	NC_041349.1	11249568	2.193	0.586	0.591	0.007	4	0.858164	GCT	GCC,ACC,GTT
6648	NC_041346.1	15589810	1.038	0.034	0.038	0.108	2	0.90584	C	T
6651	NC_041332.1	23873647	1.007	0.003	0.003	-0.002	2	0.963051	G	A
6655	NC_041348.1	21088706	1.103	0.045	0.051	0.125	3	0.893921	GG	GA,AG
6661	NC_041333.1	8991749	1.314	0.154	0.159	0.03	3	0.957092	AT	GT,AC
6662	NC_041335.1	33299976	2.191	0.535	0.576	0.072	4	0.8677	CG	TG,CC,TC
6667	NC_041338.1	21927451	1.022	0.011	0.011	-0.006	2	0.903456	G	T
6673	NC_041354.1	12353693	1.27	0.128	0.137	0.068	3	0.833135	GG	GA,AG
6677	NC_041340.1	34342689	1.89	0.43	0.503	0.146	4	0.895113	ACC	ATC,TTC,ATA
6681	NC_041338.1	14414075	1.106	0.095	0.106	0.105	5	0.759237	ACCG	ATCG,ACTG,ACCA,CCCG
6684	NC_041342.1	20887350	1.069	0.036	0.035	-0.018	2	0.946365	T	C
6688	NC_041353.1	10112460	1.588	0.316	0.319	0.01	2	0.923719	G	T
6690	NC_041347.1	18357998	1.005	0.005	0.005	-0.002	2	0.898689	C	A
6706	NC_041340.1	13829684	1.843	0.471	0.466	-0.01	4	0.866508	CC	CT,AC,AT
6707	NC_041342.1	30733514	1.009	0.005	0.005	-0.002	2	0.946365	C	T
6711	NC_041341.1	32650143	0	0.325	0.357	0.089	3	0.835518	TA	TC,CA
6712	NC_041341.1	14404154	1.218	0.11	0.112	0.016	2	0.971395	G	T
6715	NC_041331.1	13962976	1.016	0.016	0.016	-0.005	6	0.736591	CGCA	TGCA,CGAA,TACG,CGCG,TACA
6717	NC_041342.1	21484026	1.064	0.057	0.064	0.117	3	0.941597	AA	AT,TA
6727	NC_041331.1	32038586	1.14	0.067	0.071	0.057	2	0.9559	A	T
6732	NC_041337.1	5753125	1.753	0.419	0.415	-0.009	3	0.916567	CG	AG,CC
6748	NC_041338.1	29035380	1.061	0.055	0.061	0.103	6	0.81764	CTGT	ATGT,CGGG,CTGG,CTTT,CGGT
6749	NC_041350.1	23906342	1.281	0.151	0.145	-0.035	2	0.898689	A	T
6754	NC_041331.1	20199469	1.069	0.036	0.035	-0.018	2	0.957092	A	C
6756	NC_041331.1	7429883	1.078	0.039	0.039	-0.015	3	0.951132	AT	TT,AG
6765	NC_041341.1	15232514	1.014	0.007	0.007	-0.004	2	0.94994	G	A
6769	NC_041354.1	6457845	1.45	0.464	0.45	-0.03	8	0.833135	ATCGTTTT	GTCGTTTT,ATCTAAAA,ATATAAAA,AGCGTTTT,ATATTTTT,ATCGTTTA,GTCTAAAA
6773	NC_041339.1	26447821	1.251	0.115	0.13	0.114	2	0.97497	T	C
6774	NC_041353.1	5786089	1.076	0.039	0.038	-0.017	3	0.870083	CC	CT,GC
6782	NC_041335.1	15774028	1.016	0.008	0.008	-0.004	2	0.935638	C	A
6785	NC_041337.1	19255995	1.145	0.053	0.073	0.284	3	0.837902	TT	CT,TA
6793	NC_041345.1	28754174	1.268	0.134	0.139	0.033	2	0.967819	A	T
6794	NC_041341.1	15232517	1.105	0.047	0.053	0.112	2	0.88081	G	C
6797	NC_041341.1	24756593	2.141	0.509	0.569	0.105	5	0.929678	TCAC	CCAC,TCAA,CCGC,TAAC
6802	NC_041344.1	10083472	1.036	0.034	0.036	0.047	2	0.93683	G	T
6807	NC_041340.1	10978699	1.061	0.027	0.031	0.114	3	0.874851	GT	AT,GA
6808	NC_041342.1	9778065	1.532	0.274	0.285	0.039	3	0.947557	TT	GC,GT
6820	NC_041331.1	37663582	1.371	0.34	0.371	0.083	2	0.879619	C	G
6822	NC_041344.1	8581821	1.499	0.245	0.247	0.011	4	0.892729	GCT	GTT,ACT,GCC
6826	NC_041338.1	7542809	1.538	0.258	0.289	0.106	4	0.893921	CC	TG,CG,TC
6831	NC_041334.1	3149630	1.913	0.453	0.476	0.047	5	0.9118	GGCT	GACT,CGCT,GGTG,GGTT
6836	NC_041337.1	19069502	1.096	0.041	0.048	0.137	4	0.895113	ACC	ACT,ATC,GCC
6840	NC_041335.1	5672061	1.886	0.412	0.441	0.067	4	0.940405	CGG	TGG,CAG,CGA
6853	NC_041333.1	4428413	1.938	0.467	0.517	0.097	8	0.808105	TATCA	AATCA,AATCC,AATTA,TGTCA,AAGCA,AATTC,TATCC
6858	NC_041339.1	1418824	1.015	0.008	0.008	-0.004	2	0.973778	G	A
6863	NC_041335.1	31145709	1.098	0.041	0.05	0.169	2	0.902265	C	A
6865	NC_041333.1	19436858	1.73	0.366	0.359	-0.019	7	0.929678	GGA	TAG,TAA,GGG,TGA,TGG,GAG
6877	NC_041334.1	32871088	1.875	0.456	0.5	0.087	2	0.93683	T	C
6880	NC_041342.1	11919429	1.034	0.017	0.017	-0.009	2	0.818832	A	T
6882	NC_041335.1	24055202	1.4	0.378	0.399	0.054	3	0.878427	CC	TC,CG
6891	NC_041336.1	20890841	1.827	0.421	0.435	0.033	8	0.805721	CATAA	CCTAA,CATTA,CAAAA,CATAT,TATAA,CCAAA,CCTTA
6898	NC_041337.1	20325459	1.025	0.012	0.012	-0.005	3	0.966627	AAC	ACA,TAC
6899	NC_041353.1	6315411	1.789	0.455	0.444	-0.026	2	0.945173	A	G
6903	NC_041342.1	13283347	1.723	0.389	0.402	0.031	2	0.954708	T	C
6918	NC_041340.1	27346435	1.227	0.106	0.117	0.093	2	0.943981	C	T
6928	NC_041340.1	12887483	1.052	0.024	0.026	0.083	2	0.874851	T	A
6933	NC_041341.1	36713327	1.009	0.005	0.005	-0.002	2	0.928486	G	A
6934	NC_041338.1	29286451	1.082	0.043	0.042	-0.022	2	0.862932	A	G
6941	NC_041336.1	36832570	1.15	0.138	0.15	0.086	4	0.938021	GCC	GCT,ACC,GAC
6944	NC_041342.1	11811865	1.065	0.033	0.033	-0.017	2	0.858164	G	A
6947	NC_041340.1	6329022	1.148	0.064	0.075	0.154	3	0.912992	CT	CG,GT
6957	NC_041348.1	6094521	1.111	0.048	0.056	0.145	2	0.897497	C	A
6965	NC_041352.1	8153134	1.034	0.014	0.017	0.149	4	0.853397	CCT	CTT,CCA,GCT
6972	NC_041341.1	7503252	1.659	0.349	0.362	0.034	2	0.909416	C	G
6974	NC_041343.1	26623374	1.029	0.012	0.015	0.15	5	0.970203	GAAC	AGCC,GAAA,GGCC,GGAC
6980	NC_041333.1	16106479	2.318	0.659	0.634	-0.039	3	0.843862	TG	CG,CT
6987	NC_041337.1	27028401	1.08	0.039	0.04	0.04	3	0.940405	CG	TG,CT
6989	NC_041345.1	19215080	1.896	0.478	0.502	0.047	3	0.94994	GC	AC,AG
6991	NC_041346.1	4642894	1.022	0.011	0.011	-0.004	5	0.920143	ACGGGTCCGA	ACGGGTCCGG,ATGGGTCCGA,ACGTGTCCGA,TCATTGTTGA
7002	NC_041354.1	3933649	1.302	0.273	0.301	0.093	4	0.81764	CGCG	CTCG,CGCT,TTAG
7011	NC_041350.1	26232791	2.34	0.65	0.641	-0.013	4	0.897497	CC	TC,CT,TT
7014	NC_041337.1	27668177	1.01	0.01	0.01	-0.004	3	0.915375	GG	GT,TG
7025	NC_041339.1	25144817	1.267	0.135	0.133	-0.018	7	0.889154	AAAGCG	AGAGCG,TGAGCG,AATGCG,AATTAA,AATTAG,AAAGAA
7032	NC_041352.1	19520970	1.772	0.405	0.431	0.059	3	0.895113	CG	GG,GC
7043	NC_041340.1	5257597	1.994	0.461	0.496	0.07	4	0.8677	GA	CG,CA,GG
7046	NC_041337.1	9345342	1.944	0.487	0.506	0.036	7	0.849821	TGGG	TTGG,CGGG,TGAA,TGAG,TTAA,TTGA
7051	NC_041341.1	27631749	1.007	0.003	0.003	-0.002	2	0.954708	C	T
7058	NC_041348.1	11389950	1.639	0.297	0.35	0.151	2	0.902265	G	A
7064	NC_041348.1	2883616	1.568	0.302	0.307	0.018	2	0.969011	A	G
7071	NC_041347.1	1454152	1.622	0.325	0.331	0.018	7	0.914184	CACT	ATCT,CAGT,AACT,CAGA,CTCT,CACA
7074	NC_041340.1	24481137	1.97	0.495	0.512	0.033	4	0.934446	GAT	TAT,TTT,TAC
7078	NC_041353.1	20834354	1.202	0.102	0.102	-0.009	4	0.932062	TCC	GCC,TAC,TCT
7079	NC_041348.1	29938008	1.808	0.446	0.451	0.011	3	0.903456	TT	CT,TG
7083	NC_041344.1	10515825	1.021	0.01	0.01	-0.004	3	0.947557	TA	CA,TC
7086	NC_041336.1	3704495	2.506	0.516	0.658	0.216	10	0.806913	CTTG	CCTG,CCTA,ATTG,CTTA,CTAG,ACTA,CTAA,ACTG,ATTA
7087	NC_041346.1	24703482	1.173	0.077	0.088	0.126	2	0.853397	A	T
7109	NC_041343.1	33243940	2.549	0.676	0.695	0.027	6	0.854589	TAA	TAC,AAA,TCA,AAC,TCC
7121	NC_041336.1	3280947	1.795	0.47	0.442	-0.063	6	0.854589	AGT	TGT,AGA,AAT,TAT,TGA
7134	NC_041345.1	10849180	1.026	0.013	0.013	-0.005	4	0.932062	GGC	TGT,GCC,TGC
7151	NC_041351.1	9159112	1.031	0.013	0.015	0.136	2	0.976162	C	T
7153	NC_041338.1	33836380	1.328	0.167	0.17	0.014	3	0.909416	AC	GC,AA
7159	NC_041353.1	13788045	1.895	0.506	0.505	-0.002	3	0.865316	GC	GT,TC
7164	NC_041331.1	19507971	1.339	0.165	0.17	0.03	4	0.951132	TGC	CGC,TTC,TGT
7165	NC_041354.1	13895960	1.118	0.052	0.06	0.126	3	0.93683	TA	AA,TT
7189	NC_041342.1	20784637	1.237	0.109	0.122	0.108	2	0.908224	G	T
7199	NC_041340.1	25137068	1.509	0.459	0.508	0.097	3	0.852205	AG	GG,GC
7203	NC_041341.1	26065531	1.556	0.25	0.3	0.167	2	0.862932	T	A
7210	NC_041338.1	29140330	1.133	0.067	0.067	0.001	3	0.960667	TA	GA,TG
7219	NC_041337.1	30200934	2.325	0.585	0.607	0.036	6	0.877235	ATACT	ACACT,ATAGT,GCACT,ATACC,ACCCT
7230	NC_041340.1	16183624	1.152	0.058	0.076	0.233	7	0.765197	AGAAAAAA	GGAAAAAA,AGAAAAGA,ATTAAAAA,AGAAACAA,AGACAAAA,ATAAAAAA
7233	NC_041346.1	22181414	1.681	0.34	0.375	0.093	2	0.910608	A	T
7237	NC_041345.1	23899687	1.051	0.026	0.025	-0.01	3	0.879619	GG	AG,GA
7248	NC_041332.1	15368944	1.104	0.051	0.052	0.024	4	0.878427	GGA	GGG,AGA,GTA
7255	NC_041341.1	34838187	1.806	0.398	0.409	0.026	4	0.943981	CCT	TCT,CAT,CCA
7257	NC_041344.1	16457767	1.072	0.027	0.037	0.253	2	0.902265	G	A
7265	NC_041353.1	6159412	1.262	0.259	0.262	0.01	3	0.922527	GC	CC,GT
7266	NC_041343.1	2756231	1.835	0.48	0.473	-0.015	2	0.971395	T	A
7278	NC_041354.1	18612928	1.22	0.098	0.11	0.114	3	0.985697	CC	CT,TC
7284	NC_041345.1	23465596	1.064	0.033	0.032	-0.017	2	0.960667	T	A
7287	NC_041344.1	11311235	1.834	0.449	0.457	0.017	3	0.891538	GC	GT,AC
7302	NC_041341.1	33434272	1.113	0.054	0.057	0.059	2	0.887962	G	A
7338	NC_041347.1	2830919	1.046	0.023	0.023	-0.01	3	0.943981	CT	TT,CA
7352	NC_041333.1	25509817	1.056	0.026	0.028	0.074	2	0.872467	T	C
7356	NC_041351.1	9159110	1.007	0.003	0.003	-0.002	2	0.960667	A	G
7363	NC_041331.1	6488794	1.794	0.345	0.406	0.151	5	0.870083	GTTT	ATTT,GAGT,GTTA,AAGT
7364	NC_041337.1	16028108	1.594	0.312	0.323	0.032	2	0.951132	T	C
7365	NC_041339.1	17292431	1.782	0.377	0.386	0.024	4	0.9118	GC	TG,TC,GG
7368	NC_041350.1	27938580	1.413	0.198	0.213	0.071	3	0.884386	TC	GC,TT
7371	NC_041349.1	21183975	2.062	0.509	0.551	0.078	7	0.839094	CTATAG	CTGTAG,CCGTAG,CCGTTG,TTATAG,CTACAG,CTATAA
7372	NC_041331.1	25796552	1.029	0.012	0.015	0.16	2	0.891538	A	T
7384	NC_041331.1	10017182	1.009	0.004	0.004	-0.002	2	0.969011	G	A
7385	NC_041347.1	15219280	1.559	0.285	0.302	0.056	2	0.946365	T	C
7387	NC_041342.1	24505043	1.769	0.371	0.392	0.054	3	0.934446	CT	CG,AT
7392	NC_041335.1	18229857	1.055	0.028	0.028	-0.01	4	0.885578	GG	AA,AG,GA
7393	NC_041347.1	20981111	1.626	0.309	0.312	0.012	3	0.887962	GGA	GAA,TGC
7402	NC_041348.1	26930382	1.469	0.221	0.244	0.093	5	0.825983	AGCTG	CACTG,AGCTC,AGTAG,AGCAG
7405	NC_041332.1	34375045	1.02	0.007	0.01	0.246	2	0.890346	C	A
7415	NC_041339.1	8828558	1.628	0.333	0.337	0.01	3	0.922527	GC	AC,GT
7416	NC_041335.1	17417079	1.213	0.1	0.109	0.086	2	0.9559	C	T
7431	NC_041335.1	33805325	1.065	0.033	0.033	-0.017	2	0.943981	T	A
7435	NC_041334.1	19821178	1.02	0.01	0.01	-0.005	2	0.862932	G	A
7441	NC_041341.1	28782427	1.069	0.036	0.035	-0.018	2	0.924911	G	A
7442	NC_041335.1	33779192	1.558	0.279	0.291	0.041	3	0.896305	GA	GT,AT
7446	NC_041350.1	12876239	1.037	0.017	0.019	0.109	2	0.978546	G	T
7450	NC_041346.1	12768649	2.144	0.513	0.522	0.016	10	0.779499	TCGGGGT	TCTGGGT,ACGCGGT,ACGGGGT,TCGGAGT,TCGGGGA,ATGCGGT,ACGCGGA,TCGGGAT,TCTGGGA
7460	NC_041352.1	10454207	2.09	0.472	0.502	0.061	10	0.883194	CGACT	CGAGT,CAGGT,AAGGT,AGAGT,AGACT,CAGGA,AAGCT,CAGCT,AAGGA
7466	NC_041331.1	44028029	1.031	0.009	0.016	0.424	2	0.961859	A	T
7468	NC_041335.1	30527423	1.162	0.081	0.081	0.009	6	0.926103	CCAA	TCTG,TTTG,TCTA,TCAG,CCTA
7475	NC_041336.1	15790781	1.519	0.275	0.279	0.015	2	0.940405	G	T
7476	NC_041350.1	12296127	2.153	0.497	0.554	0.103	7	0.855781	GCGG	GTGG,GCTC,TCGG,GCTG,GCGC,GTGC
7478	NC_041349.1	16027291	1.875	0.512	0.5	-0.025	2	0.945173	G	A
7481	NC_041351.1	15357837	1.766	0.393	0.429	0.084	2	0.941597	G	A
7485	NC_041342.1	602407	1.082	0.036	0.041	0.111	3	0.8677	CC	TC,CT
7488	NC_041351.1	19957281	1.524	0.227	0.259	0.122	8	0.833135	AAATCA	AAATCC,AAATTA,ATATTA,AAGTTA,ATAATA,TAATTA,ATATCA
7489	NC_041345.1	29278070	1.885	0.423	0.45	0.061	4	0.862932	GC	GG,AG,AC
7492	NC_041352.1	26902569	1.529	0.248	0.267	0.071	5	0.884386	AACC	AATT,AATC,TCCC,AACT
7498	NC_041350.1	27054056	1.806	0.43	0.454	0.053	2	0.86174	C	T
7517	NC_041343.1	27153943	1.703	0.656	0.703	0.066	4	0.841478	GA	AA,GC,AC
7521	NC_041338.1	23848655	1.064	0.055	0.064	0.15	2	0.908224	C	T
7527	NC_041337.1	10392861	1.018	0.009	0.009	-0.005	2	0.942789	C	T
7530	NC_041331.1	11849979	1.213	0.104	0.109	0.046	2	0.935638	C	T
7549	NC_041336.1	13151008	1.158	0.074	0.08	0.077	2	0.915375	C	T
7550	NC_041348.1	32168834	1.448	0.229	0.237	0.032	4	0.9118	GC	AA,AC,GA
7553	NC_041352.1	5582921	1.875	0.496	0.5	0.007	2	0.928486	G	A
7559	NC_041338.1	13806361	1.899	0.475	0.454	-0.047	4	0.908224	GAT	GTT,AAT,GTA
7567	NC_041340.1	3675652	1.496	0.462	0.496	0.07	3	0.93683	TG	CG,TA
7568	NC_041347.1	31607358	2.399	0.593	0.655	0.095	4	0.871275	TGT	TGG,TAG,AGG
7573	NC_041344.1	23840035	1.808	0.374	0.44	0.15	4	0.927294	GTG	ATG,ATA,GGG
7574	NC_041341.1	26143402	1.383	0.176	0.188	0.062	6	0.849821	GACC	AACC,GTCC,GATT,GATC,GACT
7611	NC_041347.1	25843427	1.211	0.108	0.109	0.007	2	0.879619	A	G
7622	NC_041332.1	13883259	1.292	0.143	0.148	0.036	4	0.915375	CTTG	TTTG,CTGT,TGTG
7626	NC_041354.1	5040103	1.169	0.08	0.085	0.055	3	0.958284	TT	AT,TA
7628	NC_041349.1	31534454	1.76	0.358	0.377	0.051	4	0.872467	GGT	GAT,CGT,GGG
7629	NC_041350.1	6101900	1.007	0.003	0.003	-0.002	2	0.957092	C	T
7630	NC_041350.1	7700320	1.826	0.465	0.465	0.001	3	0.892729	TG	CG,TT
7634	NC_041349.1	20536860	1.009	0.005	0.005	-0.002	2	0.963051	C	A
7639	NC_041342.1	19711350	1.009	0.002	0.005	0.499	2	0.961859	C	A
7654	NC_041335.1	11860019	1.557	0.526	0.556	0.054	8	0.852205	TGGC	CGGT,CAAT,CGGC,TGGT,CAAC,CAGC,CAGT
7667	NC_041349.1	13859178	1.455	0.217	0.242	0.104	2	0.891538	A	C
7669	NC_041335.1	19414703	1.616	0.316	0.326	0.031	4	0.916567	TC	CT,CC,TT
7671	NC_041344.1	19088183	1.021	0.008	0.01	0.219	3	0.966627	TA	TG,GA
7674	NC_041353.1	11074177	2.199	0.565	0.571	0.01	7	0.907032	CGCA	CAGA,CGGA,TGGA,CACA,CAGC,CGGC
7676	NC_041345.1	21699858	1.015	0.013	0.015	0.148	2	0.954708	T	C
7679	NC_041352.1	19081068	1.44	0.227	0.234	0.03	2	0.985697	G	A
7680	NC_041335.1	11431015	1.007	0.003	0.003	-0.002	2	0.93683	A	G
7686	NC_041345.1	34044117	1.756	0.374	0.417	0.103	4	0.926103	TGG	TGC,CGG,TTG
7701	NC_041341.1	11954208	1.424	0.21	0.224	0.065	2	0.970203	T	C
7703	NC_041342.1	8669574	1.021	0.006	0.011	0.442	3	0.88081	CGG	AGG,CAA
7706	NC_041334.1	34734966	2.122	0.535	0.572	0.065	4	0.923719	GT	GC,AT,AC
7707	NC_041332.1	30497211	1.008	0.005	0.008	0.331	3	0.883194	TC	GC,TA
7710	NC_041346.1	14855854	1.515	0.241	0.276	0.127	2	0.932062	T	C
7714	NC_041353.1	20155935	1.126	0.038	0.064	0.408	3	0.9118	GA	GG,CA
7720	NC_041348.1	28363291	1.927	0.46	0.49	0.06	3	0.878427	TG	TA,CG
7722	NC_041339.1	3939737	1.069	0.032	0.034	0.057	4	0.929678	CCA	TCA,CTA,CCG
7725	NC_041347.1	13370272	1.399	0.204	0.21	0.029	2	0.960667	T	C
7726	NC_041354.1	4836314	1.173	0.067	0.087	0.228	4	0.914184	GGA	GAT,AGA,GGT
7730	NC_041332.1	29737341	1.946	0.451	0.464	0.027	4	0.854589	GGC	AGC,GCC,GCA
7732	NC_041343.1	14727272	1.76	0.396	0.425	0.069	2	0.915375	T	C
7741	NC_041331.1	44162034	1.19	0.095	0.096	0.01	9	0.893921	GGCAAAG	GACAAAG,GGCAAAA,GGTAAAG,AGCAAAG,GGCAATG,GGCATAG,GGCATTG,GGCTTTG
7746	NC_041342.1	28878074	1.189	0.162	0.189	0.141	3	0.899881	GG	GA,TG
7755	NC_041335.1	326261	1.831	0.473	0.471	-0.005	2	0.859356	T	C
7757	NC_041354.1	16161402	1.095	0.044	0.048	0.077	3	0.923719	CC	TC,CT
7758	NC_041347.1	17781133	1.446	0.228	0.237	0.04	2	0.874851	C	T
7770	NC_041347.1	5277542	1.006	0.006	0.006	-0.003	2	0.885578	G	T
7774	NC_041344.1	20432990	1.899	0.453	0.475	0.045	3	0.953516	CA	AA,AG
7786	NC_041346.1	14458345	1.088	0.037	0.044	0.178	3	0.973778	GA	CA,GC
7796	NC_041337.1	14121057	1.014	0.007	0.007	-0.003	2	0.943981	G	T
7797	NC_041353.1	24180862	1.474	0.233	0.243	0.039	5	0.830751	TTC	CAC,TAC,TAT,CTC
7804	NC_041351.1	18811654	1.377	0.2	0.198	-0.012	2	0.966627	C	T
7805	NC_041332.1	13035394	1.279	0.279	0.279	-0.003	2	0.859356	A	G
7825	NC_041339.1	13851766	1.226	0.117	0.113	-0.036	3	0.938021	GA	GG,TA
7829	NC_041339.1	22036608	1.168	0.152	0.168	0.092	4	0.847437	AT	CT,AC,CC
7838	NC_041351.1	8009560	2.102	0.564	0.558	-0.011	3	0.833135	CG	AG,CT
7839	NC_041351.1	21113144	1.663	0.341	0.357	0.043	4	0.796186	GAG	TAG,GCG,GAC
7843	NC_041345.1	14454737	1.583	0.313	0.314	0	3	0.847437	GC	TC,GT
7845	NC_041354.1	4244352	1.126	0.059	0.064	0.075	2	0.935638	GG	AT
7861	NC_041343.1	8307955	1.782	0.423	0.439	0.037	2	0.856973	T	C
7864	NC_041333.1	21190944	1.858	0.471	0.486	0.03	3	0.887962	CG	AG,AA
7872	NC_041342.1	24857888	1.058	0.019	0.029	0.361	2	0.973778	C	T
7875	NC_041335.1	29060175	1.09	0.041	0.045	0.092	3	0.858164	GT	AT,GC
7910	NC_041343.1	17452774	1.115	0.114	0.115	0.009	4	0.825983	CG	TG,CA,TA
7919	NC_041346.1	976123	1.494	0.334	0.494	0.324	2	0.849821	AG	CT
7922	NC_041351.1	29743717	1.007	0.005	0.007	0.331	2	0.868892	T	G
7923	NC_041339.1	31324978	1.515	0.264	0.276	0.045	2	0.973778	C	A
7930	NC_041351.1	26869626	0	0.255	0.282	0.094	10	0.81764	TCCATAA	ACCATCA,TCCCTAA,TATATCG,TCCACAA,ACCATAA,TATATCA,TATATAA,TCCATCA,TCCCTCA
7932	NC_041346.1	14562958	1.022	0.009	0.011	0.219	3	0.879619	CA	AA,CT
7937	NC_041352.1	12020140	1.069	0.033	0.035	0.052	2	0.883194	T	C
7967	NC_041341.1	14665592	1.481	0.229	0.257	0.11	2	0.972586	G	A
7970	NC_041351.1	11995280	1.007	0.003	0.003	-0.002	2	0.967819	T	C
7987	NC_041341.1	13201323	1.027	0.011	0.014	0.177	3	0.893921	TTTTTT	CAAGGG,TTTTTG
7988	NC_041340.1	15277261	1.399	0.165	0.197	0.164	9	0.851013	GGGGCTGC	GGGGCTGT,GGGGCAGC,ATGGCTGC,AGGGCTGC,ATATATCC,GGATATCC,GGATATCT,GGGTCTGT
7996	NC_041345.1	8148530	1.034	0.017	0.017	-0.009	2	0.878427	T	A
7999	NC_041351.1	6595030	1.015	0.015	0.015	-0.006	3	0.877235	GG	GT,TG
8003	NC_041352.1	21488586	2.195	0.558	0.569	0.02	6	0.90584	GGG	AGG,GTG,GGA,ATG,AGA
8005	NC_041338.1	6984783	1.339	0.163	0.174	0.062	5	0.978546	CGC	TAC,CGT,CAC,TGC
8011	NC_041344.1	17629992	1.014	0.007	0.007	-0.003	3	0.952324	CG	AG,CT
8025	NC_041353.1	14999661	1.007	0.004	0.004	-0.002	2	0.932062	A	T
8029	NC_041336.1	3915379	2.47	0.64	0.659	0.028	6	0.874851	CGCCT	TTCCT,CTCCT,CGTCG,TTCAT,CGTCT
8032	NC_041348.1	22864812	1.914	0.507	0.503	-0.008	5	0.899881	CTAC	CCGC,TCGC,CCGT,CTGC
8033	NC_041345.1	20955631	1.377	0.187	0.189	0.009	5	0.922527	ATCA	ATTA,GCTC,GCCA,GTCA
8041	NC_041338.1	16813536	1.959	0.55	0.524	-0.05	5	0.9118	ATGC	GTGC,GAGC,ATAC,ATGT
8048	NC_041350.1	29476793	1.839	0.489	0.471	-0.036	3	0.951132	TA	CG,CA
8050	NC_041339.1	16947772	1.269	0.113	0.138	0.178	3	0.893921	CT	CA,TT
8056	NC_041336.1	25649701	1.665	0.368	0.366	-0.006	2	0.946365	T	C
8057	NC_041333.1	19436858	2.33	0.612	0.639	0.043	3	0.901073	TA	CA,TG
8061	NC_041335.1	10277769	1.82	0.455	0.464	0.019	2	0.816448	T	G
8065	NC_041345.1	8606458	2.258	0.525	0.586	0.104	7	0.833135	GCCGG	CCCGG,GTCGG,GCTGG,GCCAG,GCCGA,CTCGG
8070	NC_041338.1	17473821	1.864	0.478	0.484	0.014	4	0.908224	AT	GT,GA,AA
8071	NC_041349.1	10554002	1.248	0.125	0.124	-0.01	5	0.820024	CCCC	CCCA,TTCC,CCGC,TCCC
8075	NC_041336.1	12312066	1.736	0.373	0.402	0.071	3	0.915375	GA	GG,AG
8078	NC_041350.1	23385691	1.816	0.42	0.461	0.088	2	0.852205	A	G
8081	NC_041335.1	9371622	1.878	0.451	0.499	0.095	4	0.877235	GC	GT,TT,TC
8092	NC_041341.1	32763770	1.074	0.074	0.074	-0.007	4	0.691299	TGT	TAT,TGA,AGT
8095	NC_041336.1	39149735	2.219	0.597	0.598	0.003	8	0.824791	CTTAT	CAGGT,TAGGT,CTTGT,CAGGG,CAGAT,CTGGT,CATAT
8099	NC_041337.1	12268180	1.011	0.006	0.006	-0.003	2	0.965435	A	G
8108	NC_041341.1	24208470	1.007	0.003	0.003	-0.002	2	0.960667	C	G
8109	NC_041350.1	7027686	1.024	0.025	0.024	-0.009	5	0.741359	CACAA	AACAA,CTTCA,CTTCC,CACAC
8115	NC_041333.1	17446880	1.286	0.133	0.148	0.102	3	0.953516	CC	CT,AC
8117	NC_041348.1	17556969	1.801	0.392	0.449	0.127	3	0.948749	CG	AG,AA
8119	NC_041353.1	19591626	1.561	0.546	0.561	0.026	10	0.827175	AGGAT	GAGAT,GACAT,GAGAA,AAGAT,AGGTT,GGGAT,AGGAA,GACAA,GGCAT
8122	NC_041333.1	8991752	1.864	0.439	0.442	0.006	8	0.849821	CGA	TGA,TAG,CAG,TAA,CAA,CGG,TGG
8125	NC_041336.1	22768220	1.683	0.323	0.371	0.13	5	0.890346	AGG	GGG,AAG,AGA,GGA
8128	NC_041350.1	22371290	1.126	0.057	0.063	0.093	4	0.898689	CGC	TGC,CAC,CGA
8136	NC_041338.1	24641239	1.024	0.012	0.012	-0.004	6	0.831943	TAC	GAC,TAG,TGC,GAG,GGC
8138	NC_041338.1	7542812	0	0.118	0.128	0.076	4	0.84267	CAA	AAA,CAT,CCA
8140	NC_041331.1	1610791	1.796	0.444	0.448	0.009	2	0.921335	G	A
8141	NC_041341.1	18263105	1.007	0.004	0.004	-0.002	2	0.891538	C	T
8144	NC_041338.1	23084723	1.008	0.004	0.004	-0.002	2	0.88081	C	T
8145	NC_041351.1	10806521	1.721	0.343	0.38	0.096	3	0.940405	CG	TG,CA
8147	NC_041345.1	2544435	2.011	0.452	0.486	0.069	4	0.805721	CT	AT,AG,CG
8149	NC_041337.1	16342904	1.007	0.004	0.004	-0.002	2	0.889154	C	T
8153	NC_041337.1	34815267	1.398	0.188	0.199	0.058	5	0.856973	GCCG	GACG,GCCT,GATG,AACG
8181	NC_041352.1	7016449	1.721	0.363	0.367	0.012	5	0.90584	CAAG	AAAG,CATA,CCAG,CAAA
8190	NC_041352.1	19886542	1.058	0.024	0.029	0.163	3	0.851013	TC	TT,CC
8194	NC_041349.1	4070747	1.749	0.406	0.415	0.022	4	0.845054	CG	TG,TA,CA
8201	NC_041351.1	8278568	1.085	0.082	0.085	0.039	5	0.848629	ATC	GTG,GTC,AGC,ATG
8215	NC_041333.1	16106439	2.576	0.663	0.703	0.057	7	0.840286	TCTA	TCTG,TCCG,ATTG,TTTG,ATCG,TCCA
8221	NC_041342.1	21984437	1.01	0.005	0.005	-0.003	2	0.874851	T	A
8222	NC_041339.1	2515926	1.009	0.004	0.004	-0.002	2	0.973778	T	C
8223	NC_041332.1	11925133	1.016	0.007	0.008	0.141	5	0.964243	TGC	TGT,GTC,GGC,TTC
8228	NC_041331.1	35361520	1.039	0.02	0.02	-0.01	2	0.923719	G	T
8230	NC_041347.1	22062711	1.042	0.021	0.021	-0.009	3	0.984505	CC	CT,TC
8233	NC_041349.1	13862397	1.23	0.111	0.117	0.054	4	0.856973	CCG	TCG,CCA,CAG
8239	NC_041353.1	6509801	1.149	0.145	0.149	0.026	7	0.927294	CCTTC	TATAC,CCTTT,TATTC,CCATC,CCTAC,CATTC
8242	NC_041337.1	31439165	1.757	0.382	0.423	0.097	2	0.954708	C	T
8250	NC_041341.1	391487	1.025	0.012	0.012	-0.006	2	0.965435	C	A
8254	NC_041344.1	9993887	1.169	0.083	0.085	0.025	3	0.893921	CG	CA,GG
8256	NC_041336.1	38379225	1.506	0.233	0.271	0.143	2	0.947557	C	T
8280	NC_041338.1	35025947	1.007	0.003	0.003	-0.002	2	0.964243	C	T
8292	NC_041345.1	21695137	1.032	0.016	0.016	-0.006	3	0.958284	GG	AG,GT
8293	NC_041354.1	9540336	1.045	0.023	0.022	-0.011	2	0.964243	G	A
8296	NC_041339.1	31945774	1.285	0.12	0.148	0.185	3	0.839094	GC	TT,TC
8300	NC_041350.1	4140224	1.201	0.096	0.1	0.038	4	0.877235	ATG	AGG,CTG,ATA
8305	NC_041350.1	14054792	1.158	0.075	0.08	0.066	2	0.982122	C	T
8307	NC_041347.1	31133791	1.444	0.42	0.444	0.055	2	0.895113	A	G
8312	NC_041336.1	11649585	1.758	0.374	0.381	0.02	5	0.877235	CCG	ACG,CCC,CTG,ACC
8315	NC_041332.1	20250991	1.384	0.201	0.197	-0.023	3	0.934446	AT	GT,AC
8321	NC_041337.1	389760	1.665	0.311	0.322	0.034	8	0.871275	GTGCG	GCGTG,ATGCG,GCGCG,GTACG,GTGTG,GTACC,GTGCC
8322	NC_041345.1	6303531	1.072	0.033	0.036	0.095	9	0.588796	GTTACCGC	GTTACCGA,GTTACCTC,TTTACCGC,GATACCGC,GTAACCGA,GTAACCGC,GTTACTGC,GTTATCGC
8323	NC_041348.1	8635913	1.438	0.206	0.233	0.116	2	0.876043	C	T
8326	NC_041331.1	3738476	1.801	0.407	0.449	0.092	3	0.934446	CC	TC,CT
8328	NC_041343.1	23839923	1.008	0.004	0.004	-0.002	2	0.874851	T	A
8329	NC_041338.1	33314883	1.713	0.37	0.39	0.051	3	0.88677	AC	AT,TC
8330	NC_041349.1	28191267	1.015	0.015	0.015	-0.005	4	0.908224	TGA	TAA,AGA,TGT
8335	NC_041336.1	8828308	1.023	0.012	0.012	-0.006	2	0.938021	A	G
8337	NC_041335.1	26196427	1.026	0.013	0.013	-0.007	2	0.902265	C	T
8339	NC_041336.1	10014605	1.806	0.476	0.452	-0.053	4	0.959476	AT	GT,AG,GG
8352	NC_041343.1	12496536	1.007	0.004	0.004	-0.002	2	0.921335	G	A
8366	NC_041340.1	6990852	1.637	0.317	0.346	0.084	3	0.922527	TG	TA,AA
8373	NC_041349.1	30130324	1.867	0.474	0.487	0.026	4	0.86174	TC	AC,AA,TA
8377	NC_041336.1	4801104	2.443	0.628	0.661	0.05	9	0.845054	TTAT	TGCT,TTCT,TTAA,GGCT,TGAT,TTCA,TGAA,TGCA
8378	NC_041345.1	21241836	1.029	0.014	0.014	-0.005	3	0.895113	CC	CA,TC
8379	NC_041347.1	30915460	2.409	0.6	0.634	0.054	9	0.833135	GTCTCTG	ACCACTG,ACCTCTG,ACCATTG,ACCTCCA,GTATCTG,GTCACTG,ACCTTTG,ACCACCG
8382	NC_041347.1	5995670	2.021	0.547	0.54	-0.014	3	0.93683	TT	AT,TG
8385	NC_041353.1	7023177	1.022	0.009	0.011	0.218	2	0.882002	A	T
8388	NC_041353.1	13576467	1.828	0.41	0.458	0.104	3	0.922527	GG	AG,AA
8390	NC_041351.1	12582448	1.01	0.01	0.01	-0.004	3	0.921335	TA	CA,TT
8392	NC_041353.1	12026421	1.85	0.486	0.483	-0.005	2	0.945173	A	G
8396	NC_041339.1	3324445	1.493	0.46	0.493	0.068	2	0.923719	G	T
8398	NC_041342.1	2805824	1.705	0.325	0.372	0.127	5	0.897497	CCCT	CTCT,TCCT,CTTT,CCCC
8401	NC_041348.1	20598396	1.333	0.179	0.173	-0.036	3	0.934446	GC	AC,GA
8409	NC_041342.1	32752786	1.008	0.004	0.004	-0.002	2	0.868892	G	A
8414	NC_041338.1	12453964	1.022	0.009	0.011	0.195	2	0.965435	A	G
8416	NC_041337.1	32074264	1.153	0.071	0.078	0.084	2	0.898689	C	A
8418	NC_041334.1	27138655	1.789	0.434	0.443	0.021	2	0.945173	C	T
8419	NC_041354.1	5097224	1.812	0.404	0.458	0.118	2	0.915375	C	A
8424	NC_041352.1	8595506	1.855	0.461	0.487	0.054	2	0.957092	T	C
8433	NC_041339.1	1757991	1.129	0.058	0.065	0.113	2	0.895113	C	T
8435	NC_041338.1	13101763	1.874	0.478	0.499	0.041	2	0.921335	T	C
8440	NC_041338.1	17519776	1.019	0.009	0.009	-0.005	2	0.928486	A	C
8448	NC_041354.1	6180480	1.007	0.004	0.004	-0.002	2	0.90584	G	T
8453	NC_041348.1	28014555	1.09	0.044	0.046	0.026	2	0.963051	G	T
8461	NC_041345.1	24169971	1.146	0.071	0.074	0.029	4	0.941597	AG	CA,CG,AA
8463	NC_041340.1	6885239	1.171	0.074	0.087	0.15	2	0.90584	T	C
8480	NC_041344.1	4275807	1.61	0.305	0.32	0.046	4	0.834327	CG	GG,CA,GA
8484	NC_041351.1	11069687	1.78	0.403	0.437	0.078	2	0.922527	C	T
8485	NC_041352.1	18218682	1.05	0.023	0.025	0.079	2	0.932062	G	A
8486	NC_041334.1	19623418	1.144	0.072	0.073	0.022	2	0.966627	G	A
8488	NC_041343.1	9139439	1.016	0.006	0.008	0.283	2	0.938021	G	A
8490	NC_041339.1	19961890	1.016	0.008	0.008	-0.003	4	0.93087	TA	TT,GA,GT
8498	NC_041344.1	20949717	1.172	0.069	0.088	0.217	2	0.855781	T	G
8506	NC_041350.1	29074890	1.421	0.213	0.216	0.013	5	0.780691	AGG	GGG,AAG,AGA,GAG
8516	NC_041348.1	10527349	1.032	0.016	0.016	-0.008	2	0.946365	C	T
8526	NC_041348.1	10278024	1.091	0.046	0.045	-0.016	4	0.846246	GG	GA,AA,AG
8531	NC_041338.1	30713411	1.317	0.165	0.165	0	2	0.921335	C	T
8537	NC_041342.1	2401609	1.349	0.182	0.182	0	2	0.872467	G	A
8540	NC_041350.1	8853365	1.012	0.006	0.006	-0.003	2	0.890346	A	C
8542	NC_041341.1	34358453	1.039	0.04	0.039	-0.019	4	0.871275	CG	CA,TA,TG
8550	NC_041344.1	29681124	1.094	0.083	0.094	0.119	2	0.941597	C	T
8552	NC_041348.1	11173376	1.914	0.484	0.511	0.053	4	0.945173	AGG	CGG,CGT,CAG
8554	NC_041347.1	9881153	1.858	0.48	0.488	0.016	2	0.967819	A	G
8559	NC_041335.1	7773186	1.007	0.004	0.004	-0.002	2	0.899881	C	A
8569	NC_041351.1	18901658	1.043	0.019	0.022	0.101	2	0.907032	G	A
8570	NC_041347.1	14666155	1.911	0.517	0.51	-0.014	4	0.917759	AA	GG,GA,AG
8573	NC_041348.1	10266944	1.017	0.017	0.017	-0.009	2	0.953516	T	C
8579	NC_041335.1	2715336	1.226	0.204	0.226	0.094	2	0.889154	C	T
8584	NC_041336.1	25745488	1.506	0.276	0.27	-0.021	3	0.967819	CC	AC,CT
8587	NC_041348.1	2555171	1.042	0.019	0.021	0.11	3	0.88677	TA	CA,TC
8588	NC_041338.1	35391692	1.143	0.129	0.143	0.1	3	0.834327	GC	GT,AC
8597	NC_041351.1	13700311	1.087	0.033	0.044	0.253	2	0.910608	G	A
8600	NC_041341.1	32384329	1.041	0.02	0.02	-0.007	7	0.821216	CTAT	GTAT,CAAT,CTAA,CTGT,CAAA,GAAT
8607	NC_041350.1	11871143	1.025	0.01	0.013	0.178	3	0.959476	TC	AC,TT
8611	NC_041344.1	16628678	1.194	0.094	0.099	0.041	3	0.970203	TG	GG,GA
8619	NC_041338.1	23265107	1.964	0.501	0.525	0.047	5	0.902265	CAT	CTG,CAG,CTT,ATG
8620	NC_041340.1	7671179	1.459	0.223	0.225	0.009	6	0.938021	TCGG	TCGA,TCTG,ACGG,TAGA,TAGG
8622	NC_041334.1	6021905	1.018	0.009	0.009	-0.005	2	0.964243	C	A
8623	NC_041336.1	20825001	1.692	0.35	0.382	0.084	2	0.945173	G	A
8625	NC_041353.1	7965543	1.247	0.12	0.125	0.032	4	0.882002	GGT	GGC,TGT,GAT
8630	NC_041338.1	4950653	2.163	0.495	0.567	0.126	6	0.853397	AAG	TAG,AAA,AGA,AGG,TAA
8634	NC_041346.1	23220586	1.949	0.399	0.453	0.12	8	0.830751	TGGTT	GGGTT,TCGTT,TCGGG,TCATT,TGGGG,GCGTT,GGGGT
8645	NC_041333.1	40742558	2.236	0.528	0.605	0.127	4	0.834327	TG	CG,TT,CT
8650	NC_041340.1	282103	1.007	0.003	0.003	-0.002	2	0.941597	C	T
8665	NC_041345.1	12816562	1.86	0.486	0.49	0.007	2	0.864124	G	T
8668	NC_041350.1	19082035	1.157	0.076	0.078	0.029	4	0.943981	CGA	CAA,TGA,CGC
8670	NC_041341.1	9417301	2.581	0.669	0.694	0.035	8	0.849821	AGGG	GGAT,GGGG,AGAT,AGGT,GGGT,AAGG,GGAG
8678	NC_041343.1	26206584	1.013	0.013	0.013	-0.005	3	0.952324	TC	TA,AC
8689	NC_041334.1	16077609	1.691	0.369	0.382	0.034	2	0.954708	T	C
8691	NC_041344.1	9713391	1.275	0.133	0.136	0.021	5	0.872467	CCGA	CCAA,CTGA,CCGG,TCGA
8692	NC_041334.1	1430935	1.013	0.006	0.006	-0.003	2	0.883194	C	T
8694	NC_041333.1	30212543	1.598	0.268	0.311	0.136	3	0.9118	TG	AG,TA
8700	NC_041334.1	9403157	1.709	0.351	0.393	0.106	2	0.929678	C	T
8717	NC_041333.1	2218958	1.077	0.05	0.077	0.348	4	0.839094	CT	AC,CC,AT
8721	NC_041334.1	12659243	1.37	0.168	0.185	0.092	4	0.862932	GTC	GTT,TTC,GGC
8727	NC_041354.1	18073675	1.037	0.016	0.019	0.119	5	0.924911	GCA	GTA,CCG,CCA,GCG
8739	NC_041343.1	5310713	1.046	0.023	0.023	-0.012	2	0.909416	G	A
8749	NC_041339.1	33849824	1.864	0.344	0.474	0.275	3	0.892729	CG	AG,CT
8753	NC_041331.1	35224702	1.988	0.49	0.513	0.045	4	0.928486	GCG	GTG,GCA,ATG
8765	NC_041342.1	22049715	1.874	0.495	0.499	0.008	2	0.939213	G	A
8773	NC_041340.1	32502080	1.007	0.004	0.004	-0.002	2	0.904648	G	T
8774	NC_041347.1	30068650	1.615	0.298	0.298	0	6	0.887962	GGAA	CGGA,GGGG,GCAA,GGGA,GGAG
8778	NC_041349.1	25646457	2.378	0.575	0.635	0.095	7	0.830751	GAGCCA	GAGCTA,AACCTA,AGCCTA,GAGACG,AAGCTA,GACCCA
8783	NC_041343.1	950237	1.336	0.34	0.335	-0.013	3	0.812872	AAA	TTA,AAT
8785	NC_041338.1	15917555	1.608	0.205	0.317	0.353	6	0.864124	AGT	GTC,AGC,GGT,GTT,ATC
8798	NC_041337.1	39125051	1.007	0.004	0.004	-0.002	2	0.899881	T	A
8799	NC_041349.1	11861496	2.469	0.65	0.681	0.046	7	0.859356	GCA	GAG,AAG,GCG,AAA,GAA,ACA
8817	NC_041334.1	10599884	1.535	0.284	0.288	0.015	2	0.965435	A	C
8818	NC_041338.1	13879032	1.912	0.481	0.51	0.056	3	0.910608	TG	GG,TA
8820	NC_041346.1	13836780	1.642	0.345	0.351	0.018	2	0.972586	C	T
8830	NC_041333.1	13928812	2.312	0.595	0.622	0.043	8	0.786651	GCGGGATTT	ACGGGATTT,GCGAGATTT,ACTGGATTT,ACGAGATTT,ATGGCCAAA,ATGGGATTT,ATGGCATTT
8833	NC_041338.1	16348487	1.134	0.07	0.068	-0.032	3	0.940405	TT	CT,TC
8845	NC_041353.1	23828154	1.821	0.393	0.415	0.054	5	0.851013	TAC	TCC,CCC,TCT,CAC
8848	NC_041336.1	8705426	1.661	0.326	0.345	0.057	4	0.845054	GCC	GTC,GCT,TCT
8862	NC_041341.1	19556686	1.032	0.013	0.016	0.149	3	0.883194	CT	TT,CA
8870	NC_041345.1	20063151	1.097	0.048	0.049	0.025	3	0.889154	GC	GG,AC
8880	NC_041334.1	8935777	1.72	0.382	0.369	-0.035	4	0.933254	ACC	GCC,AAC,GCT
8881	NC_041336.1	27689981	1.871	0.514	0.497	-0.034	2	0.896305	T	G
8882	NC_041332.1	16058698	1.011	0.006	0.006	-0.003	2	0.976162	C	A
8889	NC_041349.1	19913684	2.015	0.487	0.539	0.096	4	0.935638	CT	TC,CC,TT
8892	NC_041345.1	25225277	1.114	0.118	0.114	-0.035	6	0.923719	TAT	GGT,TGG,GAT,TAG,TGT
8907	NC_041341.1	18199265	1.734	0.377	0.409	0.078	2	0.94994	C	T
8909	NC_041335.1	1175458	1.05	0.025	0.025	-0.011	3	0.887962	GCG	TTG,GCA
8910	NC_041346.1	27846313	1.594	0.286	0.321	0.111	3	0.945173	CT	AT,CA
8912	NC_041337.1	26053948	1.891	0.479	0.504	0.049	4	0.83671	AG	CG,AA,CA
8919	NC_041347.1	30651642	1.017	0.009	0.009	-0.004	2	0.889154	A	G
8924	NC_041347.1	30836412	1.048	0.044	0.048	0.087	4	0.88677	GTT	GAT,TTT,GTG
8925	NC_041337.1	18181186	1.013	0.004	0.006	0.398	2	0.877235	C	T
8926	NC_041336.1	8238708	1.217	0.076	0.111	0.318	2	0.878427	C	T
8929	NC_041351.1	18430343	1.014	0.007	0.007	-0.003	2	0.958284	G	A
8934	NC_041352.1	12929175	1.385	0.191	0.202	0.056	2	0.93683	C	A
8935	NC_041343.1	2204152	1.12	0.061	0.061	0.006	2	0.942789	G	C
8937	NC_041344.1	32176607	1.1	0.042	0.05	0.16	2	0.918951	T	A
8938	NC_041340.1	13864666	1.885	0.477	0.503	0.051	3	0.939213	CG	AG,AA
8939	NC_041334.1	22988890	2.703	0.688	0.734	0.063	8	0.901073	GTGCCC	GTGTCC,ATGTCC,ACGCAC,ATGTCT,GTATCC,ATGCCC,ATGCAC
8942	NC_041349.1	26843906	1.579	0.302	0.314	0.038	2	0.929678	C	G
8943	NC_041345.1	4775257	1.282	0.143	0.146	0.025	2	0.934446	G	A
8949	NC_041334.1	34552567	1.017	0.009	0.009	-0.004	2	0.892729	T	C
8958	NC_041353.1	4299584	1.044	0.022	0.022	-0.009	3	0.928486	CT	TT,CG
8962	NC_041341.1	11634247	1.273	0.126	0.138	0.084	3	0.907032	GT	AT,GC
8967	NC_041345.1	22386452	1.49	0.25	0.258	0.03	3	0.90584	TC	CC,TT
8970	NC_041333.1	10830964	1.85	0.482	0.483	0.002	2	0.957092	G	A
8975	NC_041335.1	22780089	1.058	0.027	0.029	0.063	2	0.959476	C	T
8976	NC_041341.1	34371460	1.028	0.011	0.014	0.177	3	0.872467	CG	CA,TG
8978	NC_041333.1	32139580	1.098	0.05	0.049	-0.017	5	0.827175	ATCC	AACC,CTCC,ATCA,ATAC
8982	NC_041338.1	18117303	1.892	0.464	0.504	0.08	5	0.878427	GAT	AAT,AAG,AGT,GAG
8986	NC_041353.1	20015841	1.529	0.258	0.275	0.061	3	0.878427	AA	CA,AG
8990	NC_041349.1	16272441	1.024	0.012	0.012	-0.006	2	0.898689	T	A
8995	NC_041335.1	10421514	1.008	0.004	0.004	-0.002	2	0.872467	C	A
9000	NC_041347.1	24117307	1.015	0.007	0.007	-0.003	4	0.917759	GT	TA,GA,TT
9001	NC_041340.1	31483593	1.022	0.009	0.011	0.218	3	0.914184	CT	TG,TT
9013	NC_041332.1	37700417	1.358	0.169	0.188	0.102	2	0.904648	A	G
9023	NC_041341.1	27235444	1.424	0.187	0.216	0.131	4	0.899881	TG	AG,TA,AA
9026	NC_041339.1	23877682	1.267	0.14	0.138	-0.013	2	0.938021	T	G
9029	NC_041343.1	15845022	1.078	0.037	0.039	0.052	3	0.86174	GG	GA,AG
9030	NC_041339.1	3541472	2.21	0.55	0.559	0.016	5	0.839094	GTG	TTA,GTA,TTG,GAA
9031	NC_041333.1	24764995	1.039	0.02	0.019	-0.01	2	0.952324	T	A
9033	NC_041349.1	24757709	1.011	0.006	0.006	-0.003	2	0.985697	C	T
9034	NC_041351.1	30604600	2.303	0.588	0.623	0.057	5	0.879619	CTCG	ATTG,CCCG,CTCA,CTTG
9037	NC_041336.1	9436204	1.172	0.088	0.086	-0.032	6	0.815256	GATCT	GACCT,GATCC,AATCT,GCTCT,GATTT
9038	NC_041350.1	18562929	1.801	0.419	0.408	-0.029	4	0.916567	TG	GG,GT,TT
9051	NC_041334.1	22343801	1.845	0.334	0.476	0.298	3	0.871275	GC	GT,CC
9055	NC_041338.1	22353231	1.008	0.004	0.004	-0.002	2	0.860548	C	A
9057	NC_041337.1	14039329	1.053	0.027	0.027	-0.012	3	0.920143	AT	AA,CT
9058	NC_041346.1	29015631	1.922	0.483	0.499	0.031	7	0.812872	CGACG	TAACG,CGCCG,CGACA,CGAAG,TAACA,TAAAG
9104	NC_041340.1	15056300	1.01	0.005	0.005	-0.002	2	0.909416	G	T
9116	NC_041348.1	21090785	1.117	0.05	0.059	0.163	2	0.960667	C	T
9120	NC_041339.1	13317941	2.202	0.524	0.575	0.089	6	0.88081	ATTCA	ATCCA,CTCCA,AATCA,ATTCC,ATTTA
9121	NC_041337.1	10562814	1.045	0.023	0.023	-0.01	3	0.965435	AT	AA,TT
9126	NC_041343.1	30413578	1.666	0.32	0.322	0.006	9	0.762813	TAGAAT	TAGATT,CAGAAT,TGGAAT,TAAAAT,CAGATT,TAGAAA,TAGTTT,TAAAAA
9129	NC_041339.1	15324796	1.007	0.004	0.004	-0.002	2	0.924911	T	C
9137	NC_041335.1	30794917	1.824	0.418	0.45	0.071	4	0.901073	AGG	AAG,GGA,GGG
9138	NC_041333.1	10994580	1.276	0.126	0.142	0.111	3	0.899881	GG	GA,AG
9139	NC_041351.1	24719486	1.007	0.004	0.004	-0.002	2	0.909416	A	C
9149	NC_041340.1	11905595	1.853	0.496	0.485	-0.023	2	0.9118	C	T
9168	NC_041339.1	33533844	1.032	0.011	0.016	0.303	3	0.895113	CCT	ATA,ACT
9178	NC_041340.1	17985326	1.667	0.347	0.367	0.056	2	0.878427	C	T
9180	NC_041331.1	37706878	1.898	0.473	0.506	0.067	3	0.93683	CA	AA,CT
9183	NC_041353.1	18755923	1.479	0.242	0.246	0.017	4	0.864124	GA	TG,TA,GG
9185	NC_041350.1	18452659	1.024	0.012	0.012	-0.006	2	0.904648	T	G
9188	NC_041348.1	26930863	2.18	0.55	0.579	0.05	10	0.765197	GCTCTA	ACTCTA,GCTAAA,GATAAA,GCTCTT,GCTATA,ACTATA,GATCAA,GATCTA,GCAAAA
9192	NC_041335.1	40893081	1.34	0.175	0.178	0.016	2	0.961859	C	T
9210	NC_041334.1	26951207	1.726	0.369	0.399	0.076	3	0.963051	TT	CT,CA
9213	NC_041338.1	13131227	1.506	0.253	0.249	-0.017	7	0.852205	GGCGG	AGCGG,GGCAG,GGTGG,ATCGG,GGCGA,AGCAG
9218	NC_041352.1	2347364	1.011	0.009	0.011	0.219	3	0.873659	GA	TA,GC
9221	NC_041337.1	2602093	1.088	0.046	0.045	-0.023	2	0.872467	C	T
9222	NC_041352.1	3008823	1.022	0.011	0.011	-0.006	2	0.918951	C	T
9240	NC_041340.1	6521012	1.005	0.005	0.005	-0.002	2	0.941597	A	T
9246	NC_041336.1	25865982	1.026	0.011	0.013	0.176	2	0.932062	A	C
9256	NC_041338.1	38073571	1.1	0.047	0.051	0.068	3	0.93087	GTC	GAT,ATC
9271	NC_041342.1	23928878	1.027	0.013	0.013	-0.007	2	0.901073	T	G
9276	NC_041337.1	28472172	1.658	0.353	0.361	0.023	2	0.873659	G	A
9286	NC_041345.1	18575644	1.25	0.114	0.126	0.098	3	0.872467	GT	GC,AT
9303	NC_041352.1	1778680	1.562	0.258	0.283	0.089	3	0.866508	GA	GC,AA
9313	NC_041342.1	15593379	1.615	0.319	0.335	0.05	2	0.943981	G	C
9314	NC_041334.1	41358279	1.098	0.043	0.049	0.131	4	0.909416	ATG	ATA,TTG,AAG
9319	NC_041349.1	24768604	1.335	0.145	0.169	0.145	5	0.858164	AGC	GGC,AGT,AAC,GGT
9320	NC_041344.1	31547077	1.31	0.141	0.161	0.127	2	0.891538	A	C
9323	NC_041352.1	11030290	1.494	0.23	0.264	0.129	2	0.918951	C	A
9327	NC_041341.1	30641169	1.974	0.325	0.477	0.319	3	0.914184	GGG	ATG,GGA
9332	NC_041348.1	24917237	1.08	0.041	0.04	-0.021	2	0.864124	T	A
9346	NC_041345.1	30532876	1.023	0.012	0.012	-0.006	2	0.934446	A	G
9347	NC_041335.1	35749662	1.007	0.003	0.003	-0.002	2	0.971395	G	A
9348	NC_041353.1	21142009	1.064	0.026	0.032	0.201	2	0.940405	C	T
9349	NC_041346.1	15046280	1.009	0.005	0.005	-0.002	2	0.976162	G	A
9353	NC_041351.1	15357742	1.024	0.012	0.012	-0.006	2	0.901073	C	G
9381	NC_041342.1	16978053	1.009	0.005	0.005	-0.002	2	0.920143	G	A
9385	NC_041335.1	24335210	1.022	0.011	0.011	-0.004	3	0.883194	AG	TG,AT
9391	NC_041342.1	13502603	1.039	0.019	0.019	-0.006	5	0.810489	TTAT	ATAT,TAAT,TTAA,TTTT
9393	NC_041350.1	17460772	1.009	0.004	0.004	-0.002	2	0.973778	A	T
9395	NC_041332.1	21098607	1.227	0.101	0.113	0.108	6	0.94994	GTTG	TTTT,GATG,GTTT,TTTG,GTAG
9398	NC_041345.1	12019830	1.331	0.159	0.173	0.079	2	0.902265	C	G
9401	NC_041348.1	26898193	1.362	0.305	0.362	0.157	4	0.853397	CG	GG,CA,GA
9405	NC_041347.1	9903399	1.009	0.005	0.005	-0.002	2	0.938021	A	G
9411	NC_041350.1	7802993	1.047	0.021	0.023	0.089	2	0.929678	C	A
9416	NC_041331.1	25336824	1.45	0.497	0.45	-0.105	3	0.858164	AA	GA,GG
9417	NC_041339.1	18268357	1.279	0.146	0.144	-0.015	3	0.899881	GT	AT,GA
9419	NC_041354.1	7873286	1.07	0.032	0.035	0.095	5	0.874851	TCA	TCT,ACA,TTA,TTT
9420	NC_041342.1	31564920	1.164	0.076	0.082	0.067	4	0.816448	AAA	ATA,CAA,ATC
9422	NC_041336.1	38127154	1.404	0.193	0.213	0.095	2	0.901073	C	A
9426	NC_041348.1	29941836	2.27	0.565	0.617	0.084	5	0.843862	TTA	CTA,CGA,CTG,TGA
9428	NC_041338.1	23585560	1.663	0.368	0.365	-0.01	2	0.872467	A	G
9433	NC_041349.1	29875831	1.016	0.008	0.008	-0.003	3	0.958284	CT	CA,TT
9444	NC_041331.1	18413485	1.092	0.038	0.045	0.155	7	0.874851	GCCGTA	GTCGTA,GCCATA,GCTGAT,CCCGTA,GCTGAA,GCCGAA
9445	NC_041341.1	13027916	1.071	0.024	0.036	0.321	2	0.902265	T	C
9446	NC_041345.1	3697961	2.201	0.571	0.59	0.032	4	0.88677	TG	TT,CT,CG
9451	NC_041337.1	16626847	1.422	0.189	0.207	0.091	6	0.946365	AAGC	AGGC,AAGT,TAGC,AATC,AGGT
9452	NC_041353.1	25853847	1.907	0.502	0.494	-0.015	4	0.904648	GAT	GCT,GCC,AAT
9453	NC_041345.1	4873818	1.037	0.016	0.018	0.118	3	0.933254	CC	CT,TC
9455	NC_041333.1	31822474	1.894	0.429	0.444	0.034	4	0.90584	CGG	CAG,TGG,CGA
9456	NC_041332.1	24482915	1.566	0.254	0.301	0.156	3	0.929678	CA	TA,CC
9463	NC_041348.1	13735409	1.06	0.028	0.03	0.076	4	0.840286	GGC	TGC,GGA,GAC
9465	NC_041342.1	22722119	1.177	0.088	0.09	0.029	3	0.958284	CC	CT,TT
9469	NC_041348.1	12110596	1.533	0.227	0.258	0.12	7	0.916567	AACCC	AACGC,TACCC,ACCCC,AACCT,AAACC,AACGT
9470	NC_041349.1	20482216	1.808	0.419	0.448	0.065	3	0.872467	GG	AG,GA
9498	NC_041342.1	20275357	1.101	0.048	0.051	0.062	3	0.988081	AC	TC,AT
9499	NC_041335.1	25653657	1.089	0.044	0.045	0.028	2	0.948749	G	A
9500	NC_041336.1	12193478	1.869	0.444	0.49	0.094	3	0.878427	GG	TG,TA
9502	NC_041333.1	15010366	2.497	0.61	0.679	0.102	5	0.903456	TGTG	GGTG,TGCG,TGTA,TTTG
9506	NC_041338.1	30705643	1.814	0.475	0.459	-0.035	2	0.918951	A	G
9508	NC_041336.1	28298379	1.943	0.443	0.497	0.109	5	0.928486	ACG	AGG,TGG,ACC,TCG
9525	NC_041334.1	17835061	1.415	0.374	0.415	0.098	7	0.800954	ATACG	TTACG,ACGCG,ACGCA,ACGTG,ACACG,ATGTG
9527	NC_041332.1	17362768	1.53	0.465	0.53	0.123	4	0.879619	GA	AA,AC,GC
9531	NC_041334.1	6153701	1.53	0.254	0.266	0.045	3	0.920143	GA	GG,AA
9540	NC_041333.1	10147319	2.063	0.527	0.543	0.029	9	0.740167	GAGCAA	GGGCAA,GGGTAA,CGGCAA,GGACAA,GGGCCA,GAACAA,GAGCCA,GGGCCT
9542	NC_041343.1	29063388	1.049	0.025	0.024	-0.009	4	0.870083	CT	TG,TT,CG
9544	NC_041336.1	10244163	1.032	0.016	0.016	-0.008	2	0.88677	G	C
9554	NC_041351.1	6872390	1.135	0.053	0.069	0.227	2	0.84267	C	A
9555	NC_041336.1	10728310	1.141	0.065	0.071	0.085	4	0.912992	GCG	ACG,ATG,GCA
9557	NC_041332.1	41428292	2.155	0.527	0.574	0.082	4	0.901073	CG	AG,CA,AA
9559	NC_041350.1	2735110	1.023	0.012	0.012	-0.006	2	0.932062	G	C
9564	NC_041336.1	21401452	1.045	0.023	0.023	-0.007	5	0.876043	TCCT	TCCA,TGCT,GCCT,TCGT
9568	NC_041347.1	32633553	1.908	0.496	0.498	0.004	3	0.939213	TG	CG,TA
9570	NC_041342.1	21740278	1.484	0.251	0.259	0.028	2	0.945173	G	T
9571	NC_041338.1	32352340	1.481	0.23	0.239	0.04	4	0.841478	CC	AT,AC,CT
9575	NC_041343.1	27524023	2.354	0.593	0.639	0.072	4	0.852205	CG	AC,AG,CC
9588	NC_041339.1	27301847	1.01	0.01	0.01	-0.004	3	0.879619	GC	AT,AC
9591	NC_041340.1	14601028	0	0.041	0.043	0.051	8	0.797378	CAAGG	CATGG,CAATA,CAATG,CTAGG,CAAGA,TAAGG,TTAGG
9595	NC_041336.1	19880576	1.691	0.391	0.381	-0.024	2	0.963051	C	T
9599	NC_041352.1	741940	1.251	0.136	0.129	-0.053	3	0.907032	TA	AA,TG
9611	NC_041335.1	22786590	1.536	0.226	0.289	0.217	2	0.865316	C	T
9614	NC_041339.1	36396398	1.011	0.005	0.005	-0.003	2	0.984505	C	T
9618	NC_041347.1	7383120	2.179	0.543	0.571	0.049	5	0.946365	CAG	AAG,CGG,CAA,AGG
9623	NC_041349.1	29932915	1.638	0.312	0.347	0.099	3	0.960667	AT	TA,AA
9632	NC_041347.1	6426568	1.799	0.376	0.388	0.031	5	0.916567	GGGC	AGGC,GAGC,GGAC,GGGA
9633	NC_041336.1	5592802	1.048	0.046	0.048	0.03	3	0.887962	CT	AT,CA
9636	NC_041333.1	26992722	1.03	0.031	0.03	-0.013	3	0.939213	TT	TC,GT
9639	NC_041343.1	1374575	1.146	0.069	0.072	0.049	6	0.834327	GAGTAT	GTGTAT,TAGTAT,GAGAAT,GAGTTA,GATTAT
9643	NC_041340.1	4560528	2.773	0.704	0.748	0.06	7	0.887962	AATGC	AATAC,ACTAC,AAAGC,AATAA,GATAA,AATGA
9646	NC_041348.1	27023528	1.204	0.087	0.105	0.167	2	0.934446	G	T
9653	NC_041342.1	29013331	1.091	0.045	0.046	0.025	2	0.953516	G	T
9656	NC_041331.1	18480481	1.061	0.031	0.031	-0.016	2	0.941597	C	A
9657	NC_041347.1	22627294	1.018	0.009	0.009	-0.005	2	0.953516	C	A
9663	NC_041343.1	17573104	1.539	0.279	0.289	0.035	4	0.902265	GT	TT,GA,TA
9670	NC_041339.1	2632080	1.519	0.281	0.277	-0.016	3	0.910608	TG	CG,TT
9671	NC_041345.1	24450099	1.792	0.442	0.445	0.007	2	0.957092	G	C
9672	NC_041350.1	30311914	1.494	0.26	0.264	0.019	2	0.877235	A	T
9675	NC_041344.1	4740628	1.126	0.064	0.063	-0.024	5	0.884386	CAT	GAG,GAT,CGT,CAG
9679	NC_041345.1	10384908	1.867	0.518	0.494	-0.047	2	0.924911	C	A
9681	NC_041351.1	9079660	1.025	0.012	0.012	-0.006	2	0.893921	A	G
9699	NC_041344.1	23730759	1.458	0.21	0.23	0.085	5	0.9118	GCAC	GCGT,ACAC,GTAC,GCGC
9700	NC_041335.1	1137876	1.291	0.097	0.151	0.362	2	0.93087	G	A
9707	NC_041343.1	4380287	1.007	0.004	0.004	-0.002	2	0.916567	G	A
9708	NC_041336.1	31750127	1.014	0.007	0.007	-0.004	2	0.928486	G	A
9725	NC_041334.1	21218573	1.841	0.461	0.477	0.035	2	0.921335	C	T
9733	NC_041334.1	35963220	1.775	0.397	0.434	0.087	2	0.8677	G	T
9747	NC_041333.1	42344770	1.335	0.167	0.175	0.045	2	0.895113	A	G
9754	NC_041340.1	5022657	1.205	0.195	0.205	0.049	5	0.851013	CGTA	CTCA,AGTA,CGCA,CGCG
9756	NC_041340.1	12546234	1.33	0.159	0.172	0.077	2	0.977354	A	G
9757	NC_041337.1	22700391	1.244	0.114	0.126	0.093	2	0.946365	T	A
9759	NC_041351.1	21582859	2.842	0.757	0.768	0.015	9	0.893921	ATTCTTG	CTCCCTG,ATCCTTG,ATTTTTG,ATCCCTG,ACCCTAC,ATTCCTG,CTTCCTG,CTTTTTG
9777	NC_041348.1	29670767	1.085	0.044	0.043	-0.022	2	0.970203	G	A
9781	NC_041334.1	3149861	1.029	0.014	0.014	-0.005	4	0.902265	CGG	CGA,CTG,TGG
9782	NC_041354.1	12353690	1.034	0.015	0.017	0.137	3	0.908224	GC	TC,GA
9795	NC_041336.1	22123356	1.039	0.02	0.02	-0.01	2	0.922527	G	A
9807	NC_041337.1	34819629	1.023	0.009	0.011	0.219	3	0.865316	GG	AG,GA
9813	NC_041331.1	32369747	1.086	0.04	0.043	0.067	3	0.868892	GC	GT,AC
9819	NC_041334.1	34680821	1.156	0.066	0.079	0.165	2	0.912992	G	A
9823	NC_041353.1	7912860	1.03	0.02	0.03	0.323	2	0.84267	G	A
9826	NC_041334.1	36720290	1.723	0.381	0.398	0.042	5	0.858164	GAT	AAT,GCT,GAA,AAA
9829	NC_041345.1	5851205	1.014	0.011	0.014	0.176	2	0.862932	G	C
9835	NC_041353.1	9135013	1.005	0.005	0.005	-0.003	2	0.860548	A	T
9843	NC_041332.1	25006774	1.016	0.006	0.008	0.283	3	0.939213	GC	GG,AC
9850	NC_041350.1	27035767	1.86	0.389	0.418	0.071	5	0.883194	CGCT	CGTT,CTCT,GGCT,CGCA
9853	NC_041351.1	17231555	1.076	0.039	0.038	-0.017	3	0.896305	GT	AT,GA
9855	NC_041334.1	10871695	1.018	0.009	0.009	-0.004	2	0.877235	G	A
9860	NC_041341.1	24248055	1.01	0.01	0.01	-0.005	2	0.852205	G	A
9884	NC_041331.1	15849799	1.006	0.004	0.006	0.398	2	0.9118	C	T
9886	NC_041349.1	25099791	1.426	0.389	0.426	0.087	3	0.809297	AG	CG,AT
9896	NC_041344.1	11861118	1.023	0.023	0.023	-0.009	3	0.938021	TG	CG,TA
9901	NC_041340.1	13367079	1.268	0.128	0.139	0.077	2	0.883194	G	A
9915	NC_041351.1	20310755	1.875	0.527	0.5	-0.053	2	0.933254	C	A
9939	NC_041341.1	14775856	1.575	0.249	0.306	0.186	3	0.948749	AT	AC,GT
9946	NC_041343.1	11979091	1.047	0.024	0.024	-0.01	3	0.970203	CC	CT,GC
9949	NC_041351.1	14730742	0	0.092	0.103	0.104	3	0.916567	CG	CA,GG
9961	NC_041339.1	1003090	1.007	0.003	0.003	-0.002	2	0.959476	T	C
9970	NC_041332.1	38047749	2.014	0.464	0.468	0.009	9	0.865316	TCCCC	TCGCC,ATCCC,TTCCC,TCCTC,TCCCT,TCGCT,TTCCT,TTGCC
9980	NC_041347.1	14967607	1.542	0.271	0.292	0.072	2	0.946365	G	A
9989	NC_041337.1	7035317	1.134	0.063	0.068	0.067	2	0.927294	A	T
9991	NC_041337.1	15423599	1.073	0.032	0.037	0.127	5	0.852205	GCC	GAA,GAC,ACC,GCA
10000	NC_041347.1	29018790	1.628	0.313	0.337	0.069	4	0.921335	GGA	GCA,GGT,CGA
10012	NC_041331.1	13801505	1.069	0.035	0.035	-0.014	6	0.84267	TTTA	TTGA,TTTG,GTTA,TGGA,TGTA
10018	NC_041343.1	22876307	1.362	0.193	0.188	-0.026	3	0.943981	TT	AT,AC
10022	NC_041334.1	33509451	1.019	0.01	0.01	-0.005	2	0.887962	G	A
10025	NC_041342.1	17004836	1.457	0.238	0.243	0.021	2	0.948749	A	G
10026	NC_041331.1	25407919	1.735	0.408	0.4	-0.02	6	0.811681	AGG	CGG,AGA,AAG,AAA,CAA
10029	NC_041334.1	22343801	1.073	0.033	0.036	0.077	8	0.688915	TACCAACCG	TAGCAACCG,CACCAACCG,TACTTTATG,TCCCAACCG,TACCAACCT,TACCAAACG,TACTTTACG
10032	NC_041333.1	25030162	1.007	0.004	0.004	-0.002	2	0.945173	G	A
10037	NC_041333.1	28709385	1.745	0.378	0.413	0.085	3	0.843862	CC	TC,TT
10040	NC_041347.1	30475013	1.2	0.099	0.103	0.037	2	0.909416	A	G
10042	NC_041343.1	32818622	1.734	0.399	0.407	0.02	3	0.932062	CC	CT,TC
10085	NC_041339.1	29259846	1.01	0.005	0.005	-0.003	2	0.847437	A	T
10095	NC_041347.1	14392902	2.059	0.48	0.515	0.067	6	0.882002	ACT	GCT,AGT,GGT,ACG,AGG
10106	NC_041340.1	4606928	1.163	0.073	0.081	0.105	4	0.909416	CGT	CTT,TGT,CGG
10109	NC_041338.1	27071639	1.253	0.112	0.128	0.127	3	0.942789	GCA	TCA,GAC
10118	NC_041342.1	5240662	1.034	0.032	0.034	0.055	2	0.903456	A	G
10122	NC_041340.1	3476349	1.016	0.008	0.008	-0.004	2	0.960667	C	A
10135	NC_041336.1	20753021	1.012	0.006	0.006	-0.003	2	0.926103	T	A
10151	NC_041343.1	7141179	1.895	0.432	0.448	0.036	4	0.8677	CAC	CCC,CAT,TAC
10164	NC_041348.1	30001363	1.063	0.032	0.032	-0.016	2	0.979738	C	T
10171	NC_041350.1	3390238	1.437	0.4	0.437	0.084	6	0.885578	TGG	TAT,AGG,TGT,TAG,AGT
10181	NC_041346.1	34475889	1.743	0.336	0.408	0.178	3	0.9118	CC	TC,CT
10188	NC_041339.1	1925408	1.657	0.654	0.656	0.004	7	0.815256	CCTG	TTCG,CCCG,TCCG,TTTG,CCTA,CTCG
10199	NC_041332.1	8556214	1.814	0.374	0.402	0.069	8	0.934446	TCCTCC	GTATCC,GTAGCT,GTAGTT,GTAGCC,GTATCT,TCCGCC,TCCTCT
10202	NC_041352.1	19209855	1.017	0.009	0.009	-0.004	2	0.882002	C	T
10215	NC_041332.1	37689405	1.107	0.077	0.107	0.285	2	0.895113	G	A
10225	NC_041334.1	9508824	1.68	0.299	0.347	0.137	7	0.853397	CCAGT	CTGGT,CCATT,CCGTT,ACAGT,CCAGC,CCGGT
10230	NC_041340.1	8390276	2.339	0.601	0.634	0.052	6	0.902265	CGCT	GGCT,CGTT,CGCC,CACT,GGTT
10235	NC_041340.1	466787	1.028	0.014	0.014	-0.007	2	0.855781	G	A
10240	NC_041340.1	22497735	1.872	0.47	0.496	0.052	3	0.856973	AC	CA,AA
10247	NC_041349.1	27075041	1.019	0.019	0.019	-0.008	3	0.909416	AG	GG,AA
10250	NC_041346.1	2403724	1.027	0.024	0.027	0.083	2	0.856973	A	T
10257	NC_041338.1	33320383	1.018	0.009	0.009	-0.005	2	0.978546	G	T
10261	NC_041341.1	32762734	1.042	0.041	0.042	0.01	4	0.923719	AG	GA,GG,AA
10265	NC_041334.1	20063763	1.019	0.019	0.019	-0.007	3	0.856973	TT	AA,TA
10266	NC_041346.1	30661645	1.464	0.185	0.227	0.184	6	0.825983	TTGC	CCAC,TTGT,TCAC,TTAC,CTGC
10267	NC_041350.1	10517815	1.152	0.065	0.077	0.153	2	0.884386	G	A
10274	NC_041347.1	925889	1.135	0.067	0.069	0.029	2	0.963051	C	T
10279	NC_041349.1	16758508	1.007	0.004	0.004	-0.002	2	0.898689	T	C
10283	NC_041350.1	24100827	2.285	0.561	0.614	0.086	5	0.855781	GGC	GAC,GAT,TAC,GGT
10284	NC_041334.1	38407038	2.111	0.51	0.567	0.101	5	0.864124	GGG	GAG,GAT,AAG,GGT
10299	NC_041348.1	3837130	1.869	0.502	0.496	-0.012	2	0.961859	C	T
10306	NC_041332.1	12957917	1.515	0.275	0.276	0.005	2	0.970203	T	G
10309	NC_041344.1	12076762	1.016	0.008	0.008	-0.003	3	0.948749	CG	CT,TG
10311	NC_041335.1	29740114	1.374	0.184	0.185	0.009	4	0.938021	GTG	GCG,ATG,GCC
10319	NC_041333.1	16106479	1.13	0.063	0.065	0.029	5	0.877235	CAC	CGC,CGT,TAC,CAT
10320	NC_041335.1	28780064	1.015	0.008	0.008	-0.003	4	0.876043	ACG	ATG,TCG,TCA
10322	NC_041343.1	27138616	2.187	0.58	0.571	-0.017	4	0.929678	TCA	ACA,TTA,TTG
10327	NC_041352.1	9797915	1.028	0.014	0.014	-0.007	2	0.866508	A	G
10334	NC_041351.1	24734283	1.024	0.012	0.012	-0.006	2	0.964243	C	T
10337	NC_041333.1	20599434	1.751	0.329	0.359	0.084	6	0.86174	TTTA	TTCA,ATTA,TTTC,AATA,ATTC
10338	NC_041338.1	15514998	2.152	0.534	0.563	0.052	4	0.912992	GTG	ATG,GGG,ATC
10344	NC_041351.1	19064079	1.764	0.367	0.428	0.141	2	0.929678	A	T
10345	NC_041348.1	22292016	1.131	0.06	0.066	0.097	3	0.918951	AT	GT,AC
10355	NC_041332.1	37553202	1.197	0.095	0.099	0.041	3	0.924911	AG	AA,GG
10358	NC_041350.1	24200802	2.155	0.543	0.562	0.034	5	0.806913	CTA	GTA,CAA,GAA,CTC
10361	NC_041352.1	24686286	1.408	0.202	0.216	0.062	2	0.953516	A	T
10368	NC_041331.1	39220531	1.278	0.146	0.143	-0.018	3	0.98093	CC	TC,CT
10370	NC_041341.1	34923783	1.306	0.149	0.159	0.066	2	0.932062	G	T
10372	NC_041335.1	8733902	1.054	0.023	0.027	0.162	2	0.929678	G	A
10382	NC_041340.1	19340332	1.01	0.005	0.005	-0.003	2	0.855781	A	T
10383	NC_041350.1	23673155	1.01	0.005	0.005	-0.003	2	0.828367	A	T
10385	NC_041333.1	36611551	1.249	0.11	0.128	0.139	3	0.971395	CG	TG,CA
10387	NC_041339.1	30066926	1.875	0.515	0.5	-0.03	2	0.862932	A	G
10396	NC_041346.1	5594237	1.19	0.091	0.096	0.055	4	0.877235	GG	GA,AA,AG
10406	NC_041331.1	35635336	1.011	0.006	0.006	-0.003	2	0.965435	C	T
10408	NC_041349.1	21388447	1.319	0.158	0.166	0.053	2	0.933254	C	T
10417	NC_041348.1	17117627	1.236	0.112	0.122	0.08	2	0.947557	C	T
10418	NC_041350.1	24113455	2.155	0.539	0.569	0.053	3	0.918951	AA	CA,CG
10420	NC_041354.1	14402271	1.007	0.004	0.004	-0.002	2	0.912992	G	A
10421	NC_041345.1	20180771	1.24	0.123	0.124	0.004	2	0.94994	A	G
10423	NC_041331.1	23193238	1.016	0.007	0.008	0.14	4	0.958284	AT	TA,AA,TT
10434	NC_041339.1	493692	1.02	0.01	0.01	-0.004	3	0.855781	CA	CT,TA
10442	NC_041333.1	18523687	1.015	0.008	0.008	-0.004	2	0.86174	T	C
10443	NC_041354.1	11411097	1.055	0.025	0.027	0.087	8	0.846246	ACAAG	ACAAT,ACTAG,ACATG,ATAAG,ATTAG,TCAAG,TTAAG
10445	NC_041332.1	5606165	1.018	0.009	0.009	-0.003	3	0.977354	GT	AT,GG
10461	NC_041350.1	26685539	1.925	0.34	0.473	0.28	3	0.866508	AA	AG,GA
10463	NC_041343.1	14401766	1.014	0.007	0.007	-0.004	2	0.901073	G	A
10468	NC_041343.1	30994406	2.183	0.54	0.586	0.079	3	0.835518	CC	AC,AA
10472	NC_041338.1	15917240	1.059	0.03	0.03	-0.011	7	0.852205	TGAC	ATAC,AGAC,TGTC,TGAT,TGTT,TTAC
10489	NC_041335.1	4143516	1.904	0.461	0.507	0.091	3	0.791418	GA	AA,GT
10493	NC_041334.1	16372268	1.416	0.221	0.22	-0.002	2	0.970203	T	A
10496	NC_041334.1	27061858	1.378	0.193	0.197	0.024	3	0.923719	CG	GG,CA
10501	NC_041335.1	13836506	1.104	0.104	0.104	-0.003	3	0.917759	CC	GC,CT
10505	NC_041350.1	11402880	1.007	0.004	0.004	-0.002	2	0.899881	C	A
10513	NC_041338.1	20013466	2.112	0.568	0.565	-0.005	4	0.84267	AT	TG,TT,AG
10515	NC_041352.1	1944576	1.028	0.014	0.014	-0.005	3	0.761621	CC	CA,TC
10518	NC_041350.1	7208465	1.751	0.422	0.419	-0.007	2	0.933254	T	C
10525	NC_041334.1	30807272	1.213	0.089	0.109	0.187	2	0.901073	C	T
10532	NC_041343.1	24416523	1.79	0.418	0.444	0.059	2	0.901073	C	A
10539	NC_041334.1	33637756	1.45	0.236	0.239	0.014	2	0.887962	A	G
10541	NC_041331.1	14253572	1.379	0.185	0.194	0.045	5	0.946365	ACT	CCT,CAT,CAA,AAT
10544	NC_041341.1	36043233	1.021	0.008	0.01	0.246	2	0.829559	T	G
10548	NC_041334.1	24992874	1.58	0.301	0.307	0.02	3	0.940405	AC	GC,AT
10550	NC_041337.1	19541853	1.007	0.004	0.004	-0.002	2	0.945173	T	C
10558	NC_041348.1	23106143	1.007	0.004	0.004	-0.002	2	0.929678	T	G
10562	NC_041350.1	23895756	1.582	0.253	0.29	0.126	6	0.839094	ATA	AAA,GTC,GTA,ATC,GAA
10566	NC_041339.1	11379331	1.15	0.065	0.076	0.145	2	0.928486	G	T
10571	NC_041347.1	758997	1.93	0.479	0.514	0.068	5	0.903456	GCGA	ACGA,GTGA,ACAA,GCGT
10575	NC_041337.1	39664123	1.383	0.146	0.202	0.275	2	0.9118	G	A
10576	NC_041339.1	20043538	1.893	0.489	0.496	0.014	4	0.924911	CC	TC,CT,TT
10585	NC_041345.1	22250594	1.493	0.278	0.263	-0.055	3	0.83671	CG	TA,TG
10589	NC_041343.1	29547331	1.334	0.331	0.333	0.006	3	0.938021	GT	CT,GC
10599	NC_041335.1	24638666	1.007	0.003	0.003	-0.002	2	0.966627	T	A
10602	NC_041337.1	12992203	1.015	0.007	0.007	-0.004	2	0.893921	C	T
10603	NC_041335.1	1692969	1.521	0.269	0.28	0.037	2	0.904648	C	G
10607	NC_041337.1	20016420	1.009	0.005	0.005	-0.002	2	0.924911	T	G
10636	NC_041352.1	5582924	1.766	0.422	0.414	-0.019	5	0.964243	GCCC	ACCC,GTCC,ACAC,GCCT
10643	NC_041352.1	12398836	1.024	0.012	0.012	-0.003	10	0.83671	TTCATA	GTAGTG,GTCATA,GTCGTG,TGAAGG,TGAATA,TGCAGA,TTCAGA,TTCATG,TTCGTA
10644	NC_041332.1	31170656	1.134	0.047	0.068	0.309	2	0.852205	A	T
10646	NC_041342.1	14959935	1.032	0.03	0.032	0.065	3	0.891538	AG	AA,TG
10653	NC_041333.1	3409776	1.009	0.004	0.004	-0.002	2	0.989273	C	A
10662	NC_041333.1	22151888	1.008	0.004	0.004	-0.002	2	0.879619	C	T
10665	NC_041343.1	17069479	1.003	0.003	0.003	-0.002	2	0.959476	A	C
10666	NC_041341.1	33367776	1.105	0.054	0.053	-0.028	2	0.93087	C	T
10670	NC_041345.1	17939880	1.025	0.013	0.012	-0.006	2	0.882002	C	T
10671	NC_041353.1	20070527	1.066	0.032	0.033	0.053	2	0.922527	C	A
10685	NC_041344.1	13218568	1.024	0.024	0.024	-0.008	6	0.812872	AAAT	AATA,ATAT,TAAT,AAAA,AATT
10693	NC_041350.1	32507291	1.927	0.471	0.479	0.016	4	0.941597	GG	AG,AT,GT
10694	NC_041342.1	26154814	1.736	0.32	0.354	0.095	7	0.828367	CGCC	CGTC,AGCT,AGCC,CGCT,CACC,CGTT
10712	NC_041342.1	1570856	1.021	0.011	0.011	-0.005	2	0.9118	G	A
10716	NC_041343.1	26623888	1.874	0.447	0.483	0.075	4	0.916567	GTC	GCC,GTT,TTC
10723	NC_041341.1	33385938	1.231	0.118	0.119	0.011	2	0.927294	C	A
10728	NC_041353.1	138146	1.477	0.237	0.254	0.068	2	0.952324	C	G
10738	NC_041351.1	13524771	1.424	0.214	0.221	0.031	3	0.946365	TC	TT,CT
10741	NC_041348.1	30686720	2.187	0.528	0.571	0.074	5	0.833135	CCA	CCC,TCA,CTA,TCC
10750	NC_041336.1	12311113	1.57	0.23	0.298	0.229	3	0.849821	AA	CA,AT
10754	NC_041340.1	19420467	1.024	0.012	0.012	-0.005	3	0.84267	ACCAT	ACCAA,CTGGT
10770	NC_041333.1	31926547	1.564	0.241	0.285	0.154	5	0.942789	AACG	CTTG,AATG,CACT,CTCG
10772	NC_041350.1	25452597	1.105	0.05	0.053	0.07	2	0.840286	G	T
10778	NC_041338.1	31978812	1.405	0.2	0.208	0.04	6	0.835518	GAA	GGA,AAT,AAA,AGA,GAT
10787	NC_041339.1	19707324	1.017	0.017	0.017	-0.007	5	0.769964	TGT	GTT,GGT,GTG,TGG
10802	NC_041348.1	27750104	1.134	0.139	0.134	-0.035	3	0.892729	GC	TC,GT
10803	NC_041351.1	4072868	1.505	0.521	0.505	-0.033	5	0.927294	CCTG	CCCG,TCTG,CTCG,CCTA
10815	NC_041340.1	9484800	1.509	0.22	0.273	0.192	2	0.870083	G	T
10820	NC_041345.1	9784881	1.788	0.383	0.408	0.061	5	0.804529	CAAG	TAAG,CGTG,CAAC,CATG
10823	NC_041341.1	14659685	1.236	0.113	0.119	0.048	3	0.865316	AG	AT,GG
10825	NC_041333.1	21300461	1.072	0.07	0.072	0.035	4	0.88081	GGG	GAG,AGG,GGT
10827	NC_041340.1	19135866	1.007	0.003	0.003	-0.002	2	0.957092	A	C
10834	NC_041341.1	24146946	1.023	0.011	0.011	-0.004	3	0.887962	AT	TT,AA
10835	NC_041347.1	2439228	1.25	0.121	0.128	0.06	3	0.893921	AT	AC,TT
10838	NC_041334.1	26375074	1.398	0.196	0.21	0.065	2	0.948749	C	T
10840	NC_041331.1	18593613	2.157	0.507	0.57	0.111	7	0.909416	CTCGC	TTCGC,TCCGC,TTCAC,CCCGC,CTAGC,CTCGT
10852	NC_041352.1	9935757	1.043	0.02	0.021	0.09	2	0.995232	C	T
10856	NC_041351.1	19366638	1.007	0.003	0.003	-0.002	2	0.952324	G	T
10859	NC_041343.1	20666993	1.745	0.405	0.416	0.026	2	0.966627	C	T
10862	NC_041332.1	22972515	1.588	0.28	0.319	0.124	2	0.929678	T	C
10866	NC_041349.1	21894138	1.007	0.003	0.003	-0.002	2	0.966627	A	T
10867	NC_041336.1	24517758	1.39	0.157	0.194	0.191	7	0.903456	CAAAGG	TAAAGG,CAAAGT,CAGAGG,CAATGG,CAAAAG,CTAAGG
10870	NC_041349.1	29810971	1.007	0.004	0.004	-0.002	2	0.93683	C	A
10871	NC_041347.1	18937385	1.177	0.159	0.177	0.101	3	0.874851	CA	TA,CT
10874	NC_041352.1	13952803	0	0.04	0.039	-0.018	3	0.959476	CG	AG,CC
10877	NC_041346.1	26101418	1.274	0.118	0.137	0.137	3	0.834327	CG	GG,CC
10890	NC_041333.1	228091	1.009	0.005	0.005	-0.002	2	0.942789	A	C
10891	NC_041352.1	11340309	1.195	0.181	0.195	0.072	3	0.920143	GG	AG,GA
10892	NC_041352.1	19040353	1.733	0.406	0.408	0.004	2	0.946365	A	T
10894	NC_041347.1	29149090	1.497	0.51	0.497	-0.026	2	0.858164	A	G
10898	NC_041331.1	13627946	1.48	0.458	0.479	0.045	2	0.914184	C	T
10903	NC_041351.1	23238691	2.489	0.65	0.681	0.047	7	0.90584	TCGAG	TCCAG,GCCAG,TTGAG,TCGAA,GCCTG,TCCAA
10912	NC_041349.1	22171411	1.503	0.249	0.269	0.074	2	0.928486	G	A
10919	NC_041331.1	43938083	1.028	0.014	0.014	-0.007	2	0.910608	G	T
10925	NC_041333.1	397791	1.631	0.3	0.345	0.131	2	0.934446	C	T
10929	NC_041334.1	831901	2.01	0.464	0.531	0.125	5	0.874851	TTT	TCC,TCT,TTC,GCC
10939	NC_041337.1	28322419	1.226	0.102	0.116	0.123	2	0.986889	G	C
10944	NC_041334.1	15481986	1.868	0.434	0.495	0.122	2	0.895113	T	A
10946	NC_041332.1	27260560	1.041	0.021	0.02	-0.009	3	0.958284	TC	CC,TG
10952	NC_041352.1	1130971	1.056	0.029	0.028	-0.014	2	0.943981	A	G
10960	NC_041354.1	7341024	1.716	0.378	0.394	0.041	4	0.899881	GG	AG,GA,AA
10961	NC_041339.1	3209486	1.652	0.302	0.352	0.141	5	0.834327	TGT	TAT,CGT,TGA,TAA
10966	NC_041352.1	9813641	1.557	0.242	0.285	0.153	4	0.870083	GGG	GAG,AGG,GGA
10967	NC_041333.1	36459444	1.622	0.31	0.336	0.076	3	0.963051	CGG	CAG,TGA
10972	NC_041344.1	25059462	1.454	0.255	0.242	-0.057	2	0.942789	C	A
10974	NC_041353.1	26078204	1.086	0.044	0.043	-0.021	3	0.865316	CT	CA,TT
10977	NC_041348.1	1182909	1.794	0.389	0.439	0.114	3	0.866508	CT	CG,TT
10996	NC_041336.1	21751148	1.669	0.35	0.361	0.031	4	0.933254	GCCAA	CCCAA,GTCAA,GCTTG
10997	NC_041331.1	40849587	2.172	0.552	0.586	0.058	6	0.859356	CTT	ATT,ATG,AGG,CGT,CTG
11002	NC_041337.1	26609677	1.011	0.006	0.006	-0.003	2	0.991657	TG	AT
11003	NC_041348.1	1125681	1.066	0.033	0.033	-0.014	3	0.938021	GG	AG,GA
11004	NC_041343.1	16812240	1.007	0.003	0.003	-0.002	2	0.979738	T	G
11006	NC_041341.1	10834450	1.023	0.009	0.012	0.218	2	0.851013	G	T
11008	NC_041353.1	12780567	1.542	0.278	0.292	0.047	2	0.883194	G	T
11009	NC_041333.1	21631420	1.027	0.014	0.014	-0.007	2	0.958284	G	A
11037	NC_041348.1	24218612	1.248	0.111	0.128	0.13	2	0.917759	C	T
11039	NC_041331.1	31976764	1.106	0.052	0.053	0.019	3	0.983313	CC	CA,GC
11044	NC_041333.1	11806400	2.066	0.498	0.52	0.043	3	0.918951	AT	AC,TT
11049	NC_041333.1	13805034	1.229	0.111	0.118	0.056	2	0.910608	A	G
11056	NC_041347.1	27250267	1.365	0.184	0.186	0.008	6	0.891538	CAC	TGA,TAC,CGA,CAA,CGC
11057	NC_041340.1	27820663	2.037	0.467	0.507	0.079	4	0.942789	AT	GT,AA,GA
11063	NC_041334.1	12653743	1.915	0.53	0.507	-0.045	3	0.887962	GA	TA,GG
11065	NC_041354.1	3121977	1.058	0.028	0.029	0.032	5	0.903456	GGGC	GGGT,ATGC,AGGC,GGAC
11073	NC_041347.1	1873371	1.89	0.467	0.499	0.065	3	0.94994	TG	TA,CG
11077	NC_041331.1	2297398	1.126	0.062	0.063	0.02	6	0.815256	CTAGT	CTAAT,CTAGC,GTAGT,CAAGT,GTTGT
11081	NC_041340.1	22497738	1.688	0.345	0.38	0.092	2	0.924911	C	T
11082	NC_041339.1	12641111	1.868	0.443	0.495	0.105	2	0.948749	C	T
11085	NC_041354.1	3501271	1.026	0.013	0.013	-0.004	6	0.824791	TAT	CAC,CAT,TAC,CCC,CCT
11090	NC_041343.1	21978934	1.031	0.015	0.015	-0.008	2	0.901073	C	T
11093	NC_041344.1	7036215	1.152	0.08	0.077	-0.042	2	0.890346	G	A
11105	NC_041344.1	35217760	1.308	0.299	0.308	0.027	8	0.796186	CCCACCGC	CCCGCCGC,CCCATCGC,CCCACCTC,CCCACTGC,CCCACCGT,GGAACCTC,CCCGCCTC
11110	NC_041333.1	17431253	1.193	0.087	0.099	0.113	2	0.93087	C	A
11116	NC_041333.1	479105	1.328	0.276	0.327	0.157	4	0.903456	CAC	CGC,TAC,CAT
11118	NC_041347.1	7425529	1.106	0.053	0.054	0.015	2	0.957092	C	T
11128	NC_041343.1	14363372	1.094	0.044	0.047	0.075	3	0.978546	CC	CA,GC
11137	NC_041339.1	29040139	1.794	0.385	0.427	0.099	3	0.825983	TG	CG,TA
11139	NC_041349.1	24043298	1.366	0.374	0.365	-0.025	10	0.752086	TAACCCAAAAAA	ATCCCCAAAAAA,ATCGCCAAAAAA,TAACTCAAAAAA,TAACCCAAAAAT,TAACCCAAATAA,ATACCCAAAAAA,TAACCCAAAATA,TAACCCATAATA,TAACCTATTAAA
11146	NC_041342.1	30541166	1.653	0.324	0.333	0.027	3	0.946365	GG	AG,GC
11154	NC_041336.1	19910444	1.042	0.019	0.021	0.096	2	0.978546	G	T
11159	NC_041341.1	7471585	1.023	0.009	0.011	0.196	3	0.960667	CC	TC,CT
11160	NC_041332.1	34073394	1.013	0.007	0.007	-0.003	2	0.970203	G	A
11165	NC_041348.1	11215041	1.007	0.003	0.003	-0.002	2	0.97497	G	A
11167	NC_041338.1	8044495	2.055	0.462	0.51	0.095	7	0.918951	TGTGC	CGTGC,TGTGT,CTGAC,CTGGC,TGTAC,CTTGC
11169	NC_041341.1	7953613	1.439	0.226	0.232	0.026	3	0.973778	TG	AG,TA
11170	NC_041343.1	13583214	1.028	0.014	0.014	-0.006	3	0.924911	TG	TA,CG
11172	NC_041341.1	32184750	1.005	0.003	0.005	0.499	2	0.862932	C	A
11173	NC_041354.1	4890764	1.377	0.18	0.198	0.095	2	0.891538	C	G
11191	NC_041336.1	28013459	1.085	0.038	0.043	0.101	3	0.862932	CG	CA,AG
11192	NC_041344.1	11636999	1.307	0.155	0.16	0.03	2	0.969011	C	T
11197	NC_041331.1	9497648	2.016	0.485	0.517	0.061	6	0.858164	ATC	AGC,GTT,GTC,AGT,ATT
11215	NC_041352.1	16025037	1.327	0.165	0.166	0.006	3	0.870083	AT	AC,GT
11219	NC_041348.1	1279709	1.888	0.412	0.453	0.09	3	0.878427	GA	TG,GG
11224	NC_041353.1	7479459	1.085	0.043	0.043	-0.017	3	0.976162	CA	CT,GA
11229	NC_041335.1	9983764	1.018	0.007	0.009	0.282	2	0.841478	C	T
11234	NC_041336.1	6716853	1.194	0.084	0.099	0.156	2	0.84267	G	A
11236	NC_041344.1	32048159	1.034	0.017	0.017	-0.009	2	0.889154	T	A
11243	NC_041335.1	37652473	1.198	0.089	0.101	0.119	3	0.879619	CG	TG,TA
11245	NC_041348.1	26930383	1.586	0.29	0.295	0.018	3	0.966627	AGC	GTC,GTA
11249	NC_041345.1	13741433	1.329	0.171	0.168	-0.018	3	0.856973	GC	GT,AC
11253	NC_041331.1	19819761	1.025	0.013	0.013	-0.006	2	0.951132	G	C
11255	NC_041351.1	7096411	2.613	0.657	0.705	0.068	9	0.818832	ACCT	GCTC,ATCT,GCCC,GCCT,GTCT,ACCC,ACTC,ATTC
11263	NC_041337.1	22267719	1.074	0.029	0.037	0.224	4	0.976162	ACC	ATC,ACT,CCC
11269	NC_041350.1	10898188	1.207	0.098	0.105	0.061	3	0.927294	TT	TG,GT
11272	NC_041342.1	5851161	1.682	0.329	0.373	0.117	4	0.855781	CT	AT,CC,AC
11275	NC_041341.1	19305150	1.513	0.263	0.275	0.042	2	0.972586	A	G
11278	NC_041334.1	105037	1.05	0.025	0.025	-0.011	3	0.879619	GT	AT,GG
11294	NC_041332.1	16626338	1.027	0.014	0.014	-0.005	3	0.959476	TA	AA,TG
11298	NC_041345.1	26464532	1.03	0.013	0.015	0.147	2	0.94994	T	C
11304	NC_041344.1	12931323	1.317	0.295	0.317	0.07	3	0.864124	GT	GG,AT
11305	NC_041334.1	22343801	1.094	0.037	0.047	0.225	2	0.93087	A	G
11310	NC_041352.1	15637815	1.464	0.263	0.247	-0.066	2	0.932062	G	A
11314	NC_041343.1	1096330	1.014	0.007	0.007	-0.003	2	0.947557	T	C
11335	NC_041331.1	36383482	1.35	0.162	0.18	0.104	3	0.885578	CA	CG,AG
11339	NC_041337.1	6595227	1.008	0.004	0.004	-0.002	2	0.891538	C	A
11341	NC_041331.1	40133224	1.114	0.102	0.114	0.104	5	0.774732	CCCATG	TCCATG,CTTGGA,CCTATG,CCCATA
11346	NC_041347.1	3092752	1.018	0.009	0.009	-0.005	2	0.966627	G	A
11353	NC_041340.1	21966185	1.849	0.494	0.479	-0.031	3	0.920143	TC	AC,TT
11368	NC_041351.1	12341608	1.07	0.033	0.035	0.048	2	0.946365	C	T
11370	NC_041334.1	30064886	1.288	0.151	0.149	-0.012	2	0.947557	G	A
11373	NC_041349.1	33127577	1.706	0.362	0.391	0.076	2	0.853397	A	G
11377	NC_041348.1	21776387	1.031	0.021	0.031	0.323	2	0.855781	G	A
11379	NC_041342.1	12123011	1.489	0.242	0.253	0.045	4	0.915375	AT	GG,GT,AG
11380	NC_041347.1	14344926	1.007	0.003	0.003	-0.002	2	0.948749	C	A
11385	NC_041342.1	24180717	1.127	0.127	0.126	-0.005	5	0.818832	CTTA	TTTA,CTGG,CTGA,CGTA
11387	NC_041340.1	21162349	1.007	0.004	0.004	-0.002	2	0.904648	G	A
11388	NC_041332.1	41347729	1.248	0.114	0.123	0.074	7	0.806913	CCCCC	TCCCC,CACCC,CATGC,CATCC,CCCCT,CCTCC
11396	NC_041353.1	17854285	1.547	0.29	0.291	0.003	6	0.948749	CGCC	TGCC,CGTC,CACC,CGCT,CGTT
11409	NC_041353.1	420641	1.01	0.005	0.005	-0.002	2	0.907032	G	A
11412	NC_041344.1	14857123	1.006	0.007	0.006	-0.003	2	0.868892	G	A
11420	NC_041354.1	7057468	1.142	0.068	0.072	0.057	2	0.94994	T	G
11422	NC_041345.1	1926513	1.325	0.161	0.168	0.043	4	0.88081	ACC	CCC,ACA,CTC
11426	NC_041344.1	2658736	1.051	0.047	0.051	0.077	3	0.840286	GG	AG,GA
11430	NC_041351.1	30502984	1.066	0.065	0.066	0.008	5	0.977354	GGAT	AGCT,GAAT,GGAG,GGCT
11432	NC_041347.1	11155594	1.511	0.203	0.255	0.205	5	0.846246	GGT	GGA,ATT,AGT,GTT
11433	NC_041349.1	28358721	1.106	0.054	0.053	-0.018	6	0.846246	TTGC	ATGC,ATGT,TTAC,TAGC,TAGT
11435	NC_041332.1	41010024	2.179	0.536	0.586	0.085	4	0.858164	AG	GC,GG,AC
11437	NC_041344.1	19597312	1.796	0.401	0.448	0.105	2	0.951132	C	A
11453	NC_041336.1	7416848	1.294	0.133	0.153	0.131	2	0.841478	A	G
11455	NC_041347.1	10330344	1.708	0.384	0.392	0.022	2	0.908224	G	C
11459	NC_041347.1	13154130	1.272	0.138	0.141	0.023	2	0.899881	G	T
11461	NC_041354.1	16696794	1.132	0.063	0.067	0.061	2	0.992849	G	A
11471	NC_041336.1	26854231	1.189	0.095	0.094	-0.009	4	0.846246	CGT	CAT,TGT,CGG
11486	NC_041331.1	37823374	1.045	0.018	0.023	0.213	2	0.851013	C	T
11503	NC_041351.1	4915974	1.007	0.004	0.004	-0.002	2	0.948749	A	G
11504	NC_041341.1	19592383	1.784	0.415	0.438	0.054	3	0.907032	GC	AC,GG
11506	NC_041347.1	25099797	1.021	0.01	0.01	-0.005	2	0.854589	G	A
11514	NC_041345.1	8136582	1.708	0.362	0.369	0.019	5	0.927294	GTGC	TTCC,GTGT,TTGC,GAGC
11515	NC_041344.1	10941429	1.147	0.064	0.074	0.136	3	0.882002	CG	CA,TG
11522	NC_041352.1	13707426	1.015	0.013	0.015	0.162	3	0.876043	AG	GG,AA
11523	NC_041343.1	12195844	1.312	0.136	0.158	0.142	4	0.825983	TTA	TGA,ATA,TTT
11525	NC_041339.1	19082737	1.022	0.011	0.011	-0.006	2	0.978546	C	T
11531	NC_041350.1	11581443	1.149	0.072	0.075	0.031	4	0.945173	CC	TA,CA,TC
11547	NC_041343.1	5131754	2.353	0.63	0.644	0.021	4	0.856973	CCG	GCG,CTG,CCA
11551	NC_041350.1	23734152	1.397	0.362	0.397	0.089	3	0.899881	GT	GC,TT
11557	NC_041332.1	23900233	1.052	0.021	0.026	0.192	3	0.839094	GA	AA,GC
11566	NC_041346.1	10161662	1.011	0.006	0.006	-0.003	2	0.976162	G	A
11567	NC_041335.1	19151456	1.214	0.1	0.11	0.088	2	0.926103	G	A
11570	NC_041340.1	10635987	1.007	0.004	0.004	-0.002	2	0.932062	G	A
11579	NC_041348.1	27303063	1.357	0.165	0.187	0.119	2	0.932062	G	T
11586	NC_041335.1	13991935	2.148	0.544	0.578	0.059	5	0.84267	AGTT	AGGT,GGGT,AAGT,AGTC
11587	NC_041353.1	13475651	1.279	0.142	0.139	-0.022	4	0.864124	CCG	TCG,CTG,CCC
11588	NC_041350.1	20149361	1.875	0.457	0.5	0.085	2	0.862932	C	T
11593	NC_041351.1	29225249	1.122	0.106	0.122	0.133	4	0.889154	GA	AA,GC,AC
11595	NC_041352.1	13107500	1.027	0.013	0.013	-0.007	2	0.978546	C	T
11601	NC_041344.1	31427902	1.079	0.041	0.04	-0.021	2	0.943981	C	T
11603	NC_041335.1	33716684	1.589	0.345	0.32	-0.08	2	0.9559	G	T
11606	NC_041348.1	29321670	1.569	0.286	0.308	0.07	2	0.885578	C	T
11609	NC_041339.1	1258803	1.297	0.141	0.154	0.085	2	0.874851	C	T
11610	NC_041343.1	22468095	1.627	0.33	0.342	0.037	3	0.979738	GG	CA,CG
11619	NC_041331.1	35984508	1.028	0.012	0.014	0.176	2	0.871275	C	T
11631	NC_041351.1	14756610	1.628	0.328	0.331	0.009	3	0.953516	GG	AG,GA
11632	NC_041351.1	3361389	2.025	0.47	0.501	0.062	5	0.910608	GGT	GAT,GGC,AGC,AGT
11635	NC_041346.1	588228	1.34	0.182	0.177	-0.03	3	0.967819	GG	AG,GT
11638	NC_041338.1	17473818	1.501	0.256	0.267	0.042	3	0.979738	CG	TG,CA
11651	NC_041333.1	16873733	1.422	0.204	0.223	0.085	2	0.912992	G	T
11662	NC_041337.1	22637018	1.144	0.06	0.073	0.17	3	0.864124	TTC	GAT,GTC
11666	NC_041332.1	8446127	1.033	0.017	0.017	-0.008	2	0.859356	G	A
11667	NC_041343.1	29398849	1.03	0.013	0.015	0.136	2	0.988081	G	A
11669	NC_041341.1	12911080	1.234	0.064	0.12	0.466	2	0.864124	G	T
11673	NC_041339.1	19002715	1.185	0.179	0.184	0.031	4	0.874851	CGG	TGG,CGA,CAG
11674	NC_041341.1	25606703	1.855	0.509	0.487	-0.045	2	0.938021	T	C
11683	NC_041339.1	14546666	1.483	0.234	0.258	0.094	2	0.915375	G	A
11690	NC_041331.1	17509061	1.221	0.212	0.221	0.041	5	0.97497	CTAC	CTGC,TTGC,CCAC,CTAT
11691	NC_041331.1	21873595	1.081	0.042	0.041	-0.021	2	0.985697	T	C
11694	NC_041331.1	40756497	1.02	0.01	0.01	-0.005	2	0.970203	G	A
11699	NC_041332.1	41347729	1.386	0.372	0.386	0.035	10	0.828367	CCTACG	CCGACG,CATAAA,GCGAAA,CCGCCG,CATACG,CCTAAA,CCTAAG,CCTACA,CCTCCG
11700	NC_041343.1	12132971	2.018	0.512	0.54	0.053	7	0.916567	TAGC	CAGC,CATT,TGGC,CATC,CAGT,TATT
11701	NC_041339.1	22130966	1.08	0.053	0.08	0.34	6	0.604291	CGAG	CAAG,TGAG,CGCT,CACG,CGCG
11718	NC_041347.1	24802837	1.106	0.05	0.053	0.061	2	0.912992	T	A
11725	NC_041352.1	18672253	1.035	0.018	0.018	-0.009	2	0.963051	C	T
11729	NC_041336.1	7438032	1.533	0.261	0.287	0.092	2	0.94994	C	T
11734	NC_041343.1	28793396	1.875	0.486	0.5	0.028	2	0.84267	G	T
11748	NC_041331.1	26739702	1.203	0.084	0.103	0.189	3	0.957092	AC	GC,AA
11765	NC_041345.1	29691780	1.067	0.035	0.034	-0.018	2	0.965435	T	G
11769	NC_041341.1	1182248	1.065	0.033	0.033	-0.017	2	0.896305	C	A
11776	NC_041340.1	14190822	1.407	0.203	0.215	0.056	2	0.938021	C	T
11796	NC_041353.1	20441889	1.02	0.01	0.01	-0.004	4	0.877235	GG	AG,GA,AA
11797	NC_041343.1	17217920	1.063	0.032	0.032	-0.015	3	0.920143	AT	AC,GT
11799	NC_041351.1	19323324	1.077	0.039	0.039	-0.017	3	0.839094	AT	CT,CG
11812	NC_041340.1	13941992	1.018	0.007	0.009	0.247	2	0.946365	G	A
11819	NC_041334.1	13777	1.856	0.475	0.486	0.022	3	0.929678	GAT	AGG,GGG
11825	NC_041336.1	9640043	1.87	0.473	0.497	0.048	2	0.943981	C	T
11845	NC_041336.1	17119046	1.586	0.297	0.318	0.066	2	0.854589	G	A
11851	NC_041339.1	29163802	2.137	0.496	0.575	0.137	4	0.897497	GT	CT,GG,CG
11852	NC_041351.1	30282749	1.059	0.03	0.029	-0.015	2	0.914184	G	A
11869	NC_041334.1	25823819	1.01	0.005	0.005	-0.002	2	0.918951	A	T
11871	NC_041331.1	9165043	1.011	0.011	0.011	-0.004	3	0.865316	AG	AA,CG
11874	NC_041340.1	18486213	1.014	0.007	0.007	-0.003	2	0.918951	C	T
11881	NC_041333.1	12519391	1.086	0.043	0.043	-0.013	10	0.79261	TGCGG	TGCAG,GGCGG,TGCGA,TGAAA,TTCGG,GGCAG,TGAGA,TGAGG,TGCAA
11883	NC_041332.1	985740	1.014	0.007	0.007	-0.003	2	0.922527	G	A
11886	NC_041340.1	36853998	2.069	0.433	0.556	0.222	4	0.965435	AT	GG,AG,GT
11888	NC_041335.1	40681907	1.918	0.501	0.504	0.005	3	0.924911	AC	AT,CT
11892	NC_041346.1	27519077	1.014	0.007	0.007	-0.004	2	0.940405	A	G
11894	NC_041340.1	36603535	1.831	0.29	0.39	0.257	9	0.8677	AATCCCA	TGCTCCA,TGCCCCA,TGCCCTA,TGCCCCT,AATCTCA,AATCCCT,AACCCCA,AATCCTA
11896	NC_041333.1	22892153	1.538	0.244	0.29	0.16	2	0.923719	A	G
11901	NC_041347.1	6350305	1.031	0.029	0.031	0.067	3	0.86174	CC	TC,CT
11905	NC_041348.1	24077491	1.619	0.336	0.338	0.007	2	0.938021	C	A
11911	NC_041339.1	18515078	1.738	0.406	0.407	0.002	3	0.918951	TG	AG,AT
11921	NC_041341.1	11314364	2.496	0.637	0.673	0.053	6	0.907032	GCA	GCG,GTA,ACA,ACG,GTG
11924	NC_041337.1	27632578	1.071	0.034	0.036	0.047	2	0.926103	C	T
11931	NC_041334.1	6224489	1.027	0.014	0.014	-0.005	3	0.884386	GG	GT,TG
11934	NC_041344.1	820814	1.861	0.447	0.452	0.011	3	0.910608	GG	AG,AA
11935	NC_041340.1	26280583	1.353	0.18	0.182	0.012	5	0.868892	TGCC	AGCC,TACC,TATC,TGCA
11945	NC_041340.1	16892628	1.612	0.302	0.331	0.088	3	0.88081	TG	CG,TA
11952	NC_041335.1	1657308	1.344	0.241	0.344	0.299	3	0.84267	CG	CA,AG
11956	NC_041336.1	28249813	1.043	0.022	0.021	-0.011	2	0.858164	C	T
11963	NC_041338.1	23554260	1.884	0.506	0.502	-0.008	5	0.902265	GAA	ATA,GAT,AAA,ATT
11965	NC_041332.1	41347729	1.053	0.024	0.026	0.088	8	0.870083	ATGAT	CTGAT,AGTAT,ATGAC,ATGCC,ATGCT,AGGAT,ATTAT
11973	NC_041337.1	4430648	2.532	0.634	0.673	0.057	5	0.895113	CGT	CGA,AGA,CAT,CAA
11978	NC_041344.1	33683262	1.612	0.33	0.334	0.013	2	0.948749	C	T
11982	NC_041337.1	36856973	1.169	0.083	0.086	0.041	2	0.858164	G	A
11985	NC_041338.1	7900816	1.025	0.012	0.012	-0.006	2	0.967819	G	A
11991	NC_041351.1	5744126	1.053	0.025	0.027	0.083	2	0.851013	A	G
12002	NC_041344.1	33520020	1.284	0.137	0.148	0.073	2	0.932062	T	C
12012	NC_041350.1	27969354	1.593	0.295	0.294	-0.003	3	0.847437	GC	CC,GT
12031	NC_041345.1	17610812	1.027	0.014	0.014	-0.007	2	0.862932	A	C
[truncated: 15,555 more rows]

## Sheet: Table_S4
# feature	class	assembly	assembly_unit	seq_type	chromosome	genomic_accession	start	end	strand	product_accession	non-redundant_refseq	related_accession	name	symbol	GeneID	locus_tag	feature_interval_length	product_length	attributes
gene	protein_coding	GCF_004354835.1	Primary Assembly	chromosome	8	NC_041338.1	15468637	15472400	+					LOC114559686	114559686		3764
mRNA		GCF_004354835.1	Primary Assembly	chromosome	8	NC_041338.1	15468637	15472400	+	XM_028584490.1		XP_028440291.1	uncharacterized LOC114559686	LOC114559686	114559686		1142	1142
CDS	with_protein	GCF_004354835.1	Primary Assembly	chromosome	8	NC_041338.1	15470200	15472400	+	XP_028440291.1		XM_028584490.1	uncharacterized protein LOC114559686	LOC114559686	114559686		876	291
gene	protein_coding	GCF_004354835.1	Primary Assembly	chromosome	8	NC_041338.1	15722749	15724683	+					LOC114560808	114560808		1935
mRNA		GCF_004354835.1	Primary Assembly	chromosome	8	NC_041338.1	15722749	15724683	+	XM_028586442.1		XP_028442243.1	leucine-rich repeat-containing protein 4C-like	LOC114560808	114560808		1935	1935
CDS	with_protein	GCF_004354835.1	Primary Assembly	chromosome	8	NC_041338.1	15722749	15724683	+	XP_028442243.1		XM_028586442.1	leucine-rich repeat-containing protein 4C-like	LOC114560808	114560808		1935	644
gene	lncRNA	GCF_004354835.1	Primary Assembly	chromosome	8	NC_041338.1	15843767	15845548	-					LOC114560757	114560757		1782
ncRNA	lncRNA	GCF_004354835.1	Primary Assembly	chromosome	8	NC_041338.1	15843767	15845548	-	XR_003693232.1			uncharacterized LOC114560757	LOC114560757	114560757		666	666
gene	protein_coding	GCF_004354835.1	Primary Assembly	chromosome	8	NC_041338.1	16117921	16120975	+					rag2	114560562		3055
mRNA		GCF_004354835.1	Primary Assembly	chromosome	8	NC_041338.1	16117921	16120975	+	XM_028586014.1		XP_028441815.1	recombination activating 2	rag2	114560562		1701	1701
CDS	with_protein	GCF_004354835.1	Primary Assembly	chromosome	8	NC_041338.1	16119374	16120975	+	XP_028441815.1		XM_028586014.1	V(D)J recombination-activating protein 2	rag2	114560562		1602	533
gene	protein_coding	GCF_004354835.1	Primary Assembly	chromosome	8	NC_041338.1	16123380	16127539	-					rag1	114560670		4160
mRNA		GCF_004354835.1	Primary Assembly	chromosome	8	NC_041338.1	16123380	16127539	-	XM_028586206.1		XP_028442007.1	recombination activating 1	rag1	114560670		3216	3216
CDS	with_protein	GCF_004354835.1	Primary Assembly	chromosome	8	NC_041338.1	16123380	16127539	-	XP_028442007.1		XM_028586206.1	V(D)J recombination-activating protein 1	rag1	114560670		3216	1071
gene	protein_coding	GCF_004354835.1	Primary Assembly	chromosome	8	NC_041338.1	16138297	16142541	-					LOC114560623	114560623		4245
mRNA		GCF_004354835.1	Primary Assembly	chromosome	8	NC_041338.1	16138297	16142541	-	XM_028586125.1		XP_028441926.1	uncharacterized LOC114560623	LOC114560623	114560623		1906	1906
CDS	with_protein	GCF_004354835.1	Primary Assembly	chromosome	8	NC_041338.1	16139319	16142187	-	XP_028441926.1		XM_028586125.1	uncharacterized protein LOC114560623	LOC114560623	114560623		711	236
gene	protein_coding	GCF_004354835.1	Primary Assembly	chromosome	8	NC_041338.1	16143171	16155940	-					LOC114559647	114559647		12770
mRNA		GCF_004354835.1	Primary Assembly	chromosome	8	NC_041338.1	16143171	16155940	-	XM_028584426.1		XP_028440227.1	1-aminocyclopropane-1-carboxylate synthase-like protein 1, transcript variant X3	LOC114559647	114559647		6236	6236
mRNA		GCF_004354835.1	Primary Assembly	chromosome	8	NC_041338.1	16143171	16153482	-	XM_028584425.1		XP_028440226.1	1-aminocyclopropane-1-carboxylate synthase-like protein 1, transcript variant X2	LOC114559647	114559647		4179	4179
mRNA		GCF_004354835.1	Primary Assembly	chromosome	8	NC_041338.1	16143171	16153482	-	XM_028584424.1		XP_028440225.1	1-aminocyclopropane-1-carboxylate synthase-like protein 1, transcript variant X1	LOC114559647	114559647		4080	4080
CDS	with_protein	GCF_004354835.1	Primary Assembly	chromosome	8	NC_041338.1	16143681	16152661	-	XP_028440225.1		XM_028584424.1	1-aminocyclopropane-1-carboxylate synthase-like protein 1	LOC114559647	114559647		2931	976
CDS	with_protein	GCF_004354835.1	Primary Assembly	chromosome	8	NC_041338.1	16143681	16152661	-	XP_028440226.1		XM_028584425.1	1-aminocyclopropane-1-carboxylate synthase-like protein 1	LOC114559647	114559647		2931	976
[truncated: 182 more rows]

## Sheet: Table_S5
Individual ID	Plot position	Tree clade	Population ID	State		Tree clade	Population ID	n in clade	% of clade
[truncated: 839 more rows]
